# Supplementary material for: Differential Signaling Pathways Identified in Aqueous Humor, Anterior Capsule, and Crystalline Lens of Age-Related, Diabetic, and Post-Vitrectomy Cataract
Source: Proteomes. 2025 Feb 3;13(1):7. doi: 10.3390/proteomes13010007 (PMC11843915; doi:10.3390/proteomes13010007)
Supplement: Supplementary file 1 [file proteomes-13-00007-s001.zip]

Archive with 3 entries (2 files):
- proteomes-3342088-supplementary materials/
- proteomes-3342088-supplementary materials/proteomes-3342088-Table S1.xlsx
- proteomes-3342088-supplementary materials/proteomes-3342088-Table S2.xlsx
