# Supplementary material for: Differential Signaling Pathways Identified in Aqueous Humor, Anterior Capsule, and Crystalline Lens of Age-Related, Diabetic, and Post-Vitrectomy Cataract
Source: Proteomes. 2025 Feb 3;13(1):7. doi: 10.3390/proteomes13010007 (PMC11843915; doi:10.3390/proteomes13010007)
Supplement: Supplementary file 1 [file proteomes-13-00007-s001.zip › proteomes-3342088-supplementary materials/proteomes-3342088-Table S1.xlsx]

## Sheet: All sample types of the study 
Aqueous Humor	Anterior Capsule	Phaco Cassette
A1BG	A1BG	A2M
A2M	A2.5L	A2ML1
A2ML1	A2M	A4GALT
AAK1	A2ML1	ABCB10;TAP2;ABCB10
ABCB6	A4GALT	ABCB6
ABHD14B	ABCB10	ABCB7
ABI3BP	ABCB6	ABCC1
ACADVL	ABCB7	ABCD3
ACAT2	ABCC1	ABHD10
ACHE	ABCD3	ABHD12
ACLY	ABHD10	ABHD14A
ACO2	ABHD12	ABHD14B
ACP1	ABHD12B	ABHD16A
ACP2	ABHD14A	ABHD6
ACTBL2	ABHD14B	ABI3BP
ACTN1	ABHD15	ABLIM1
ACTN2	ABHD16A	ACAA1
ACTN4	ABHD6	ACAA2
ACTR2	ABI3BP	ACACA
ACTR3	ABLIM1	ACAD8
ADA2	ACAA1	ACAD9
ADAM10	ACAA2	ACADL
ADAM22	ACAD8	ACADM
ADAM9	ACAD9	ACADS
ADAMTS1	ACADL	ACADSB
ADAMTSL2	ACADM	ACADVL
ADD1	ACADS	ACAT1
ADD2	ACADSB	ACBD5
ADH5	ACADVL	ACHE
ADH7	ACAT1	ACIN1
ADIPOQ	ACBD5	ACO1
ADSL	ACHE	ACO2;ACO2;ACO2
AEBP1	ACIN1	ACOT13
AFM	ACO1	ACOT9
AGA	ACO2	ACOX1
AGL	ACOT13	ACOX2
AGRN	ACOT9	ACP1
AGT	ACOX1	ACP2
AHCY	ACOX2	ACP3
AHNAK	ACP1	ACP5
AHSG	ACP2	Acsl1;ACSL1;Acsl1;ACSL1;ACSL1;ACSL6
AK1	ACP3	ACSL3;ACSL4;ACSL3
AKR1A1	ACP5	ACSL4;ACSL3;ACSL4
AKR1B1	ACSL1	ACSS3
AKR1C2	ACSL3	ACTBL2;ACTG1;ACTBL2;ACTG1;PFL2215w;ACTBL2
AKR1E2	ACSL4	ACTN1;ACTN4;ACTN1;ACTN2;ACTN4;ACTN1;ACTN1;ACTN2
AKR7A2	ACSL6	ACTN1;ACTN2;ACTN4;ACTN2;ACTN4;ACTN1;ACTN2;ACTN2
ALAD	ACSS3	ACTN4;ACTN1;ACTN4;ACTN1;ACTN2;ACTN4;ACTN2;ACTN4
ALB	ACTN1	ACTR2
ALDH16A1	ACTN2	ACTR3
ALDH1A1	ACTN4	ADAM10
ALDH1A3	ACTR2	ADAMTS1
ALDH2	ACTR3	ADAMTS10;ADAMTS10
ALDH3A1	ADAM10	ADAMTS16
ALDH3A2	ADAMTS1	ADAMTS17
ALDH7A1	ADAMTS10	ADAMTS18
ALDH9A1	ADAMTS16	ADAMTS4
ALDOA	ADAMTS17	ADAMTS5
ALDOC	ADAMTS18	ADAMTSL3
ALMS1	ADAMTS4	ADAMTSL4
ALOX12B	ADAMTS5	ADAMTSL5
ALOX15	ADAMTSL1	ADAR
AMBP	ADAMTSL3	ADGB
ANG	ADAMTSL4	ADGRA3
ANGPTL1	ADAMTSL5	ADGRB1
ANGPTL7	ADAR	ADH5
ANK1	ADGRA3	AFDN
ANK2	ADH5	AFG3L2
ANPEP	ADPGK	AGA
ANXA1	AFG3L2	AGFG1
ANXA2	AGFG1	AGK
ANXA4	AGK	AGL
ANXA5	AGL	AGPAT1
ANXA6	AGO4	AGPAT2
ANXA7	AGPAT1	AGPAT3
AOC3	AGPAT2	AGPAT4
AP2A2	AGPAT3	AGPAT5
AP2B1	AGPAT4	AGPS
AP2S1	AGPS	AGRN
APCS	AGRN	AHCY
APEH	AHCY	AHCYL1
APLP1	AHNAK	AHNAK
APLP2	AHSG	AHSG
APMAP	AIFM1	AIFM1
APOA1	AIFM3	AIFM3
APOA2	AK1	AIMP1
APOA4	AK3	AK1
APOB	AKAP12	AK3
APOC3	AKAP13	AKAP12
APOD	AKAP8	AKAP8L
APOE	AKAP8L	AKAP9
APOH	AKAP9	AKR1A1
APOL1	AKR1A1	AKR1B1
APOM	AKR1B1	AKR1B10
APP	AKR1B10	AKR7A2
APRT	AKR7A2	ALAD
ARF	ALAD	ALB;ALB;Alb;Alb
ARF4	ALB	ALDH18A1
ARF6	ALDH18A1	ALDH1A1;ALDH1A1;ALDH2;ALDH1A1;ALDH2;ALDH1A1;ALDH2;Aldh1a1;ALDH1A1;ALDH1A1;Aldh1a1;ALDH1A1;Aldh1a1
ARG1	ALDH1A1	ALDH1L1
ARHGAP1	ALDH1L2	ALDH1L2
ARHGDIA	ALDH2	ALDH1A1;ALDH2;ALDH1A1;ALDH2;ALDH1A1;ALDH2;Aldh1a1;ALDH2
ARHGDIB	ALDH3A1	ALDH3A1;ALDH3A1;ALDH3A2
ARPC1B	ALDH3A2	ALDH3A1;ALDH3A2;ALDH3A2
ARPC2	ALDH6A1	ALDH5A1
ARPC3	ALDH7A1	ALDH6A1
ARPC5L	ALDH9A1	ALDH7A1
ARSA	ALDOA	ALDH9A1;ALDH9A1;Aldh9a1;Aldh9a1
ARSB	ALDOC	ALDOA;ALDOA;ALDOC
ASAH1	ALG1	ALDOA;ALDOC;ALDOC
ASNSD1	ALG11	ALG1
ASPH	ALG2	ALG11
ASPRV1	ALG5	ALG2
ASS1	ALG6	ALG5
ATG4C	ALG9	ALG6
ATIC	ALMS1	ALG9
ATL1	ALOX12B	ALMS1
ATP1A3	ALOXE3	ALOX12B
ATP2A2	ALYREF	ALOXE3
ATP2B1	AMBP	ALPI
ATP5F1A	AMIGO2	ALYREF
ATP5F1B	AMT	AMBP
ATP5F1C	ANG	AMIGO2
ATP5IF1	ANGPTL4	AMT
ATP5MG	ANK3	ANAPC1
ATP5PB	ANO10	ANG
ATP5PO	ANO6	ANGPTL4
ATP6AP1	ANP32A	ANK3
ATP6AP2	ANXA1	ANKHD1
ATP6V1A	ANXA11	ANO10
ATP6V1B2	ANXA2	ANO6
ATP6V1C2	ANXA3	ANP32A;ANP32A;ANP32B
ATPsynbeta	ANXA4	ANP32A;ANP32B;ANP32B
ATPsyngamma	ANXA5	ANXA1;ANXA1;Anxa1;Anxa1
ATRN	ANXA6	ANXA11
AXL	ANXA7	ANXA2;ANXA2;Anxa2;ANXA2;Anxa2;ANXA2;ANXA2;Anxa2;Anxa2
AZGP1	AOC3	ANXA3
Abca1	AP1B1	ANXA4;ANXA4
Acot13	AP1G1	ANXA5
Adam17	AP2A1	ANXA6
Alb	AP2A2	ANXA7
Alcam	AP2B1	AOC3
Aldh9a1	AP2M1	AP1B1;AP2B1;AP1B1
Atp1a1	AP2S1	AP1G1
Atrn	APBB3	AP1M1;AP1M1;AP1M2
B2M	APCDD1	AP1S1
B3GALNT1	APCDD1L	AP2A1;AP2A2;AP2A1
B3GAT3	APCS	AP2A2;AP2A1;AP2A2
B3GNT2	APEH	AP2B1;AP1B1;AP2B1
B3GNT9	APEX1	AP2M1
B4GALT1	APH1B	AP2S1
B4GALT5	API5	AP3B1
B4GAT1	APLP2	AP3D1
BASP1	APMAP	APBA1
BCAM	APOA1	APBB3
BCAN	APOA2	APCDD1
BCHE	APOA4	APCDD1L
BDH2	APOBEC3C	APCS
BGN	APOC4	APEH
BIN1	APOD	APEX1
BLMH	APOE	APH1B
BLVRA	APOH	API5
BLVRB	APOM	APLP2;APP;APLP2
BMP1	APOO	APMAP
BMP7	APOOL	APOA1
BOC	APP	APOA2
BPGM	APRT	APOA4
BPNT2	AQP1	APOBEC3C
BTD	AQP5	APOC4
C16orf89	ARCN1	APOD
C1QA	ARF	APOE;APOE;APOE;APOE;APOE
C1QB	ARF4	APOH
C1QC	ARF5	APOM
C1QL1	ARF6	APOO
C1QTNF3	ARG1	APOOL
C1QTNF5	ARGLU1	APP;APLP2;APP
C1R	ARHGEF12	APRT
C1RL	ARHGEF3	AQP1
C1S	ARL1	AQP5
C1ra	ARL6IP1	ARAP1
C2	ARL6IP5	ARCN1
C3	ARL6IP6	ARF4;ARF4;ARF5
C4A	ARL8B	ARF4;ARF5;ARF5
C4B	ARMCX1	ARF6
C4BPA	ARMCX2	ARFGEF1
C4BPB	ARMCX3	ARFGEF2
C4b	ARPC1B	ARG1
C5	ARPC2	ARGLU1
C6	ARR3	ARHGEF3
C7	ARSG	ARID1B
C8A	ARSI	ARL1
C8B	ARSK	ARL6IP1
C8G	ARVCF	ARL6IP5
C9	ASAH1	ARL8A;ARL8A;ARL8B
CA1	ASPH	ARL8A;ARL8B;ARL8B
CA10	ASPM	ARMCX1
CA11	ASPN	ARMCX2
CA14	ASS1	ARMCX3
CA2	ATAD1	ARPC1A
CA3	ATAD3A	ARPC1B
CA6	ATIC	ARPC2
CACHD1	ATL3	ARPC5
CADM1	ATP13A1	ARSG
CADM2	ATP1A1	ARSI;ARSJ;ARSI
CADM3	ATP1A2	ARSJ;ARSI;ARSJ
CADM4	ATP1A3	ARSK
CALML3	ATP1B1	ARVCF
CALML5	ATP1B3	ASAH1
CALR	ATP2A2	ASPH
CAMK2A	ATP2A3	ASPM
CAMK2B	ATP2B1	ASPN
CAND1	ATP2B4	ASS1
CANT1	ATP2C1	ATAD1
CANX	ATP5F1A	ATAD3A
CAP1	ATP5F1B	ATIC
CAP2	ATP5F1C	ATL3
CAPG	ATP5F1D	ATP11B
CAPN1	ATP5IF1	ATP13A1
CAPZA1	ATP5ME	ATP1A1;ATP1A1;Atp1a1;ATP1A1;ATP1A2;Atp1a1;Atp1a1
CAPZA2	ATP5MF	ATP1B1
CAPZB	ATP5MG	ATP1B3
CARD9	ATP5MJ	ATP2A2;ATP2A2;ATP2A3
CARHSP1	ATP5PB	ATP2A2;ATP2A3;ATP2A3
CARTPT	ATP5PD	ATP2B1;ATP2B1;ATP2B4;ATP2B1;ATP2B2;ATP2B4;ATP2B1;ATP2B2;ATP2B3;ATP2B4;ATP2B1;ATP2B3;ATP2B4;ATP2B1;ATP2B2
CASP14	ATP5PO	ATP2B1;ATP2B2;ATP2B3;ATP2B4;ATP2B1;ATP2B3;ATP2B4;ATP2B3;ATP2B4;ATP2B3
CAST	ATP6AP1	ATP2B1;ATP2B4;ATP2B1;ATP2B2;ATP2B4;ATP2B1;ATP2B2;ATP2B3;ATP2B4;ATP2B1;ATP2B3;ATP2B4;ATP2B4;ATP2B3;ATP2B4
CAT	ATP6V0A1	ATP2C1
CBLN2	ATP6V0C	ATP5F1A;atpA;ATP5F1A;atpA;ATP5F1A;atpA;ATP5F1A;atpA;ATP5F1A;ATP5F1A;ATP5F1A;atpA
CBR1	ATP6V1A	ATP5F1B;atpD;ATP5F1B
CCL14	ATP9A	ATP5F1C
CCL18	AUH	ATP5F1D
CCN2	AZGP1	ATP5IF1
CCSER1	Acsl1	ATP5ME
CCSMST1	Alb	ATP5MF
CCT2	Aldh1a1	ATP5MG
CCT3	Anxa1	ATP5MJ
CCT4	Anxa2	ATP5PB
CCT5	Arhgdia	ATP5PD
CCT6A	Atp1a1	ATP5PO
CCT7	B12	ATP6AP1
CCT8	B3GALNT1	ATP6V0A1
CD14	B3GALT1	ATP6V0C
CD163	B3GALT4	ATP6V1A
CD248	B3GALT5	ATP9A
CD44	B3GALT6	AUH
CD47	B3GAT1	AZGP1
CD55	B3GAT3	AZU1
CD59	B3GLCT	Acsl1;ACSL1;Acsl1;ACSL1;ACSL1;ACSL6
CD5L	B3GNT3	Aebp1
CD99L2	B3GNT4	ALB;ALB;Alb;Alb
CDC42	B3GNT7	ALDH1A1;ALDH1A1;ALDH2;ALDH1A1;ALDH2;ALDH1A1;ALDH2;Aldh1a1;ALDH1A1;ALDH1A1;Aldh1a1;ALDH1A1;Aldh1a1
CDH1	B3GNT8	ALDH9A1;ALDH9A1;Aldh9a1;Aldh9a1
CDH13	B3GNT9	ANXA1;ANXA1;Anxa1;Anxa1
CDH2	B4GALNT4	ANXA2;ANXA2;Anxa2;ANXA2;Anxa2;ANXA2;ANXA2;Anxa2;Anxa2
CDH4	B4GALT1	Arhgdia
CDH5	B4GALT2	ATP1A1;ATP1A1;Atp1a1;ATP1A1;ATP1A2;Atp1a1;Atp1a1
CDH6	B4GALT3	B3GALNT1
CDHR1	B4GALT4	B3GALT1
CDON	B4GALT7	B3GALT4
CDSN	B4GAT1	B3GALT5;B3GALT5
CEP192	BAZ1B	B3GALT6
CETP	BCAM	B3GAT1
CFB	BCAP29	B3GAT3
CFD	BCAP31	B3GLCT
CFH	BCAT2	B3GNT3
CFHR1	BCKDHA	B3GNT4
CFHR2	BCKDHB	B3GNT7
CFHR3	BCKDK	B3GNT8
CFI	BCL2L13	B3GNT9
CFL1	BCL7C	B4GALNT4
CGREF1	BCLAF1	B4GALT1
CHAD	BCS1L	B4GALT2
CHADL	BDH1	B4GALT3
CHGA	BDH2	B4GALT4
CHGB	BFSP1	B4GALT5
CHI3L1	BFSP2	B4GALT7
CHI3L2	BGN	B4GAT1
CHID1	BLMH	BAG6
CHIT1	BLVRA	BAX
CHL1	BLVRB	BAZ1B
CHRDL1	BMP1	BCAM
CHST10	BMP3	BCAP29
CHST14	BMP7	BCAP31
CIZ1	BMP8A	BCAT2
CKAP4	BMP8B	BCKDHA
CKB	BMPER	BCKDHB
CKM	BPIFA1	BCL2L13
CKMT1A	BPIFB1	BCL7C
CLCNKB	BPNT2	BCLAF1;BCLAF1;THRAP3
CLEC11A	BRPF3	BCS1L
CLEC3B	BSG	BDH1
CLIC1	BTC	BDH2
CLIC3	BTD	BFSP1
CLN5	BTF3L4	BFSP2
CLSTN1	BUB3	BGN;DCN;BGN
CLSTN2	C16orf89	BLMH
CLSTN3	C17orf58	BLVRA
CLTC	C1QA	BLVRB
CLU	C1QB	BMP1;BMP1;TLL2
CLUL1	C1QC	BMP3
CMPK1	C1QTNF4	BMP7
CNDP1	C1QTNF5	BMP8A;BMP8B;BMP8A
CNDP2	C1R	BMP8B;BMP8A;BMP8B
CNRIP1	C2CD2L	BMPER
CNTN1	C3	BNIP1
CNTN2	C4A	BPIFA1
CNTN4	C4B	BPIFB1
CNTNAP2	C4b	BPNT2
CNTRL	C5	BSG
COCH	C6	BTAF1
COL11A1	C7	BTC
COL12A1	C8A	BTD
COL16A1	C8B	BTF3
COL18A1	C8G	BTF3L4
COL1A1	C9	BUB3
COL1A2	CA1	BZW1
COL2A1	CA11	C16orf89
COL3A1	CA14	C17orf58
COL4A1	CA2	C1QA
COL4A2	CA6	C1QB
COL4A3	CADM3	C1QC
COL4A4	CALB2	C1QTNF4
COL5A1	CALD1	C1QTNF5
COL5A2	CALML3	C1R
COL6A1	CALML5	C2CD2L
COL6A2	CALR	C3
COL6A3	CALU	C4A;C4B;C4b;C4A;C4A;C4B
COL9A1	CAMK2A	C4b;C4A;C4B;C4b;C4A;C4B;C4B
COL9A2	CAMK2D	C4b;C4A;C4B;C4b;C4A;C4B;C4B
COL9A3	CAMKK2	C5
COLEC12	CAMP	C6
COMP	CAND1	C7
COPA	CANX	C8A
COPS4	CAP1	C8B
CORO1A	CAPG	C8G
CORO1C	CAPN1	C9;C9
COTL1	CAPN2	CA1
COX4I1	CAPNS2	CA11
COX5A	CAPZA2	CA14
CP	CAPZB	CA2
CPA4	CARHSP1	CAD
CPAMD8	CASP14	CADM3
CPB2	CASQ2	CALD1
CPE	CAST	CALML3
CPM	CAT	CALML5
CPN1	CAV1	CALR;CALR;Calr;Calr
CPN2	CAV2	CAMK2D;CAMK2G;CAMK2A;CAMK2D;CAMK2G;CAMK2D;CAMK2A;CAMK2D
CPQ	CAVIN1	CAMK2G;CAMK2D;CAMK2G;CAMK2A;CAMK2D;CAMK2G
CPVL	CAVIN2	CAMKK2
CPXM2	CBB2_0680	CAMP
CRABP1	CBR1	CAND1
CRABP2	CBR4	CANX;CANX;Canx;Canx
CREG1	CBX3	CAP1
CRHBP	CBX5	CAPG
CRISP3	CCAR1	CAPN1
CRMP1	CCAR2	CAPN2
CRNN	CCDC137	CAPNS2
CRP	CCDC3	CAPZA1
CRTAC1	CCDC47	CAPZA2
CRYAA	CCDC80	CAPZB
CRYAB	CCKAR	CARHSP1
CRYBA1	CCL19	CARS2
CRYBA4	CCL20	CASP14
CRYBB1	CCL26	CASQ2
CRYBB2	CCN1	CAST
CRYBB3	CCN2	CAT
CRYGB	CCN5	CAV1
CRYGC	CCT2	CAV2
CRYGD	CCT3	CAVIN1
CRYGS	CCT4	CBB2_0680
CRYZ	CCT5	CBR1
CS	CCT6A	CBR4
CSF1	CCT7	CBX3
CSF1R	CCT8	CBX5
CSN1S1	CD151	CCAR1
CSNK1A1	CD47	CCAR2
CSPG5	CD55	CCDC127
CSRP1	CD63	CCDC24
CST1	CD9	CCDC3
CST2	CDC42	CCDC47
CST3	CDC42BPA	CCDC80
CSTA	CDC5L	CCL19
CSTB	CDH1	CCL20
CTBS	CDH2	CCL26
CTHRC1	CDIPT	CCN1
CTNNA1	CDS1	CCN2
CTNND1	CDS2	CCN5
CTSA	CDSN	CCT2
CTSB	CDV3	CCT3
CTSC	CELSR1	CCT4
CTSD	CELSR2	CCT5
CTSF	CEMIP	CCT6A;CCT6A;CCT6B
CTSH	CEP170B	CCT6A;CCT6B;CCT6B
CTSL	CEP192	CCT7
CTSO	CEP85L	CCT8
CTSS	CEP89	CD151
CTSV	CERS2	CD46
CTSZ	CERS5	CD47
CTTN	CFAP20	CD55
CUTA	CFAP251	CD63
CXCL14	CFC1	CD81
CXCL16	CFD	CD9
CYB5R1	CFH	CDC37
CYCS	CFHR1	CDC42;RAC2;RHOG;CDC42
CYTL1	CFI	CDC42BPB
Ca2	CFL1	CDC5L
Calr	CGNL1	CDH1
Cd99l2	CHADL	CDIPT
Cndp1	CHCHD1	CDS1
Col1a2	CHCHD2	CDS2
Col2a1	CHCHD3	CDSN
Col4a3	CHD2	CDV3
DAG1	CHD4	CELSR1
DAPK1	CHD6	CELSR2
DARS1	CHDH	Cemip;CEMIP;Cemip;CEMIP
DBI	CHERP	CEP170B
DBNL	CHI3L1	CEP192
DCD	CHID1	CEP85L
DCN	CHMP2A	CEPT1
DCTN1	CHMP6	CERS2
DCTN2	CHPF	CERS5
DDAH2	CHPF2	CFAP20
DDI2	CHRD	CFAP47
DDR1	CHRDL1	CFC1
DDX17	CHST1	CFD
DECR1	CHST10	CFH;CFH;CFHR1
DERA	CHST11	CFH;CFHR1;CFHR1
DHRS9	CHST12	CFI
DIPK1C	CHST14	CFL1;CFL1;DSTN
DKK3	CHST15	CGNL1
DLG4	CHST4	CHADL
DLST	CHST6	CHCHD1
DMBT1	CHST7	CHCHD2
DMRT2	CHST9	CHCHD3
DMTN	CHSY1	CHD4
DNASE2	CHTOP	CHD6
DNM1	CIRBP	CHDH
DPP3	CISD1	CHERP
DPP7	CISD2	CHI3L1
DPYSL2	CISD3	CHID1
DSC1	CKAP4	CHMP2A
DSC2	CKB	CHMP4B
DSC3	CKM	CHMP6
DSG1	CKMT1A	CHPF
DSG2	CKMT2	CHPF2
DSP	CLCA2	CHRD
DSTN	CLCC1	CHRDL1
DYNC1H1	CLCN7	CHST1
DYNC1LI1	CLEC18A	CHST10
DYNLL1	CLEC18B	CHST11;CHST11;CHST12
Dkk3	CLEC19A	CHST11;CHST12;CHST12
Dlg2	CLIC1	CHST14
Dnah2	CLINT1	CHST15
ECHS1	CLN5	CHST4;CHST4;CHST6
ECM1	CLPB	CHST4;CHST6;CHST6
EEF1D	CLPTM1	CHST7
EEF1G	CLPTM1L	CHST9
EEF2	CLSTN1	CHSY1
EFCAB14	CLSTN2	CHTOP
EFEMP1	CLTC	CILP
EFEMP2	CLU	CIRBP
EFHD2	CLUL1	CISD1
EFNA1	CMAS	CISD2
EFNA5	CMTM3	CISD3
EFNB2	CMTM4	CKAP4
EGFLAM	CNDP2	CKAP5
EIF3A	CNFN	CKB
EIF3H	CNIH4	CKM;CKM;CKM
EIF4A1	CNMD	CKMT1A;CKMT1A;CKMT2
EIF4G1	CNN1	CKMT1A;CKMT2;CKMT2
EIF6	CNN3	CLC
EMD	CNNM3	CLCA2
EMILIN1	CNP	CLCC1
EML2	CNPY3	CLCN7
EML6	CNTNAP1	CLEC18A;CLEC18A;CLEC18B;CLEC18A;CLEC18B
ENDOD1	CNTNAP3	CLEC18A;CLEC18B;CLEC18A;CLEC18B;CLEC18B;CLEC18B;CLEC18B
ENO1	CNTNAP3B	CLEC19A
ENO2	COCH	CLIC1
ENOPH1	COL11A1	CLINT1
ENPP2	COL11A2	CLN5
EPB41	COL12A1	CLPB
EPB42	COL16A1	CLPTM1
EPDR1	COL18A1	CLSTN1
EPHX2	COL1A1	CLSTN2
EPPK1	COL1A2	CLTC
EPS8L1	COL25A1	CLU;CLU
ERAP1	COL26A1	CLUH
ERP29	COL28A1	CLUL1
ERP44	COL2A1	CMAS
ESD	COL3A1	CMTM3
ETFA	COL4A1	CMTM4
EVPL	COL4A2	CNDP2
EXTL2	COL4A3	CNFN
EZR	COL4A4	CNIH4
Eno1	COL4A5	CNMD
Eno2	COL4A6	CNN1
Enpp2	COL5A1	CNN3;CNN3
F10	COL5A2	CNNM3
F11	COL5A3	CNP
F12	COL6A1	CNPY3
F13A1	COL6A2	CNTNAP1
F13B	COL6A3	CNTNAP3;CNTNAP3B;CNTNAP3
F2	COL6A5	CNTNAP3B;CNTNAP3;CNTNAP3B
F5	COL7A1	COCH
F9	COL8A1	COL11A1;COL11A1;COL11A2;COL5A1;COL5A3;COL11A1;COL5A1
FABP1	COL8A2	COL11A1;COL11A2;COL5A1;COL5A3;COL11A2
FABP5	COLEC12	COL12A1
FAH	COLGALT2	COL16A1
FAM20B	COLQ	COL18A1
FAM20C	COMT	COL1A1;COL1A1;COL1A1;Col1a1;COL1A1;Col1a1
FAM3C	COMTD1	COL1A2;COL1A2;COL1A2;Col1a2;COL1A2;Col1a2
FAM83H	COPA	COL24A1
FASN	COPB1	COL25A1
FBLN1	COPS2	COL26A1
FBLN5	COQ8A	COL28A1
FBLN7	CORO1B	COL2A1;COL2A1;COL5A2;COL2A1;COL5A2;Col2a1;COL2A1;Col2a1;Col2a1
FBN1	CORO1C	COL3A1
FBP2	COTL1	COL4A1;COL4A1;COL4A5
FBXO7	COX15	COL4A2
FCGBP	COX20	COL4A3;COL4A3;Col4a3;Col4a3
FCGR3A	COX4I1	COL4A4;COL4A4;COL4A4
FCN3	COX5A	COL4A1;COL4A5;COL4A5
FDPS	COX6C	COL4A6
FERMT3	COX7A2	COL11A1;COL11A2;COL5A1;COL5A3;COL11A1;COL5A1;COL5A1
FETUB	CP	COL2A1;COL5A2;COL2A1;COL5A2;Col2a1;COL5A2
FGA	CPA3	COL11A1;COL11A2;COL5A1;COL5A3;COL5A3
FGB	CPA4	COL6A1
FGFBP2	CPA6	COL6A2;COL6A2;Col6a2;Col6a2
FGFR1	CPAMD8	COL6A3
FGG	CPB2	COL7A1
FH	CPM	COL8A1
FKBP1A	CPNE1	COL8A2
FLG	CPNE3	COLEC12
FLG2	CPQ	COLGALT2
FLNA	CPSF6	COLQ
FLNB	CPSF7	COMT
FLOT1	CPT1A	COMTD1
FLT1	CPT1B	COPA
FMOD	CPT2	COPB1
FN1	CPVL	COPS2
FRZB	CPXM2	COQ8A
FSCN1	CPZ	Coro1a;CORO1A;Coro1a;CORO1A
FSTL1	CRAT	CORO1B
FSTL4	CRB2	CORO1C
FSTL5	CRCT1	CORO2B
FTH1	CRIP2	COTL1
FTL	CRISPLD1	COX15
FUCA1	CRISPLD2	COX20
FUCA2	CRLF1	COX4I1
FUT11	CRMP1	COX6C
Fabp5	CROCC	COX7A2
Fscn1	CRTAC1	CP
Fut4	CRTAP	CPA3
G6PD	CRYAA	CPA4
GAA	CRYAB	CPA6
GAD2	CRYBA1	CPAMD8
GALC	CRYBA2	CPB2
GALE	CRYBA4	CPNE1
GALM	CRYBB1	CPNE3
GALNS	CRYBB2	CPQ
GALNT1	CRYBB3	CPS1
GALNT10	CRYGC	CPSF1
GALNT18	CRYGD	CPSF6
GALNT2	CRYGS	CPSF7
GALNT7	CRYL1	CPT1A
GANAB	CRYM	CPT1B
GAPDH	CRYZ	CPT2
GAS1	CS	CPVL
GAS6	CSN1S1	CPXM2
GBA	CSNK1A1	CPZ;CPZ
GBP1	CSNK2A2	CRB2
GC	CSRP1	CRIP1
GCLC	CSRP2	CRIP2
GCLM	CST1	CRISPLD1
GDF11	CST3	CRISPLD2
GDI1	CST6	CRLF1
GDI2	CSTA	CRMP1;CRMP1;DPYSL3;CRMP1;DPYSL2;DPYSL3;CRMP1;DPYSL2
GFRA2	CSTB	CRNKL1
GFUS	CTBP1	CROCC
GGCT	CTBS	CRTAC1
GGH	CTC1	CRTAP
GLA	CTCF	CRYAA
GLO1	CTNNA1	CRYAB
GLOD4	CTNNB1	CRYBA1
GLRX3	CTNND1	CRYBA2
GLS	CTSA	CRYBA4
GLTP	CTSB	CRYBB1
GLUD1	CTSC	CRYBB2;CRYBB2
GLUL	CTSD	CRYBB3
GM2A	CTSF	CRYGC
GNB1	CTSG	CRYGD
GNPDA1	CTSH	CRYGS
GNPTG	CTSK	CRYL1
GNS	CTSL	CRYM
GOLIM4	CTSV	CRYZ
GOLM1	CTSZ	CS
GOT1	CTTN	CSE1L
GPC1	CXADR	CSN1S1
GPD2	CXCL12	CSNK1A1
GPI	CXCL13	CSRP1
GPLD1	CXCL14	CSRP2
GPNMB	CXCL16	CST3
GPR37	CYB5B	CST6
GPR37L1	CYB5D2	CSTA
GPS1	CYB5R1	CSTB
GPX1	CYB5R2	CTBP1
GPX3	CYB5R3	CTC1
GRHPR	CYBC1	CTCF
GRIA4	CYBRD1	CTNNA1;CTNNA2;CTNNA1
GRP	CYC1	CTNNAL1
GSDMA	CYCS	CTNNB1;JUP;CTNNB1
GSN	CYFIP1	CTNND1
GSR	CYP1B1	CTPS2
GSS	CYP27A1	CTR9
GSTM2	CYP2U1	CTSA
GSTM3	CYP51A1	CTSB;Ctsb
GSTO1	CYP7A1	CTSC
GSTP1	CYTL1	CTSD
GY1	Calr	CTSF
GYG1	Canx	CTSG
Gapdh	Cemip	CTSH
Gda	Col14a1	CTSK;CTSL;CTSV;CTSK
Gnas	Col15a1	CTSK;CTSL;CTSV;CTSL
Got2	Col1a1	CTSV;CTSK;CTSL;CTSV
Gpi	Col1a2	CTSZ
H1-0	Col4a3	CTTN
H1-5	Col6a2	CUTC
HABP2	Coro1a	CXADR
HADHA	Cps1	CXCL12
HADHB	D2HGDH	CXCL13
HAGH	DAG1	CXCL14
HAL	DAND5	CXCL16
HBA	DAP3	CYB5B
HBA1	DARS1	CYB5D2
HBB	DARS2	CYB5R1
HBD	DBN1	CYB5R2
HBG1	DBP7	CYB5R3;CYB5R3;Cyb5r3;Cyb5r3
HBG2	DBT	CYBC1
HBZ	DCAKD	CYBRD1
HEBP1	DCD	CYC1
HEG1	DCT	CYCS
HEXA	DCTN1	CYFIP1
HEXB	DCXR	CYP1B1;CYP1B1;Cyp1b1
HGF	DDB1	CYP21A2
HGFAC	DDB2	CYP27A1
HK1	DDOST	CYP51A1
HLA-C	DDRGK1	CYP7A1
HLA-DPA1	DDX1	CYTL1
HLA-DPB1	DDX17	CALR;CALR;Calr;Calr
HLA-DRA	DDX21	CANX;CANX;Canx;Canx
HLA-DRB1	DDX23	Cemip;CEMIP;Cemip;CEMIP
HLA-DRB5	DDX3X	Ces1d
HMBS	DDX3Y	Col14a1
HMCN1	DDX42	Col15a1
HMGCS1	DDX46	COL1A1;COL1A1;COL1A1;Col1a1;COL1A1;Col1a1
HMOX1	DDX5	COL1A2;COL1A2;COL1A2;Col1a2;COL1A2;Col1a2
HNRNPA0	DECR1	COL2A1;COL2A1;COL5A2;COL2A1;COL5A2;Col2a1;COL2A1;Col2a1;Col2a1
HNRNPA2B1	DEFB119	COL4A3;COL4A3;Col4a3;Col4a3
HNRNPA3	DEK	COL6A2;COL6A2;Col6a2;Col6a2
HNRNPC	DENND11	Coro1a;CORO1A;Coro1a;CORO1A
HNRNPD	DERL1	CTSB;Ctsb
HNRNPH1	DERPC	CYB5R3;CYB5R3;Cyb5r3;Cyb5r3
HNRNPL	DES	D2HGDH
HNRNPM	DHCR7	DAG1
HNRNPR	DHODH	DAND5
HNRNPU	DHRS1	DAP3
HNRNPUL2	DHRS11	DARS1
HP	DHRS13	DARS2
HPGD	DHRS3	DBN1
HPR	DHRS7	DBP3;DDX3X;DDX3Y;DBP3
HPRT1	DHRS7B	DBT
HPX	DHRSX	DCAKD
HRG	DHX15	DCD
HRNR	DHX30	DCT
HS6ST1	DHX9	DCTN1
HSD17B10	DIPK1A	DCXR
HSD17B4	DIPK1B	DDAH1
HSP90B1	DIPK1C	DDAH2
HSPA12A	DIPK2A	DDB1
HSPA13	DKC1	DDB2
HSPA2	DKK2	DDOST
HSPA4	DLAT	DDRGK1
HSPA8	DLD	DDX1
HSPA9	DLG1	DDX17;DDX3X;DDX3Y;DDX5;DDX17;DDX5;DDX17
HSPB1	DLST	DDX23
HSPD1	DMBT1	DDX3X;DDX3X;DDX3Y;DDX17;DDX3X;DDX3Y;DDX5;DBP3;DDX3X;DDX3Y
HSPE1	DMKN	DDX3X;DDX3Y;DDX17;DDX3X;DDX3Y;DDX5;DBP3;DDX3X;DDX3Y;DDX3Y
HSPG2	DNAJA1	DDX42
HTB1	DNAJA2	DDX46
HTRA1	DNAJA3	DDX17;DDX3X;DDX3Y;DDX5;DDX5;DDX17;DDX5
HYDIN	DNAJB11	DECR1
HYOU1	DNAJC10	DEFB119
Hsp90aa1	DNAJC11	DEK
ICOSLG	DNAJC16	DERL1
IDE	DNAJC19	DES;Des;KRT7;KRT8;Krt7;VIM;DES;Des;KRT7;KRT8;KRT84;Krt7;VIM;DES;Des;VIM;DES;Des;KRT7;VIM;Des;VIM;DES;DES;Des;Des
IDH1	DNAJC3	DHCR7
IDH2	DPAGT1	DHODH
IDH3A	DPF2	DHRS1
IDS	DPM1	DHRS13
IFI30	DPP7	DHRS7
IGFALS	DPY19L1	DHRS7B
IGFBP2	DPYSL2	DHRSX
IGFBP3	DPYSL3	DHX15
IGFBP4	DRG2	DHX30
IGFBP5	DSC1	Dhx9;DHX9;Dhx9;DHX9
IGFBP6	DSC3	DIABLO
IGFBP7	DSG1	DIPK1A
IGHA1	DSP	DIPK1B
IGHA2	DSTN	DIPK1C;DIPK1C
IGHD	DTD1	DIPK2A
IGHG1	DTNA	DKC1
IGHG2	DUSP23	DKK2
IGHG3	DUT	DLAT
IGHG4	DYNC1H1	DLD
IGHM	DYNC1LI2	DLST
IGHV1-18	DYNLL1	DMBT1
IGHV1-2	Des	DMKN
IGHV1-24	Dhx9	DNAJA1
IGHV1-3	Dmd	DNAJA2
IGHV1-45	EBI3	DNAJA3
IGHV1-46	EBP	DNAJB11
IGHV1-69	ECH1	DNAJC1
IGHV1-8	ECHS1	DNAJC10
IGHV2-26	ECI2	DNAJC11
IGHV2-5	ECM1	DNAJC13
IGHV2-70D	ECM2	DNAJC16
IGHV3-13	EDIL3	DNAJC19
IGHV3-15	EEF1B2	DNAJC3
IGHV3-35	EEF1D	DNM2;DNM2;DNM3
IGHV3-38	EEF1G	DNMT1
IGHV3-38-3	EEF2	DNPEP
IGHV3-49	EFEMP1	DPAGT1
IGHV3-64	EFEMP2	DPM1
IGHV3-64D	EFTUD2	DPP7
IGHV3-7	EGFL6	DPY19L1
IGHV3-72	EGFL7	CRMP1;DPYSL2;DPYSL3;CRMP1;DPYSL2;DPYSL2;DPYSL3;DPYSL2
IGHV3-73	EGFR	CRMP1;DPYSL3;CRMP1;DPYSL2;DPYSL3;DPYSL3;DPYSL2;DPYSL3
IGHV3-74	EGLN3	DRG2
IGHV4-28	EHD1	DSC1;DSC1;DSC3
IGHV4-34	EHD2	DSC1;DSC3;DSC3
IGHV4-4	EHD4	DSG1
IGHV5-10-1	EHHADH	DSP
IGHV5-51	EI24	DST
IGHV6-1	EIF1AX	CFL1;DSTN;DSTN
IGKC	EIF2S1	DTD1
IGKV1-16	EIF2S2	DUSP23
IGKV1-17	EIF3A	DUT
IGKV1-27	EIF3B	DYNC1H1
IGKV1-5	EIF3D	DYNLL1
IGKV1-8	EIF3F	DES;Des;KRT7;KRT8;Krt7;VIM;DES;Des;KRT7;KRT8;KRT84;Krt7;VIM;DES;Des;VIM;DES;Des;KRT7;VIM;Des;VIM;DES;DES;Des;Des
IGKV1D-16	EIF3G	Dhx9;DHX9;Dhx9;DHX9
IGKV1D-8	EIF3H	EBI3
IGKV2-29	EIF3I	EBP
IGKV2-30	EIF3J	ECH1;Ech1
IGKV2D-29	EIF3L	ECHS1
IGKV2D-30	EIF3M	ECI2
IGKV3-20	EIF4A1	ECM1;ECM1
IGKV3-7	EIF4A2	ECM2
IGKV3D-15	EIF4A3	ECPAS
IGKV3D-20	EIF4B	EDC4
IGKV4-1	EIF4G1	EDIL3
IGKV6-21	EIF6	EEF1B2
IGLC3	ELAC2	EEF1D
IGLC7	ELANE	EEF1G
IGLL1	ELAVL1	EEF2;EEF2;Eef2;EEF2;EFTUD2;Eef2;Eef2
IGLL5	ELMOD2	EFEMP1
IGLON5	ELN	EFEMP2
IGLV1-40	ELOVL1	EEF2;EFTUD2;Eef2;EFTUD2
IGLV1-47	EMC1	EGFL6
IGLV1-51	EMC2	EGFL7
IGLV10-54	EMC3	EGFR
IGLV2-11	EMC4	EGLN3
IGLV2-14	EMC6	EHBP1
IGLV2-18	EMD	EHD1;EHD4;EHD1;EHD1;EHD2
IGLV2-23	EMILIN1	EHD2;EHD4;EHD1;EHD2;EHD2
IGLV2-8	EMILIN3	EHD4;EHD1;EHD4;EHD2;EHD4
IGLV3-1	EML4	EHHADH
IGLV3-10	EML5	EI24
IGLV3-12	EMP3	EIF1AX;EIF1AY;EIF1AX
IGLV3-19	ENDOD1	EIF1AY;EIF1AX;EIF1AY
IGLV3-21	ENDOG	EIF2S1
IGLV3-25	ENO	EIF2S2
IGLV3-27	ENO1	EIF3A
IGLV3-9	ENO2	EIF3B
IGLV4-60	ENPP2	EIF3D
IGLV4-69	ENPP6	EIF3E
IGLV5-37	ENTPD6	EIF3F
IGLV5-39	EPB41L1	EIF3G
IGLV5-45	EPB41L2	EIF3H
IGLV6-57	EPB41L3	EIF3I
IGLV7-43	EPB41L4B	EIF3J
IGLV7-46	EPDR1	EIF3L
IGLV8-61	EPHX1	EIF3M
IGLV9-49	EPHX2	EIF4A1;EIF4A3;EIF4A1;EIF4A2;EIF4A3;EIF4A1;EIF4A1;EIF4A2
IGSF8	EPPK1	EIF4A1;EIF4A2;EIF4A3;EIF4A1;EIF4A2;EIF4A2
IL1RAP	EPRS1	EIF4A3;EIF4A1;EIF4A3;EIF4A1;EIF4A2;EIF4A3
IL1RN	EPS8L2	EIF4B
IL36RN	EPX	EIF4G1
IL6ST	ERAP1	EIF4G2
IMPA2	ERG28	EIF5B
IMPG1	ERGIC1	EIF6
IMPG2	ERLIN1	ELAC2
INAFM2	ERLIN2	ELANE
IQGAP1	ERMP1	ELAVL1
ISG15	ERO1A	ELMOD2
ISLR	ERP29	ELN;Eln
ITGBL1	ERP44	ELOVL1
ITIH1	ERV3-1	ELP1
ITIH2	ERVMER34-1	EMC1
ITIH3	ESD	EMC2
ITIH4	ESYT1	EMC3
ITIH5	ESYT2	EMC6
ITM2B	ETF1	EMD
IVL	ETFA	EMILIN1
JCHAIN	ETFB	EMILIN3
JUP	ETFDH	EML2
KATNAL2	EVPL	EML4
KCTD12	EWSR1	ENDOD1
KERA	EXD2	ENO;ENO2;ENO
KIAA1958	EXTL1	ENO1;ENO1;ENO1;ENO2;Eno1;ENO1;Eno1;ENO1;ENO2;ENO1;ENO1;ENO2;Eno1;ENO1;Eno1;ENO1;ENO2;Eno1;Eno1;ENO1;ENO1
KIF20B	EXTL2	ENO1;ENO2;Eno1;ENO1;ENO2;ENO1;ENO2;Eno1;ENO2;ENO2;Eno1;ENO;ENO2;ENO2
KLK10	Ecm1	ENPP2;ENPP2;Enpp2;Enpp2
KLK11	Eef2	ENPP4
KLK6	Eln	ENPP6;ENPP6;ENPP6
KLKB1	Eno1	ENTPD6
KNG1	Enpp2	EOGT
KPNB1	Esd	EPB41L1;EPB41L2;EPB41L1;EPB41L2;EPB41L3;EPB41L1;EPB41L1;EPB41L3
KPRP	Etfb	EPB41L2;EPB41L2;EPB41L1;EPB41L2;EPB41L1;EPB41L2;EPB41L3;EPB41L2;EPB41L3
KREMEN1	F11R	EPB41L1;EPB41L2;EPB41L3;EPB41L2;EPB41L3;EPB41L1;EPB41L3;EPB41L3
KRT1	F13A1	EPDR1
KRT10	F2	EPHA1
KRT12	F2R	EPHX1;EPHX1;Ephx1
KRT13	F3	EPHX2
KRT14	F5	EPPK1;PLEC;Plec;EPPK1;EPPK1;PLEC
KRT15	F8	EPRS1
KRT16	F9	EPS8L2
KRT17	FAAH	EPX;MPO;EPX
KRT19	FABP3	ERAP1
KRT2	FABP4	ERG28
KRT23	FABP5	ERGIC1
KRT24	FADS1	ERLIN1;ERLIN1;ERLIN2
KRT3	FADS3	ERLIN1;ERLIN2;ERLIN2
KRT31	FAF2	ERMP1
KRT33B	FAHD1	ERO1A
KRT34	FAM120A	ERP29
KRT36	FAM162A	ERP44
KRT4	FAM169A	ERV3-1
KRT5	FAM180A	ESD;Esd
KRT6A	FAM20A	ESYT1
KRT6B	FARSA	ESYT2
KRT7	FARSB	ETF1
KRT75	FASN	ETFA
KRT76	FAT1	ETFB;ETFB;Etfb;Etfb
KRT77	FAU	ETFDH
KRT78	FBL	EVPL
KRT79	FBLL1	EWSR1
KRT80	FBLN1	EXD2
KRT84	FBLN5	EXTL1
KRT85	FBLN7	EXTL2
KRT86	FBN1	ECH1;Ech1
KRT9	FCAMR	EEF2;EEF2;Eef2;EEF2;EFTUD2;Eef2;Eef2
KTN1	FCGRT	ELN;Eln
Krt2	FDXR	ENO1;ENO1;ENO1;ENO2;Eno1;ENO1;Eno1;ENO1;ENO2;ENO1;ENO1;ENO2;Eno1;ENO1;Eno1;ENO1;ENO2;Eno1;Eno1;ENO1;ENO1
L	FECH	ENPP2;ENPP2;Enpp2;Enpp2
L1CAM	FGA	ESD;Esd
LACRT	FGB	ETFB;ETFB;Etfb;Etfb
LAMA5	FGF2	F10
LAMB2	FGF22	F13A1
LAMC1	FGFBP2	F2;F2
LAMP1	FGFBP3	F3
LAMP2	FGG	F5
LAP3	FH	F9
LBP	FHL1	FAAH
LCAT	FIBCD1	FABP3
LCN1	FILIP1	FABP4
LCN2	FIP1L1	FABP5;Fabp5
LCP1	FITM2	FADS1
LDHA	FJX1	FADS3
LDHB	FKBP3	FAF2
LECT2	FKBP4	FAM120A
LEFTY2	FKBP8	FAM162A
LFNG	FKBP9	FAM169A
LGALS1	FKRP	FAM20A
LGALS3	FKTN	FARSA
LGALS3BP	FLG	FARSB
LGALS7	FLG2	FASN
LGALSL	FLII	FAT1
LGB	FLNA	FAU
LGMN	FLNB	FBL;FBLL1;FBL
LILRA6	FLNC	FBLL1;FBL;FBLL1
LINGO1	FLOT1	FBLN1;FBLN1;FBLN1
LINGO3	FLT1	FBLN5
LIPA	FMO4	FBLN7
LMAN1	FN1	FBN1
LMAN2	FNDC3A	FBXO27
LMNA	FOLR1	FCAMR
LMNB1	FOXE3	FCGRT
LMO7	FRAS1	FCHO2
LORICRIN	FREM1	FDFT1
LOX	FRZB	FDXR
LOXL1	FSCN1	FECH
LRG1	FSTL4	FGA
LRIT1	FTH1	FGB
LRP1	FTL	FGF10
LRP11	FUBP1	FGF2
LRP2	FUCA1	FGF22
LRP8	FUCA2	FGFBP2
LRRC4B	FUNDC1	FGFBP3
LRTM1	FUNDC2	FGG;FGG;FGG
LSAMP	FUS	FH;FH;Fh;Fh
LSR	FUT3	FHL1;FHL1;Fhl1;Fhl1
LTA4H	FUT8	FILIP1
LTBP1	FXR1	FIP1L1
LTBP2	FZD7	FITM2
LTBP3	Fabp5	FJX1
LTBP4	Fbp1	FKBP3
LTF	Fh	FKBP8
LUM	Fhl1	FKRP
LXN	Fn1	FKTN
LYNX1	G6PC3	FLG
LYPD3	G6PD	FLG2
LYVE1	GAA	FLII
LYZ	GADD45GIP1	FLNA;FLNB;FLNA;FLNB;FLNC;FLNA;FLNA;FLNC
MAB21L4	GAL3ST1	FLNB;FLNA;FLNB;FLNA;FLNB;FLNC;FLNB;FLNC;FLNB
MAN1A1	GAL3ST3	FLNA;FLNB;FLNC;FLNB;FLNC;FLNA;FLNC;FLNC
MAN1C1	GAL3ST4	FLOT1
MAN2A1	GALC	FLT1;MAPK1;MAPK3;PDGFRA;FLT1
MAN2A2	GALM	FMNL2
MAN2B1	GALNS	FMO4
MAN2B2	GALNT10	FN1;FN1;Fn1;FN1;Fn1;FN1;Fn1
MANBA	GALNT16	FOLR1
MAP2	GALNT17	FOXE3
MAPK1	GALNT18	FRAS1
MAPK3	GALNT2	FREM1
MARCKS	GALNT3	FRZB
MASP2	GANAB	FSCN1
MAT2A	GAPDH	FSTL4
MATN2	GAR1	FTH1
MBL2	GART	FTL
MCAM	GAS6	FUBP1
MDGA1	GASK1B	FUCA1
MDH1	GATM	FUCA2
MDH2	GBA	FUNDC2
MDK	GBE1	FUS;FUS;TAF15
MEF-1	GBF1	FUT11
MEGF10	GCDH	FUT3
MEGF8	GDAP1	FUT8
MET	GDF10	FXR1;FXR1;Fxr1
METRNL	GDF11	FZD7
MFAP2	GDF15	FABP5;Fabp5
MFAP4	GDF7	Fahd1
MFGE8	GDI2	Fbp1
MGARP	GDPD3	FH;FH;Fh;Fh
MGAT1	GFM1	FHL1;FHL1;Fhl1;Fhl1
MGAT2	GGCT	FN1;FN1;Fn1;FN1;Fn1;FN1;Fn1
MGAT5	GGCX	G
MGP	GGH	G6PC3
MIA3	GHDC	G6PD
MIF	GHITM	GAA
MINPP1	GIMAP8	GADD45GIP1
MLEC	GJA1	GAL3ST1
MMP11	GJA4	GAL3ST3
MMP2	GLA	GAL3ST4
MMP3	GLB1	GALC;GALC;Galc;GALC;Galc;galc;Galc;galc
MMRN2	GLB1L	GALM
MPP1	GLCE	GALNS
MPST	GLDC	GALNT10
MSLN	GLDN	GALNT16
MSN	GLG1	GALNT17
MST1	GLO1	GALNT18
MSTN	GLOD4	GALNT2
MTAP	GLS	GALNT3
MTHFD1	GLT8D2	GALNT9
MTPN	GLUD1	GANAB
MUCL1	GLUL	GAPDH;GAPDH;Gapdh;Gapdh
MVP	GLYR1	GAPVD1
MX1	GM2A	GAR1
MXRA5	GMPPB	GART
MXRA7	GMPR2	GAS6
MXRA8	GNA11	GASK1B
MYH11	GNA13	GATM
MYH14	GNAI2	GBA;GBA
MYH9	GNAI3	GBE1
MYL6	GNAQ	GBF1
MYLK	GNAZ	GCDH
MYOC	GNB1	GCN1
Mdh1	GNL1	GCSH
NAGA	GNS	GDAP1
NAGK	GOLGA3	GDF10
NAGLU	GOT1	GDF11
NAMPT	GOT2	GDF15
NAP1L4	GPAA1	GDI1;GDI2;GDI1
NAPA	GPC4	GDI1;GDI2;GDI2
NAPRT	GPC6	GDPD3
NAXE	GPD1	GEMIN5
NBL1	GPD2	Gfm1;GFM1;Gfm1;GFM1
NCAM1	GPI	GFRA1
NCAN	GPNMB	GGCT
NCCRP1	GPX1	GGCX
NCL	GPX3	GGH
NDRG1	GPX4	GHDC
NDRG2	GPX8	GHITM
NDUFS1	GREM2	GIMAP8
NDUFV1	GRHPR	GJA1
NECTIN1	GRIA4	GJA4
NEFH	GRM3	GLA
NEFL	GSDMA	GLB1
NEGR1	GSN	GLB1L
NELL2	GSPT1	GLCE
NEO1	GSR	GLDC
NEU1	GSS	GLDN
NFASC	GSTA4	GLG1
NGFR	GSTA5	GLO1
NIBAN2	GSTK1	GLOD4
NID1	GSTM2	GLS
NID2	GSTM3	GLT8D2
NIT2	GSTO1	GLUD1
NLGN1	GSTP1	GLUL
NME1	GSTZ1	GLYR1
NME2	GTPBP4	GM2A
NMES1	GUF1	GMPPB
NNT	GXYLT2	GMPR2
NONO	GY1	GNA11;GNA13;GNAQ;GNAZ;GNA11;GNA11;GNAQ
NPC2	GYG1	GNA11;GNA13;GNAQ;GNAZ;GNA13
NPEPPS	Galc	GNAI2;GNAI2;GNAI3
NPM1	Gapdh	GNAI2;GNAI3;GNAI3
NPTN	Gda	GNA11;GNA13;GNAQ;GNAZ;GNA11;GNAQ;GNAQ
NPTX1	Gfm1	GNAZ;GNA11;GNA13;GNAQ;GNAZ
NPTX2	Got2	GNB1
NPTXR	Gpi	GNG12
NQO1	Gpx1	GNS
NRCAM	Gstm7	GOLGA3
NRN1	H1-0	GOT1
NRP1	H1-1	GOT2;GOT2;Got2;Got2
NRXN1	H1-10	GPAA1
NRXN2	H1-5	GPC4;GPC4;GPC6
NRXN3	H2AX	GPC4;GPC6;GPC6
NSF	H3-7	GPD2
NSFL1C	HAAO	GPI;GPI;Gpi;GPI;Gpi;pgi;Gpi
NT5C3B	HACD2	GPNMB
NTM	HACD3	GPX1;Gpx1
NTNG1	HADH	GPX3
NUCB1	HADHA	GPX4
NUCB2	HADHB	GPX8
Ndrg2	HAL	GRAMD4
OAF	HAPLN1	GREM2
OAS2	HAPLN2	GRHPR
OGN	HAPLN3	GRIA4
OLA1	HAPLN4	GRM3
OLFM1	HARS1	GSDMA
OLFM2	HBA	GSN;GSN;GSN
OLFML3	HBA1	GSPT1
OMD	HBB	GSR
OMG	HBD	GSTA4
OPCML	HDAC1	GSTK1
OPTC	HDGF	GSTM2;GSTM3;Gstm7;GSTM2;Gstm7;GSTM2
ORF1	HDGFL2	GSTM2;GSTM3;Gstm7;GSTM3
ORM1	HDGFL3	GSTO1
ORM2	HDLBP	GSTP1
OTUB1	HEXA	GSTZ1
OXCT1	HEXB	GTF3C2
OXSR1	HGF	GUF1
OsI_13867	HHIP	GXYLT1
P4HB	HHIPL1	GXYLT2
PA2G4	HHIPL2	GYG1
PAICS	HIBADH	GYS1
PAM	HIBCH	GALC;GALC;Galc;GALC;Galc;galc;Galc;galc
PAPLN	HK1	GAPDH;GAPDH;Gapdh;Gapdh
PAPPA2	HLA-A	Gars1
PARK7	HLA-C	Gda
PBXIP1	HM13	Gfm1;GFM1;Gfm1;GFM1
PC	HMCN1	GOT2;GOT2;Got2;Got2
PCBP1	HMGB2	GPI;GPI;Gpi;GPI;Gpi;pgi;Gpi
PCBP2	HMGCL	GPX1;Gpx1
PCDH1	HMGN1	Gstm7;GSTM2;GSTM3;Gstm7;GSTM2;Gstm7
PCDH8	HMGN3	H1-0
PCDHB14	HMGN4	H1-1
PCMT1	HNRNPA0	H1-10
PCOLCE	HNRNPA2B1	H1-2;H1-3;H1-4;H1-5;H1-5
PCP4	HNRNPA3	H2AX;HTZ1;H2AX
PCSK1	HNRNPAB	H3-7
PCSK1N	HNRNPC	HA
PCSK2	HNRNPD	HAAO
PDCD6	HNRNPDL	HACD2
PDCD6IP	HNRNPF	HACD3
PDGFD	HNRNPH1	HADH
PDHB	HNRNPH2	HADHA
PDIA3	HNRNPH3	HADHB
PDIA4	HNRNPL	HAGH
PDIA6	HNRNPM	HAL
PDLIM5	HNRNPR	HAPLN1
PDZK1IP1	HNRNPU	HAPLN2
PEBP1	HNRNPUL1	HAPLN3;HAPLN4;HAPLN3
PEBP4	HNRNPUL2	HAPLN4;HAPLN3;HAPLN4
PENK	HP	HARS1
PEPD	HP1BP3	HBA;HBA;HBA1;HBA;HBA1;HBA
PFKL	HPRT1	HBA;HBA1;HBA;HBA1;HBA1
PFKM	HPSE2	HBB;HBD;Hbb-b1;HBB;HBD;Hbb-b1;HBB;HBD;HBB;HBB
PFKP	HPX	HBD;HBB;HBD;Hbb-b1;HBB;HBD;Hbb-b1;HBB;HBD
PFL2215w	HRG	HDAC1
PFN1	HRNR	HDGF;HDGFL2;HDGFL3;PSIP1;HDGF
PGAM1	HS2ST1	HDGF;HDGFL2;HDGFL3;PSIP1;HDGFL2
PGAM2	HS3ST1	HDGF;HDGFL2;HDGFL3;PSIP1;HDGFL3
PGD	HS3ST6	HDHD3
PGK1	HS6ST1	HDLBP
PGLYRP2	HS6ST2	HEATR5A;HEATR5B;HEATR5B
PGM1	HSD11B1L	HERC4
PGM2	HSD17B10	HEXA
PGRMC2	HSD17B11	HEXB
PHGDH	HSD17B12	HGF
PHPT1	HSD17B2	HHIP
PHYHIP	HSD17B4	HHIPL1;HHIPL2;HHIPL1
PI16	HSD17B8	HHIPL2;HHIPL1;HHIPL2
PIGR	HSDL1	HIBADH
PIK3IP1	HSDL2	HIBCH
PIP	HSP82	HK1;HK1;HK2
PIP4K2A	HSP90AB2P	HLA-A;HLA-B;Patr-A;HLA-A;HLA-A;Patr-A
PIP4K2B	HSP90B1	HLA-B;HLA-A;HLA-B;Patr-A;HLA-B;HLA-C
PITHD1	HSPA1L	HLA-B;HLA-C;HLA-C;HLA-C;Patr-A
PITPNA	HSPA2	HM13
PKLR	HSPA4	HMCN1
PKM	HSPA5	HMGA1
PKP1	HSPA8	HMGB2
PKP3	HSPA9	HMGCL
PLA2G15	HSPB1	HMGN1
PLBD1	HSPD1	HMGN4
PLBD2	HSPE1	HMOX1
PLD3	HSPG2	HNRNPA0
PLEC	HTA1	HNRNPA2B1
PLG	HTATSF1	HNRNPA3;HNRNPA3
PLOD1	HTB1	HNRNPAB;HNRNPDL;HNRNPAB
PLOD3	HTRA1	HNRNPC;HNRNPC;RALYL
PLP1	HTRA3	HNRNPD;HNRNPDL;HNRNPD
PLS3	HTRA4	HNRNPDL;HNRNPD;HNRNPDL;HNRNPAB;HNRNPDL
PLTP	HTZ1	HNRNPF;HNRNPH1;HNRNPH2;HNRNPF
PLXDC1	HYAL3	HNRNPH1;HNRNPH2;HNRNPH3;HNRNPH1;HNRNPF;HNRNPH1;HNRNPH2;HNRNPH1;HNRNPH2
PLXDC2	HYOU1	HNRNPH1;HNRNPH2;HNRNPH3;HNRNPF;HNRNPH1;HNRNPH2;HNRNPH1;HNRNPH2;HNRNPH2
PLXNB2	Hbb-b1	HNRNPH3;HNRNPH1;HNRNPH2;HNRNPH3
PMEL	Hmgcs2	HNRNPL
PNP	Hspa8	HNRNPLL
PNPLA8	IARS1	HNRNPM
POF1B	IARS2	HNRNPR;HNRNPR;Syncrip
POMGNT1	IAT2	HNRNPU
PON1	IDE	HNRNPUL1
PON3	IDH2	HNRNPUL2
POR	IDH3A	HP
POSTN	IDH3B	HP1BP3
PPA1	IDO1	HPRT1
PPBP	IDS	HPSE2
PPIA	IDUA	HPX
PPIB	IGF2R	HRG
PPIC	IGFALS	HRNR
PPL	IGFBP3	HS2ST1
PPM1L	IGFBP5	HS3ST1
PPME1	IGFBP7	HS3ST6
PPP2R1A	IGHA1	HS6ST1;HS6ST1;HS6ST2
PPP3CA	IGHA2	HS6ST1;HS6ST2;HS6ST2
PPP3R1	IGHG1	HSBP1L1
PPT1	IGHG2	HSD11B1L
PPT2	IGHG3	HSD17B10
PRADC1	IGHM	HSD17B11
PRAP1	IGHV3-7	HSD17B12
PRB3	IGHV3-74	HSD17B2
PRCP	IGHV5-10-1	HSD17B4
PRDX1	IGKC	HSD17B7
PRDX2	IGKV4-1	HSD17B8
PRDX5	IGLV8-61	HSDL1
PRDX6	IGSF3	HSDL2
PRELP	IKBIP	HSP82;HSP82;Hsp90aa1;hsp90a.1;HSP82;HSP90B1
PRG4	IL11RA	HSP90AB2P;HSP90AB4P;Hsp90aa1;hsp90a.1;HSP90AB2P;Hsp90aa1;HSP90AB2P;Hsp90aa1;hsp90a.1;HSP90AB2P
PRH1	IL17D	HSP82;HSP90B1;HSP90B1
PRKCSH	IL34	HSPA1L;HSPA2;HSPA5;HSPA8;Hspa8;HSPA1L;HSPA2;HSPA8;Hspa8;HSPA1L
PRNP	IL36G	HSPA2;HSPA8;HSPA9;Hspa8;dnaK;HSPA1L;HSPA2;HSPA5;HSPA8;Hspa8;HSPA1L;HSPA2;HSPA8;Hspa8;HSPA2;HSPA8;HSPA2;HSPA8;Hspa8;HSPA2
PROC	IL36RN	HSPA4
PROCR	IL4I1	HSPA5;HSPA1L;HSPA2;HSPA5;HSPA8;Hspa8
PROS1	IL7	HSPA2;HSPA8;HSPA9;Hspa8;dnaK;HSPA1L;HSPA2;HSPA5;HSPA8;Hspa8;HSPA8;HSPA1L;HSPA2;HSPA8;Hspa8;HSPA2;HSPA8;HSPA2;HSPA8;Hspa8;HSPA8;Hspa8;Hspa8
PROZ	ILF2	HSPA2;HSPA8;HSPA9;Hspa8;dnaK;HSPA9;HSPA9;dnaK
PRPS1	ILF3	HSPB1
PRR4	ILVBL	HSPD1
PRSS1	IMMT	HSPE1
PRSS3	IMPA1	HSPG2
PRSS35	IMPA2	HTATSF1
PRSS56	IMUP	HTB1
PSAP	INF2	HTRA1;htra1b;HTRA1
PSAT1	INHBA	HTRA3
PSMA1	INHBC	HTRA4
PSMA2	INHBE	HTZ1;H2AX;HTZ1
PSMA3	INPP5K	HUWE1
PSMA4	INSR	HYAL3
PSMA5	IQGAP1	HYDIN
PSMA6	ISCA1	HYOU1
PSMA7	ISLR	HBB;HBD;Hbb-b1;HBB;HBD;Hbb-b1;Hbb-b1
PSMB1	ISOC2	Hmgcs2
PSMB2	ISYNA1	HSP82;Hsp90aa1;hsp90a.1;Hsp90aa1;HSP90AB2P;HSP90AB4P;Hsp90aa1;hsp90a.1;HSP90AB4P;Hsp90aa1;hsp90a.1;HSP90AB2P;Hsp90aa1;HSP90AB2P;Hsp90aa1;hsp90a.1;Hsp90aa1;hsp90a.1;HSP90AA1;HSP90AB1;Hsp90ab1;HSP90AA1
PSMB3	ITGA3	HSPA2;HSPA8;HSPA9;Hspa8;dnaK;HSPA1L;HSPA2;HSPA5;HSPA8;Hspa8;HSPA8;HSPA1L;HSPA2;HSPA8;Hspa8;HSPA2;HSPA8;HSPA2;HSPA8;Hspa8;HSPA8;Hspa8;Hspa8
PSMB4	ITGA6	IARS1
PSMB5	ITGAV	IARS2
PSMB6	ITGB1	IAT2
PSMB7	ITGB4	IDE
PSMB8	ITGB6	IDH2;Idh1;IDH2
PSMB9	ITIH1	IDH3A
PSMC3	ITIH2	IDH3B
PSMC5	ITIH5	IDO1
PSMD2	ITM2A	IDUA
PSMD3	ITM2B	IGF2R
PSMD5	ITM2C	IGFALS
PSMD6	ITPR1	IGFBP3
PSMD9	ITPR3	IGFBP5
PSME1	ITSN2	IGFBP7
PSME2	IVD	IGFN1
PSMF1	IVL	IGHA1;IGHA1;IGHA2
PTBP1	IVNS1ABP	IGHA1;IGHA2;IGHA2
PTGDS	Idh1	IGHG1;IGHG1;IGHG2;IGHG1;IGHG2;IGHG3;IGHG1;IGHG3
PTGR1	JAM3	IGHG1;IGHG2;IGHG1;IGHG2;IGHG3;IGHG2;IGHG2;IGHG3
PTK7	JCHAIN	IGHG1;IGHG2;IGHG3;IGHG1;IGHG3;IGHG2;IGHG3;IGHG3
PTMS	JPH1	IGHM
PTN	JUP	IGHV3-7;IGHV3-74;IGHV3-7
PTPA	KARS1	IGHV3-74;IGHV3-7;IGHV3-74
PTPRD	KCNJ5	IGHV5-10-1
PTPRF	KDSR	IGKC
PTPRG	KERA	IGKV3-20;IGKV3D-20;IGKV3-20
PTPRK	KHDRBS1	IGKV3D-20;IGKV3-20;IGKV3D-20
PTPRN	KHSRP	IGKV4-1
PTPRS	KIAA0319L	IGSF3
PTPRU	KIAA1217	IKBIP
PTPRZ1	KIAA1671	IL17D
PVALB	KIF20B	IL34
PVR	KIF2A	IL36RN
PXDN	KIF5B	IL4I1
PYCARD	KIRREL1	IL7
PYGB	KLK10	ILF2
PYGL	KLK5	ILF3
PZP	KLK7	ILVBL
Pdxp	KLKB1	IMMT
Pkm	KMO	IMPA1
QDPR	KNG1	IMPA2
QPCT	KPNB1	IMPG1
QSOX1	KPRP	IMUP
RAB14	KRAS	INF2
RAB18	KRT1	INHBA
RAB1A	KRT10	INHBC
RAB25	KRT13	INHBE
RAB35	KRT14	INPP5K
RAB3A	KRT15	IPO4
RAB5A	KRT16	IPO5
RAB5C	KRT17	IQCD
RAB7A	KRT19	IQGAP1
RACK1	KRT2	IRF2BPL
RALY	KRT20	ISCA1
RAN	KRT23	ISOC2
RARRES1	KRT25	ISYNA1
RARRES2	KRT3	ITGA3
RBBP9	KRT31	ITGA6
RBM15B	KRT32	ITGAV
RBP1	KRT33A	ITGB1
RBP3	KRT33B	ITGB4
RBP4	KRT34	ITGB6
RCN1	KRT35	ITIH2
RCN2	KRT36	ITIH4
REG3A	KRT4	ITIH5
RELN	KRT5	ITM2A
RHAG	KRT6A	ITM2B
RIM13	KRT6B	ITM2C
RNASE1	KRT6C	ITPR3;ITPR3;Itpr2
RNASE4	KRT7	IVD
RNASE7	KRT71	IVL
RNASET2	KRT72	IVNS1ABP
RNF17	KRT73	Idh1;IDH2;Idh1
RNH1	KRT75	JAM3
RNPEP	KRT76	JCHAIN
ROBO1	KRT77	JPH1
RPIA	KRT78	JUP;CTNNB1;JUP
RPL10A	KRT79	KARS1
RPL11	KRT8	KCNJ5
RPL12	KRT80	KDSR
RPL13	KRT82	KERA
RPL14	KRT83	KHDRBS1
RPL15	KRT84	KHSRP
RPL17	KRT85	KIAA0319L
RPL18	KRT86	KIAA1217
RPL19	KRT9	KIAA1671
RPL21	KRTAP11-1	KIDINS220
RPL22	KRTAP12-1	KIF20B
RPL23	KRTAP13-1	KIF21A
RPL24	KRTAP13-2	KIF5B
RPL28	KRTAP13-4	KIRREL1
RPL29	KRTAP16-1	KLK10
RPL3	KRTAP3-1	KLK5
RPL30	KRTCAP2	KLKB1
RPL32	KTN1	KMO
RPL34	KYAT3	KNG1
RPL35A	Krt1	KPNB1
RPL4	Krt18	KPRP
RPL5	Krt2	KRAS
RPL6	Krt6a	KRT1;KRT2;KRT3;KRT5;KRT6A;KRT6B;KRT6C;KRT75;KRT76;KRT77;KRT79;KRT8;Krt1;Krt2;Krt6a;Krt6b;KRT1;KRT2;KRT3;KRT5;KRT6A;KRT6B;KRT6C;KRT75;KRT76;KRT77;KRT8;Krt1;Krt2;Krt6a;Krt6b;KRT1;KRT5;KRT6A;KRT6B;KRT6C;KRT8;KRT1;KRT5;KRT6A;KRT6B;KRT6C;KRT79;KRT8;KRT1;Krt1;KRT1;KRT2;KRT77;Krt1;KRT1;KRT6B;Krt6a;KRT1;KRT1;KRT2;KRT1;Krt6a;Krt6b;KRT1;Krt2;KRT2;KRT3;KRT4;KRT5;KRT6A;KRT6B;KRT6C;KRT7;KRT71;KRT72;KRT73;KRT7…
RPL7	Krt6b	KRT10;KRT13;KRT14;KRT15;KRT16;KRT17;KRT18;KRT19;KRT31;KRT32;KRT33B;KRT35;KRT36;Krt18;KRT10;KRT14;KRT15;KRT16;KRT17;KRT19;KRT9;Krt18;KRT10;KRT14;KRT15;KRT16;KRT17;KRT19;KRT10;KRT14;KRT16;KRT25;KRT27;KRT10;KRT25;KRT27;KRT10;KRT14;KRT16;KRT10;KRT10;KRT13;KRT10;KRT13;KRT15;KRT10;KRT13;KRT15;KRT27
RPL7A	Krt7	KRT10;KRT13;KRT14;KRT15;KRT16;KRT17;KRT18;KRT19;KRT31;KRT32;KRT33B;KRT35;KRT36;Krt18;KRT13;KRT14;KRT15;KRT16;KRT17;KRT19;KRT13;KRT14;KRT15;KRT16;KRT17;KRT13;KRT23;KRT31;KRT33A;KRT33B;KRT34;KRT13;KRT14;KRT15;KRT16;KRT10;KRT13;KRT10;KRT13;KRT15;KRT10;KRT13;KRT15;KRT27;KRT13;KRT13;KRT15
RPL9	Ky	KRT10;KRT13;KRT14;KRT15;KRT16;KRT17;KRT18;KRT19;KRT31;KRT32;KRT33B;KRT35;KRT36;Krt18;KRT14;KRT17;KRT10;KRT14;KRT15;KRT16;KRT17;KRT19;KRT9;Krt18;KRT14;KRT17;KRT19;KRT10;KRT14;KRT15;KRT16;KRT17;KRT19;KRT13;KRT14;KRT15;KRT16;KRT17;KRT19;KRT14;KRT15;KRT16;KRT17;KRT19;KRT14;KRT16;KRT17;KRT13;KRT14;KRT15;KRT16;KRT17;KRT10;KRT14;KRT16;KRT25;KRT27;KRT14;KRT14;KRT19;KRT14;KRT16;KRT10;KRT14;KRT16;KRT13;KRT…
RPN1	L4	KRT10;KRT13;KRT14;KRT15;KRT16;KRT17;KRT18;KRT19;KRT31;KRT32;KRT33B;KRT35;KRT36;Krt18;KRT10;KRT14;KRT15;KRT16;KRT17;KRT19;KRT9;Krt18;KRT10;KRT14;KRT15;KRT16;KRT17;KRT19;KRT13;KRT14;KRT15;KRT16;KRT17;KRT19;KRT14;KRT15;KRT16;KRT17;KRT19;KRT13;KRT14;KRT15;KRT16;KRT17;KRT13;KRT14;KRT15;KRT16;KRT10;KRT13;KRT15;KRT10;KRT13;KRT15;KRT27;KRT13;KRT15;KRT15
RPS10	LACRT	KRT10;KRT13;KRT14;KRT15;KRT16;KRT17;KRT18;KRT19;KRT31;KRT32;KRT33B;KRT35;KRT36;Krt18;KRT10;KRT14;KRT15;KRT16;KRT17;KRT19;KRT9;Krt18;KRT10;KRT14;KRT15;KRT16;KRT17;KRT19;KRT13;KRT14;KRT15;KRT16;KRT17;KRT19;KRT14;KRT15;KRT16;KRT17;KRT19;KRT14;KRT16;KRT17;KRT13;KRT14;KRT15;KRT16;KRT17;KRT10;KRT14;KRT16;KRT25;KRT27;KRT14;KRT16;KRT10;KRT14;KRT16;KRT13;KRT14;KRT15;KRT16;KRT16;KRT19;KRT16
RPS12	LACTB	KRT17;KRT10;KRT13;KRT14;KRT15;KRT16;KRT17;KRT18;KRT19;KRT31;KRT32;KRT33B;KRT35;KRT36;Krt18;KRT14;KRT17;KRT10;KRT14;KRT15;KRT16;KRT17;KRT19;KRT9;Krt18;KRT14;KRT17;KRT19;KRT10;KRT14;KRT15;KRT16;KRT17;KRT19;KRT13;KRT14;KRT15;KRT16;KRT17;KRT19;KRT14;KRT15;KRT16;KRT17;KRT19;KRT14;KRT16;KRT17;KRT13;KRT14;KRT15;KRT16;KRT17;KRT17;KRT19;KRT17;KRT23
RPS13	LAG3	KRT10;KRT13;KRT14;KRT15;KRT16;KRT17;KRT18;KRT19;KRT31;KRT32;KRT33B;KRT35;KRT36;Krt18;KRT10;KRT14;KRT15;KRT16;KRT17;KRT19;KRT9;Krt18;KRT18;KRT18;KRT19;Krt18
RPS14	LAMA4	KRT10;KRT13;KRT14;KRT15;KRT16;KRT17;KRT18;KRT19;KRT31;KRT32;KRT33B;KRT35;KRT36;Krt18;KRT10;KRT14;KRT15;KRT16;KRT17;KRT19;KRT9;Krt18;KRT14;KRT17;KRT19;KRT10;KRT14;KRT15;KRT16;KRT17;KRT19;KRT13;KRT14;KRT15;KRT16;KRT17;KRT19;KRT14;KRT15;KRT16;KRT17;KRT19;KRT17;KRT19;KRT14;KRT19;KRT18;KRT19;Krt18;KRT19;KRT16;KRT19
RPS16	LAMA5	KRT1;KRT2;KRT3;KRT5;KRT6A;KRT6B;KRT6C;KRT75;KRT76;KRT77;KRT79;KRT8;Krt1;Krt2;Krt6a;Krt6b;KRT1;KRT2;KRT3;KRT5;KRT6A;KRT6B;KRT6C;KRT75;KRT76;KRT77;KRT8;Krt1;Krt2;Krt6a;Krt6b;KRT1;KRT2;KRT77;Krt1;KRT1;KRT2;KRT1;Krt2;KRT2;KRT3;KRT4;KRT5;KRT6A;KRT6B;KRT6C;KRT7;KRT71;KRT72;KRT73;KRT74;KRT75;KRT76;KRT77;KRT79;KRT8;KRT84;Krt1;Krt2;Krt6a;Krt6b;Krt7;KRT2;KRT3;KRT5;KRT6A;KRT6B;KRT6C;KRT7;KRT71;KRT72;KRT73;K…
RPS19	LAMB1	KRT17;KRT23;KRT13;KRT23;KRT31;KRT33A;KRT33B;KRT34;KRT23
RPS2	LAMB2	KRT10;KRT14;KRT16;KRT25;KRT27;KRT10;KRT25;KRT27;KRT25;KRT27;KRT25;KRT25;KRT27
RPS20	LAMB3	KRT1;KRT2;KRT3;KRT5;KRT6A;KRT6B;KRT6C;KRT75;KRT76;KRT77;KRT79;KRT8;Krt1;Krt2;Krt6a;Krt6b;KRT1;KRT2;KRT3;KRT5;KRT6A;KRT6B;KRT6C;KRT75;KRT76;KRT77;KRT8;Krt1;Krt2;Krt6a;Krt6b;KRT3;KRT5;KRT6A;KRT6B;KRT6C;KRT7;KRT75;KRT76;KRT78;KRT79;KRT8;KRT81;KRT83;KRT84;KRT85;KRT86;Krt6a;Krt6b;Krt7;VIM;KRT2;KRT3;KRT4;KRT5;KRT6A;KRT6B;KRT6C;KRT7;KRT71;KRT72;KRT73;KRT74;KRT75;KRT76;KRT77;KRT79;KRT8;KRT84;Krt1;Krt2;Kr…
RPS24	LAMC1	KRT10;KRT13;KRT14;KRT15;KRT16;KRT17;KRT18;KRT19;KRT31;KRT32;KRT33B;KRT35;KRT36;Krt18;KRT31;KRT32;KRT33A;KRT33B;KRT34;KRT36;KRT13;KRT23;KRT31;KRT33A;KRT33B;KRT34;KRT31;KRT32;KRT33A;KRT33B;KRT34;KRT31;KRT32;KRT33A;KRT33B;KRT34;KRT35;KRT31;KRT33A;KRT33B;KRT34;KRT31;KRT33A;KRT33B;KRT34;KRT35;KRT31;KRT33A;KRT33B;KRT31;KRT32;KRT33A;KRT31;KRT33A;KRT31;KRT33A;KRT35;KRT31;KRT34;KRT36;KRT31;KRT33B;KRT34;KR…
RPS25	LAMP1	KRT10;KRT13;KRT14;KRT15;KRT16;KRT17;KRT18;KRT19;KRT31;KRT32;KRT33B;KRT35;KRT36;Krt18;KRT31;KRT32;KRT33A;KRT33B;KRT34;KRT36;KRT31;KRT32;KRT33A;KRT33B;KRT34;KRT31;KRT32;KRT33A;KRT33B;KRT34;KRT35;KRT31;KRT32;KRT33A;KRT32
RPS3	LAMP2	KRT31;KRT32;KRT33A;KRT33B;KRT34;KRT36;KRT13;KRT23;KRT31;KRT33A;KRT33B;KRT34;KRT31;KRT32;KRT33A;KRT33B;KRT34;KRT31;KRT32;KRT33A;KRT33B;KRT34;KRT35;KRT31;KRT33A;KRT33B;KRT34;KRT31;KRT33A;KRT33B;KRT34;KRT35;KRT31;KRT33A;KRT33B;KRT31;KRT32;KRT33A;KRT31;KRT33A;KRT31;KRT33A;KRT35;KRT33A;KRT33A;KRT34;KRT33A;KRT33B;KRT34;KRT33A;KRT36;KRT33A;KRT33B
RPS3A	LANCL1	KRT10;KRT13;KRT14;KRT15;KRT16;KRT17;KRT18;KRT19;KRT31;KRT32;KRT33B;KRT35;KRT36;Krt18;KRT31;KRT32;KRT33A;KRT33B;KRT34;KRT36;KRT13;KRT23;KRT31;KRT33A;KRT33B;KRT34;KRT31;KRT32;KRT33A;KRT33B;KRT34;KRT31;KRT32;KRT33A;KRT33B;KRT34;KRT35;KRT31;KRT33A;KRT33B;KRT34;KRT31;KRT33A;KRT33B;KRT34;KRT35;KRT31;KRT33A;KRT33B;KRT31;KRT33B;KRT34;KRT31;KRT33B;KRT33A;KRT33B;KRT34;KRT33A;KRT33B;KRT33B;KRT34;KRT33B
RPS6	LAP3	KRT31;KRT32;KRT33A;KRT33B;KRT34;KRT36;KRT13;KRT23;KRT31;KRT33A;KRT33B;KRT34;KRT31;KRT32;KRT33A;KRT33B;KRT34;KRT31;KRT32;KRT33A;KRT33B;KRT34;KRT35;KRT31;KRT33A;KRT33B;KRT34;KRT31;KRT33A;KRT33B;KRT34;KRT35;KRT31;KRT34;KRT36;KRT31;KRT33B;KRT34;KRT33A;KRT34;KRT33A;KRT33B;KRT34;KRT34;KRT33B;KRT34
RPS8	LARGE2	KRT10;KRT13;KRT14;KRT15;KRT16;KRT17;KRT18;KRT19;KRT31;KRT32;KRT33B;KRT35;KRT36;Krt18;KRT31;KRT32;KRT33A;KRT33B;KRT34;KRT35;KRT31;KRT33A;KRT33B;KRT34;KRT35;KRT31;KRT33A;KRT35;KRT35
RPS9	LARP7	KRT10;KRT13;KRT14;KRT15;KRT16;KRT17;KRT18;KRT19;KRT31;KRT32;KRT33B;KRT35;KRT36;Krt18;KRT31;KRT32;KRT33A;KRT33B;KRT34;KRT36;KRT31;KRT34;KRT36;KRT33A;KRT36;KRT36
RS1	LARS1	KRT2;KRT3;KRT4;KRT5;KRT6A;KRT6B;KRT6C;KRT7;KRT71;KRT72;KRT73;KRT74;KRT75;KRT76;KRT77;KRT79;KRT8;KRT84;Krt1;Krt2;Krt6a;Krt6b;Krt7;KRT2;KRT4;KRT6A;KRT6B;KRT6C;KRT76;KRT4;KRT7;KRT8;KRT80;Krt7;KRT3;KRT4;KRT3;KRT4;KRT71;KRT73;KRT78;KRT4;KRT5;Krt6a;Krt6b;KRT4;KRT4;KRT71;KRT73;KRT4;KRT73
RTBDN	LARS2	KRT1;KRT2;KRT3;KRT5;KRT6A;KRT6B;KRT6C;KRT75;KRT76;KRT77;KRT79;KRT8;Krt1;Krt2;Krt6a;Krt6b;KRT1;KRT2;KRT3;KRT5;KRT6A;KRT6B;KRT6C;KRT75;KRT76;KRT77;KRT8;Krt1;Krt2;Krt6a;Krt6b;KRT1;KRT5;KRT6A;KRT6B;KRT6C;KRT8;KRT1;KRT5;KRT6A;KRT6B;KRT6C;KRT79;KRT8;KRT3;KRT5;KRT6A;KRT6B;KRT6C;KRT7;KRT75;KRT76;KRT78;KRT79;KRT8;KRT81;KRT83;KRT84;KRT85;KRT86;Krt6a;Krt6b;Krt7;VIM;KRT2;KRT3;KRT4;KRT5;KRT6A;KRT6B;KRT6C;KRT7…
RTN4RL1	LBRM_05_0060	KRT1;KRT2;KRT3;KRT5;KRT6A;KRT6B;KRT6C;KRT75;KRT76;KRT77;KRT79;KRT8;Krt1;Krt2;Krt6a;Krt6b;KRT1;KRT2;KRT3;KRT5;KRT6A;KRT6B;KRT6C;KRT75;KRT76;KRT77;KRT8;Krt1;Krt2;Krt6a;Krt6b;KRT1;KRT5;KRT6A;KRT6B;KRT6C;KRT8;KRT1;KRT5;KRT6A;KRT6B;KRT6C;KRT79;KRT8;KRT1;KRT6B;Krt6a;KRT1;Krt6a;Krt6b;KRT3;KRT5;KRT6A;KRT6B;KRT6C;KRT7;KRT75;KRT76;KRT78;KRT79;KRT8;KRT81;KRT83;KRT84;KRT85;KRT86;Krt6a;Krt6b;Krt7;VIM;KRT2;KRT…
RTN4RL2	LCLAT1	KRT1;KRT2;KRT3;KRT5;KRT6A;KRT6B;KRT6C;KRT75;KRT76;KRT77;KRT79;KRT8;Krt1;Krt2;Krt6a;Krt6b;KRT1;KRT2;KRT3;KRT5;KRT6A;KRT6B;KRT6C;KRT75;KRT76;KRT77;KRT8;Krt1;Krt2;Krt6a;Krt6b;KRT1;KRT5;KRT6A;KRT6B;KRT6C;KRT8;KRT1;KRT5;KRT6A;KRT6B;KRT6C;KRT79;KRT8;KRT1;KRT6B;Krt6a;KRT1;Krt6a;Krt6b;KRT3;KRT5;KRT6A;KRT6B;KRT6C;KRT7;KRT75;KRT76;KRT78;KRT79;KRT8;KRT81;KRT83;KRT84;KRT85;KRT86;Krt6a;Krt6b;Krt7;VIM;KRT2;KRT…
RUNDC3A	LCN1	KRT1;KRT2;KRT3;KRT5;KRT6A;KRT6B;KRT6C;KRT75;KRT76;KRT77;KRT79;KRT8;Krt1;Krt2;Krt6a;Krt6b;KRT1;KRT2;KRT3;KRT5;KRT6A;KRT6B;KRT6C;KRT75;KRT76;KRT77;KRT8;Krt1;Krt2;Krt6a;Krt6b;KRT1;KRT5;KRT6A;KRT6B;KRT6C;KRT8;KRT1;KRT5;KRT6A;KRT6B;KRT6C;KRT79;KRT8;KRT3;KRT5;KRT6A;KRT6B;KRT6C;KRT7;KRT75;KRT76;KRT78;KRT79;KRT8;KRT81;KRT83;KRT84;KRT85;KRT86;Krt6a;Krt6b;Krt7;VIM;KRT2;KRT3;KRT4;KRT5;KRT6A;KRT6B;KRT6C;KRT7…
S100A11	LCTL	KRT3;KRT5;KRT6A;KRT6B;KRT6C;KRT7;KRT75;KRT76;KRT78;KRT79;KRT8;KRT81;KRT83;KRT84;KRT85;KRT86;Krt6a;Krt6b;Krt7;VIM;KRT2;KRT3;KRT4;KRT5;KRT6A;KRT6B;KRT6C;KRT7;KRT71;KRT72;KRT73;KRT74;KRT75;KRT76;KRT77;KRT79;KRT8;KRT84;Krt1;Krt2;Krt6a;Krt6b;Krt7;KRT2;KRT3;KRT5;KRT6A;KRT6B;KRT6C;KRT7;KRT71;KRT72;KRT73;KRT74;KRT75;KRT76;KRT77;KRT79;KRT8;KRT84;Krt1;Krt2;Krt6a;Krt6b;Krt7;KRT7;KRT75;KRT8;KRT75;Krt7;DES;De…
S100A14	LDAF1	KRT2;KRT3;KRT4;KRT5;KRT6A;KRT6B;KRT6C;KRT7;KRT71;KRT72;KRT73;KRT74;KRT75;KRT76;KRT77;KRT79;KRT8;KRT84;Krt1;Krt2;Krt6a;Krt6b;Krt7;KRT2;KRT3;KRT5;KRT6A;KRT6B;KRT6C;KRT7;KRT71;KRT72;KRT73;KRT74;KRT75;KRT76;KRT77;KRT79;KRT8;KRT84;Krt1;Krt2;Krt6a;Krt6b;Krt7;KRT3;KRT4;KRT71;KRT73;KRT78;KRT4;KRT71;KRT73;KRT71;KRT72;KRT73;KRT74;KRT71;KRT71;KRT74;KRT71;Krt7
S100A16	LDB3	KRT2;KRT3;KRT4;KRT5;KRT6A;KRT6B;KRT6C;KRT7;KRT71;KRT72;KRT73;KRT74;KRT75;KRT76;KRT77;KRT79;KRT8;KRT84;Krt1;Krt2;Krt6a;Krt6b;Krt7;KRT2;KRT3;KRT5;KRT6A;KRT6B;KRT6C;KRT7;KRT71;KRT72;KRT73;KRT74;KRT75;KRT76;KRT77;KRT79;KRT8;KRT84;Krt1;Krt2;Krt6a;Krt6b;Krt7;KRT5;KRT6A;KRT6B;KRT6C;KRT72;KRT75;Krt6a;KRT5;KRT6A;KRT6B;KRT6C;KRT72;Krt6a;KRT7;KRT72;KRT2;KRT72;KRT72;KRT71;KRT72;KRT73;KRT74;KRT72;KRT74
S100A4	LDHA	KRT2;KRT3;KRT4;KRT5;KRT6A;KRT6B;KRT6C;KRT7;KRT71;KRT72;KRT73;KRT74;KRT75;KRT76;KRT77;KRT79;KRT8;KRT84;Krt1;Krt2;Krt6a;Krt6b;Krt7;KRT2;KRT3;KRT5;KRT6A;KRT6B;KRT6C;KRT7;KRT71;KRT72;KRT73;KRT74;KRT75;KRT76;KRT77;KRT79;KRT8;KRT84;Krt1;Krt2;Krt6a;Krt6b;Krt7;KRT2;KRT5;KRT6A;KRT6B;KRT6C;KRT73;KRT74;KRT75;KRT76;KRT78;Krt2;Krt6a;Krt6b;KRT2;KRT5;KRT6A;KRT6B;KRT6C;KRT73;KRT75;KRT76;Krt2;Krt6a;Krt6b;KRT3;KRT…
S100A6	LDHB	KRT1;KRT2;KRT3;KRT5;KRT6A;KRT6B;KRT6C;KRT75;KRT76;KRT77;KRT79;KRT8;Krt1;Krt2;Krt6a;Krt6b;KRT1;KRT2;KRT3;KRT5;KRT6A;KRT6B;KRT6C;KRT75;KRT76;KRT77;KRT8;Krt1;Krt2;Krt6a;Krt6b;KRT3;KRT5;KRT6A;KRT6B;KRT6C;KRT7;KRT75;KRT76;KRT78;KRT79;KRT8;KRT81;KRT83;KRT84;KRT85;KRT86;Krt6a;Krt6b;Krt7;VIM;KRT75;KRT2;KRT3;KRT4;KRT5;KRT6A;KRT6B;KRT6C;KRT7;KRT71;KRT72;KRT73;KRT74;KRT75;KRT76;KRT77;KRT79;KRT8;KRT84;Krt1;K…
S100A7	LECT2	KRT1;KRT2;KRT3;KRT5;KRT6A;KRT6B;KRT6C;KRT75;KRT76;KRT77;KRT79;KRT8;Krt1;Krt2;Krt6a;Krt6b;KRT1;KRT2;KRT3;KRT5;KRT6A;KRT6B;KRT6C;KRT75;KRT76;KRT77;KRT8;Krt1;Krt2;Krt6a;Krt6b;KRT3;KRT5;KRT6A;KRT6B;KRT6C;KRT7;KRT75;KRT76;KRT78;KRT79;KRT8;KRT81;KRT83;KRT84;KRT85;KRT86;Krt6a;Krt6b;Krt7;VIM;KRT2;KRT3;KRT4;KRT5;KRT6A;KRT6B;KRT6C;KRT7;KRT71;KRT72;KRT73;KRT74;KRT75;KRT76;KRT77;KRT79;KRT8;KRT84;Krt1;Krt2;Kr…
S100A8	LEFTY2	KRT1;KRT2;KRT3;KRT5;KRT6A;KRT6B;KRT6C;KRT75;KRT76;KRT77;KRT79;KRT8;Krt1;Krt2;Krt6a;Krt6b;KRT1;KRT2;KRT3;KRT5;KRT6A;KRT6B;KRT6C;KRT75;KRT76;KRT77;KRT8;Krt1;Krt2;Krt6a;Krt6b;KRT1;KRT2;KRT77;Krt1;KRT2;KRT3;KRT4;KRT5;KRT6A;KRT6B;KRT6C;KRT7;KRT71;KRT72;KRT73;KRT74;KRT75;KRT76;KRT77;KRT79;KRT8;KRT84;Krt1;Krt2;Krt6a;Krt6b;Krt7;KRT2;KRT3;KRT5;KRT6A;KRT6B;KRT6C;KRT7;KRT71;KRT72;KRT73;KRT74;KRT75;KRT76;KRT…
S100A9	LEMD2	KRT3;KRT5;KRT6A;KRT6B;KRT6C;KRT7;KRT75;KRT76;KRT78;KRT79;KRT8;KRT81;KRT83;KRT84;KRT85;KRT86;Krt6a;Krt6b;Krt7;VIM;KRT2;KRT5;KRT6A;KRT6B;KRT6C;KRT73;KRT74;KRT75;KRT76;KRT78;Krt2;Krt6a;Krt6b;KRT3;KRT4;KRT71;KRT73;KRT78;KRT77;KRT78;Krt2;KRT78
S100B	LEMD3	KRT1;KRT2;KRT3;KRT5;KRT6A;KRT6B;KRT6C;KRT75;KRT76;KRT77;KRT79;KRT8;Krt1;Krt2;Krt6a;Krt6b;KRT1;KRT5;KRT6A;KRT6B;KRT6C;KRT79;KRT8;KRT3;KRT5;KRT6A;KRT6B;KRT6C;KRT7;KRT75;KRT76;KRT78;KRT79;KRT8;KRT81;KRT83;KRT84;KRT85;KRT86;Krt6a;Krt6b;Krt7;VIM;KRT2;KRT3;KRT4;KRT5;KRT6A;KRT6B;KRT6C;KRT7;KRT71;KRT72;KRT73;KRT74;KRT75;KRT76;KRT77;KRT79;KRT8;KRT84;Krt1;Krt2;Krt6a;Krt6b;Krt7;KRT2;KRT3;KRT5;KRT6A;KRT6B;KR…
S100P	LEPROT	KRT1;KRT2;KRT3;KRT5;KRT6A;KRT6B;KRT6C;KRT75;KRT76;KRT77;KRT79;KRT8;Krt1;Krt2;Krt6a;Krt6b;KRT1;KRT2;KRT3;KRT5;KRT6A;KRT6B;KRT6C;KRT75;KRT76;KRT77;KRT8;Krt1;Krt2;Krt6a;Krt6b;KRT1;KRT5;KRT6A;KRT6B;KRT6C;KRT8;KRT1;KRT5;KRT6A;KRT6B;KRT6C;KRT79;KRT8;KRT3;KRT5;KRT6A;KRT6B;KRT6C;KRT7;KRT75;KRT76;KRT78;KRT79;KRT8;KRT81;KRT83;KRT84;KRT85;KRT86;Krt6a;Krt6b;Krt7;VIM;KRT2;KRT3;KRT4;KRT5;KRT6A;KRT6B;KRT6C;KRT7…
SAA1	LEPROTL1	KRT4;KRT7;KRT8;KRT80;Krt7;KRT80
SAA4	LETM1	KRT81;KRT82;KRT83;KRT85;KRT86;KRT82;KRT85;KRT82
SAG	LETMD1	KRT3;KRT5;KRT6A;KRT6B;KRT6C;KRT7;KRT75;KRT76;KRT78;KRT79;KRT8;KRT81;KRT83;KRT84;KRT85;KRT86;Krt6a;Krt6b;Krt7;VIM;KRT83;KRT85;KRT86;KRT81;KRT83;KRT85;KRT86;KRT81;KRT82;KRT83;KRT85;KRT86;KRT81;KRT83;KRT86;KRT83;KRT83;KRT85;KRT81;KRT83
SAMHD1	LFNG	KRT3;KRT5;KRT6A;KRT6B;KRT6C;KRT7;KRT75;KRT76;KRT78;KRT79;KRT8;KRT81;KRT83;KRT84;KRT85;KRT86;Krt6a;Krt6b;Krt7;VIM;KRT2;KRT3;KRT4;KRT5;KRT6A;KRT6B;KRT6C;KRT7;KRT71;KRT72;KRT73;KRT74;KRT75;KRT76;KRT77;KRT79;KRT8;KRT84;Krt1;Krt2;Krt6a;Krt6b;Krt7;KRT2;KRT3;KRT5;KRT6A;KRT6B;KRT6C;KRT7;KRT71;KRT72;KRT73;KRT74;KRT75;KRT76;KRT77;KRT79;KRT8;KRT84;Krt1;Krt2;Krt6a;Krt6b;Krt7;DES;Des;KRT7;KRT8;KRT84;Krt7;VIM;…
SARS1	LGALS1	KRT3;KRT5;KRT6A;KRT6B;KRT6C;KRT7;KRT75;KRT76;KRT78;KRT79;KRT8;KRT81;KRT83;KRT84;KRT85;KRT86;Krt6a;Krt6b;Krt7;VIM;KRT83;KRT85;KRT86;KRT81;KRT83;KRT85;KRT86;KRT81;KRT82;KRT83;KRT85;KRT86;KRT85;KRT86;KRT81;KRT85;KRT86;KRT83;KRT85;KRT85;KRT82;KRT85
SBSN	LGALS3	KRT86;KRT3;KRT5;KRT6A;KRT6B;KRT6C;KRT7;KRT75;KRT76;KRT78;KRT79;KRT8;KRT81;KRT83;KRT84;KRT85;KRT86;Krt6a;Krt6b;Krt7;VIM;KRT83;KRT85;KRT86;KRT81;KRT83;KRT85;KRT86;KRT81;KRT82;KRT83;KRT85;KRT86;KRT81;KRT83;KRT86;KRT85;KRT86;KRT81;KRT85;KRT86;KRT81;KRT86
SCG2	LGALS3BP	KRT10;KRT14;KRT15;KRT16;KRT17;KRT19;KRT9;Krt18;KRT9
SCG3	LGALS7	KRTAP11-1
SCG5	LGB	KRTAP12-1
SCGB1D2	LGI1	KRTAP13-1
SCIN	LGI2	KRTAP13-2
SCRN1	LGI3	KRTAP13-4
SCUBE1	LGI4	KRTAP16-1
SDC1	LHFPL2	KRTAP3-1
SDC4	LIN7C	KRTAP4-1
SDCBP	LINGO3	KRTCAP2
SDF4	LIPA	KTN1
SDR16C5	LIPC	KYAT3
SEC23IP	LIPG	KRT1;KRT2;KRT3;KRT5;KRT6A;KRT6B;KRT6C;KRT75;KRT76;KRT77;KRT79;KRT8;Krt1;Krt2;Krt6a;Krt6b;KRT1;KRT2;KRT3;KRT5;KRT6A;KRT6B;KRT6C;KRT75;KRT76;KRT77;KRT8;Krt1;Krt2;Krt6a;Krt6b;KRT1;KRT5;KRT6A;KRT6B;KRT6C;KRT8;KRT1;KRT5;KRT6A;KRT6B;KRT6C;KRT79;KRT8;KRT1;Krt1;KRT1;KRT2;KRT77;Krt1;KRT1;KRT6B;Krt6a;KRT1;KRT1;KRT2;KRT1;Krt6a;Krt6b;KRT1;Krt2;KRT2;KRT3;KRT4;KRT5;KRT6A;KRT6B;KRT6C;KRT7;KRT71;KRT72;KRT73;KRT7…
SEC61A1	LIPH	KRT1;KRT2;KRT3;KRT5;KRT6A;KRT6B;KRT6C;KRT75;KRT76;KRT77;KRT79;KRT8;Krt1;Krt2;Krt6a;Krt6b;KRT1;KRT2;KRT3;KRT5;KRT6A;KRT6B;KRT6C;KRT75;KRT76;KRT77;KRT8;Krt1;Krt2;Krt6a;Krt6b;KRT1;KRT2;KRT77;Krt1;KRT1;KRT2;KRT1;Krt2;KRT2;KRT3;KRT4;KRT5;KRT6A;KRT6B;KRT6C;KRT7;KRT71;KRT72;KRT73;KRT74;KRT75;KRT76;KRT77;KRT79;KRT8;KRT84;Krt1;Krt2;Krt6a;Krt6b;Krt7;KRT2;KRT3;KRT5;KRT6A;KRT6B;KRT6C;KRT7;KRT71;KRT72;KRT73;K…
SELENBP1	LIPI	KRT1;KRT2;KRT3;KRT5;KRT6A;KRT6B;KRT6C;KRT75;KRT76;KRT77;KRT79;KRT8;Krt1;Krt2;Krt6a;Krt6b;KRT1;KRT2;KRT3;KRT5;KRT6A;KRT6B;KRT6C;KRT75;KRT76;KRT77;KRT8;Krt1;Krt2;Krt6a;Krt6b;KRT1;KRT5;KRT6A;KRT6B;KRT6C;KRT8;KRT1;KRT5;KRT6A;KRT6B;KRT6C;KRT79;KRT8;KRT1;KRT6B;Krt6a;KRT1;Krt6a;Krt6b;KRT3;KRT5;KRT6A;KRT6B;KRT6C;KRT7;KRT75;KRT76;KRT78;KRT79;KRT8;KRT81;KRT83;KRT84;KRT85;KRT86;Krt6a;Krt6b;Krt7;VIM;KRT2;KRT…
SELENOF	LMAN1	KRT1;KRT2;KRT3;KRT5;KRT6A;KRT6B;KRT6C;KRT75;KRT76;KRT77;KRT79;KRT8;Krt1;Krt2;Krt6a;Krt6b;KRT1;KRT2;KRT3;KRT5;KRT6A;KRT6B;KRT6C;KRT75;KRT76;KRT77;KRT8;Krt1;Krt2;Krt6a;Krt6b;KRT1;KRT5;KRT6A;KRT6B;KRT6C;KRT8;KRT1;KRT5;KRT6A;KRT6B;KRT6C;KRT79;KRT8;KRT1;KRT6B;Krt6a;KRT1;Krt6a;Krt6b;KRT3;KRT5;KRT6A;KRT6B;KRT6C;KRT7;KRT75;KRT76;KRT78;KRT79;KRT8;KRT81;KRT83;KRT84;KRT85;KRT86;Krt6a;Krt6b;Krt7;VIM;KRT2;KRT…
SELENOP	LMAN2	KRT3;KRT5;KRT6A;KRT6B;KRT6C;KRT7;KRT75;KRT76;KRT78;KRT79;KRT8;KRT81;KRT83;KRT84;KRT85;KRT86;Krt6a;Krt6b;Krt7;VIM;KRT2;KRT3;KRT4;KRT5;KRT6A;KRT6B;KRT6C;KRT7;KRT71;KRT72;KRT73;KRT74;KRT75;KRT76;KRT77;KRT79;KRT8;KRT84;Krt1;Krt2;Krt6a;Krt6b;Krt7;KRT2;KRT3;KRT5;KRT6A;KRT6B;KRT6C;KRT7;KRT71;KRT72;KRT73;KRT74;KRT75;KRT76;KRT77;KRT79;KRT8;KRT84;Krt1;Krt2;Krt6a;Krt6b;Krt7;KRT7;KRT75;KRT8;KRT75;Krt7;DES;De…
SELL	LMAN2L	Ky
SELP	LMCD1	L4
SEMA3A	LMF1	LACRT
SEMA3B	LMF2	LACTB
SEMA3C	LMNA	LAG3
SEMA3E	LMNB1	LAMA3;LAMA5;LAMA3
SEMA3F	LMNB2	LAMA4
SEMA4A	LMO1	LAMA5;LAMA3;LAMA5
SEMA4B	LNPEP	LAMB1;LAMB1;Lamb2
SEMA6A	LNPK	LAMB2;LAMB4;Lamb2;LAMB1;Lamb2;LAMB2;LAMB2;Lamb2;Lamb2
SEMA6D	LONP1	LAMB3
SEMA7A	LORICRIN	LAMB4;LAMB2;LAMB4;Lamb2
SEMG1	LOXL1	LAMC1
SEPTIN4	LOXL2	LAMC2
SEPTIN5	LOXL3	LAMP1
SEPTIN7	LOXL4	LAMP2
SERPINA1	LPCAT1	LAMTOR4
SERPINA10	LPCAT2	LANCL1
SERPINA12	LPCAT3	LAP3
SERPINA3	LPL	LARGE2
SERPINA4	LPP	LARP1
SERPINA5	LRBA	LARP7
SERPINA6	LRFN1	LARS1
SERPINA7	LRFN2	LARS2;LARS2;Lars2
SERPINB1	LRIF1	LCLAT1
SERPINB12	LRIT1	LCN1
SERPINB13	LRP1	LCTL
SERPINB2	LRPAP1	LDAF1
SERPINB3	LRPPRC	LDB3
SERPINB4	LRRC15	LDHA;LDHA;Ldha;LDHA;LDHB;LDHC;Ldha;Ldha
SERPINB5	LRRC17	LDHA;LDHB;LDHC;Ldha;LDHB;LDHB;ldhba
SERPINB6	LRRC24	LECT2
SERPINC1	LRRC47	LEFTY2;LEFTY1;LEFTY2
SERPIND1	LRRC4B	LEMD2
SERPINE1	LRRC4C	LEMD3
SERPINE2	LRRC59	LEPROT
SERPINE3	LRRN2	LEPROTL1
SERPINF1	LRRTM2	LETM1
SERPINF2	LSM4	LFNG
SERPING1	LSS	LGALS1;LGALS1;Lgals1
SERPINI1	LTA4H	LGALS3
SEZ6	LTBP1	LGALS3BP
SEZ6L	LTBP2	LGALS7
SEZ6L2	LTBP3	LGALS8
SF3B1	LTBP4	LGB
SFN	LTF	LGI1
SFPQ	LUC7L3	LGI2
SFRP1	LUM	LGI3
SFRP2	LY6G6C	LGI4
SFRP4	LY96	LHPP
SGCE	LYNX1	LIN7C
SH3GL2	LYPLA1	LIPA
SHANK3	LYRM4	LIPC
SHBG	LYZ	LIPG
SIAE	LZTR1	LIPH
SIRPA	Lamb2	LIPI
SKA2	Lcp1	LMAN1
SLC1A3	Ldha	LMAN2
SLC25A11	Lmna	LMAN2L
SLC25A12	MACF1	LMCD1
SLC25A3	MACROH2A1	LMF1
SLC2A1	MACROH2A2	LMF2
SLC3A2	MAGT1	LMNA;LMNA;LMNA;LMNA;LMNB1;LMNB2;Lmna;LMNA;Lmna;Lmna
SLC4A1	MAL2	LMNA;LMNB1;LMNB2;Lmna;LMNB1;LMNB1;LMNB2
SLIT1	MAMDC2	LMNA;LMNB1;LMNB2;Lmna;LMNB1;LMNB2;LMNB2
SLIT2	MAN1A1	LMO1
SLITRK2	MAN1A2	LNPEP
SLPI	MAN1C1	LNPK
SMOC1	MAN2A2	LONP1
SMPD1	MANBA	LORICRIN
SMPDL3A	MAOB	LOXL1
SNAP91	MAP1A	LOXL2
SNCA	MAP3K2	LOXL3
SNCB	MAP4	LOXL4
SND1	MAPK1	LPCAT1
SNED1	MAPK3	LPCAT2
SOD1	MAPKBP1	LPCAT3
SOD3	MARCHF5	LPL
SORCS1	MARCO	LPP
SORD	MARS1	LRATD2
SORL1	MATN2	LRFN1
SORT1	MATR3	LRFN2
SPARC	MBOAT7	LRIT1
SPARCL1	MBP	LRP1
SPCS3	MDH1	LRPAP1
SPOCK1	MDH2	LRPPRC
SPOCK2	MDK	LRRC15
SPOCK3	ME1	LRRC17
SPON1	ME2	LRRC24
SPON2	MECP2	LRRC47
SPP1	MEF-1	LRRC4B
SPRR3	MEGF6	LRRC59
SPTA1	MELTF	LRRN2
SPTAN1	MESD	LRRTM2
SPTB	MEST	LSM4
SPTBN1	METRN	LSS
SPTBN2	METRNL	LTA4H
SQOR	METTL17	LTBP1;LTBP1;LTBP3;LTBP1
SRGN	METTL24	LTBP2
SRSF2	METTL7A	LTBP1;LTBP3;LTBP3
SRSF3	METTL9	LTBP4;LTBP4
SRSF7	MFAP1	LTF;TF;LTF;LTF;TF;Tf;LTF;LTF
SSC5D	MFAP2	LUC7L3
ST6GAL2	MFAP4	LUM
ST6GALNAC2	MFAP5	LY6G6C
ST6GALNAC5	MFF	LY96
ST8SIA1	MFGE8	LYNX1;LYNX1
STAT1	MFN1	LYPLA1
STAT3	MFN2	LYRM4
STC1	MFNG	LYZ
STC2	MFRP	LAMB2;LAMB4;Lamb2;LAMB1;Lamb2;LAMB2;LAMB2;Lamb2;Lamb2
STIP1	MFSD10	Lcp1;PLS3;Lcp1
STOM	MGARP	LDHA;LDHA;Ldha;LDHA;LDHB;LDHC;Ldha;Ldha
STOML3	MGAT1	LMNA;LMNA;LMNA;LMNA;LMNB1;LMNB2;Lmna;LMNA;Lmna;Lmna
STXBP1	MGP	MACF1;PLEC;Plec;MACF1;MACF1;MACF1
STXBP5	MGST1	MACROH2A1;MACROH2A1;MACROH2A2
SULT2B1	MGST2	MACROH2A1;MACROH2A2;MACROH2A2
SUMF2	MGST3	MADD
SUSD5	MIA	MAGT1
SYN1	MICAL1	MAIP1
SYNE1	MIF	MAL2
SYNGR2	MLEC	MAMDC2
SYPL1	MLH3	MAN1A1;MAN1A2;MAN1A1
Septin8	MMAB	MAN1A2;MAN1A1;MAN1A2
Serpina3n	MMP11	MAN1C1
Sirpa	MMP12	MAN2A2
Slc25a4	MMP19	MAN2B2
Slc3a2	MMP2	MANBA
Snca	MMP23B	MAOB
Sod1	MMP24	MAP1A;MAP1B;MAP1A
Sptb	MMP28	MAP1B;MAP1A;MAP1B
TAF15	MMRN2	MAP1S
TAGLN	MMUT	Map4;MAP4;Map4;MAP4
TAGLN2	MOGS	FLT1;MAPK1;MAPK3;PDGFRA;MAPK1;MAPK3;MAPK1
TAGLN3	MORF4L1	FLT1;MAPK1;MAPK3;PDGFRA;MAPK3;MAPK1;MAPK3
TALDO1	MPC1	MARCHF5
TAP1	MPC2	MARCO
TAP2	MPO	MARS1
TAPBP	MPP7	MATN2
TCN2	MPRIP	MATR3
TCP1	MPV17	MBLAC2
TECR	MRAS	MBOAT7
TF	MRC2	MBP;MBP;MBP
TFPI2	MRE11	MBTPS1
TFRC	MRPL1	MCCC2
TGFB2	MRPL11	MCM2
TGFBI	MRPL13	Mdh1;MDH1;Mdh1;MDH1;MDH1
TGFBR3	MRPL14	MDH2
TGM1	MRPL15	MDK
TGM2	MRPL16	ME1
TGM3	MRPL17	ME2
TGOLN2	MRPL18	MECP2
THBS1	MRPL19	MEF-1
THBS4	MRPL2	MEGF6
THSD4	MRPL20	MESD
THY1	MRPL21	MEST
TIMP1	MRPL22	METRN
TIMP2	MRPL23	METRNL
TIMP3	MRPL24	METTL24
TKFC	MRPL27	METTL7A
TKT	MRPL3	METTL9
TM1	MRPL30	MFAP1
TMED2	MRPL32	MFAP2
TMED4	MRPL33	MFAP4
TMEM132A	MRPL34	MFAP5
TMEM132C	MRPL37	MFF
TMOD1	MRPL38	MFGE8
TNC	MRPL4	MFN1;MFN2;MFN1
TNR	MRPL40	MFN2;MFN1;MFN2
TNXB	MRPL41	MFNG
TPI1	MRPL44	MFRP
TPM1	MRPL45	MGARP
TPM3	MRPL47	MGAT1;MGAT1;Mgat1
TPM4	MRPL48	MGP;MGP
TPP1	MRPL51	MGST1
TPP2	MRPL57	MGST2
TPPP	MRPL58	MGST3
TPT1	MRPL9	MIA
TRAP1	MRPS11	MIF
TREX2	MRPS12	MLEC
TRH	MRPS14	MLH3
TRIM2	MRPS15	MMP11
TRIM29	MRPS17	MMP19;VTN;MMP19
TSKU	MRPS18A	MMP2
TSN	MRPS21	MMP24
TSPOAP1	MRPS23	MMP28
TTR	MRPS24	MMRN2
TUBA4A	MRPS26	MMUT
TUBB	MRPS30	MOGS
TUBB2A	MRPS31	MORF4L1
TUBB4A	MRPS33	MPC1
TUBB4B	MRPS34	MPC2
TUBB6	MRPS36	MPO;EPX;MPO
TUFM	MRPS5	MPP3
TWSG1	MRPS7	MPP7
TXN	MRPS9	MPRIP
TXNDC17	MRRF	MPV17
TXNL1	MSN	MPV17L2
TXNRD1	MST1	MRAS
TYMP	MT-ATP6	MRC2
TYRP1	MT-CO1	MRE11
Tnr	MT-CO2	MRM3
Tpi1	MT-CO3	MRPL1
UBA1	MT-CYB	MRPL11
UBAC1	MT-ND1	MRPL13
UBE2O	MT-ND2	MRPL14
UBE2V1	MT-ND3	MRPL15
UCHL1	MT-ND4	MRPL16
UQCRC1	MT-ND5	MRPL17
URI1	MTARC2	MRPL18
UROD	MTCH1	MRPL19
USP14	MTCH2	MRPL2
USP5	MTDH	MRPL20
Uba1	MTHFD1	MRPL21
Uqcrc2	MTHFD1L	MRPL22
VAMP2	MTIF2	MRPL23
VASN	MTPAP	MRPL24
VAT1	MTRES1	MRPL27
VCAM1	MTX1	MRPL3
VCAN	MUC5B	MRPL30
VCL	MUCL1	MRPL32
VDAC1	MVP	MRPL33
VDAC2	MXRA5	MRPL34
VDAC3	MXRA7	MRPL37
VGF	MXRA8	MRPL38
VIM	MYADM	MRPL4
VIT	MYBPC3	MRPL40
VLDLR	MYDGF	MRPL41
VNN1	MYEF2	MRPL44
VSNL1	MYH10	MRPL45
VSTM2A	MYH11	MRPL47
VSTM2B	MYH14	MRPL48
VTN	MYH4	MRPL51
VWA1	MYH6	MRPL55
WARS1	MYH7	MRPL57
WDR1	MYH9	MRPL58
WDR87	MYL2	MRPL9
WFDC1	MYL3	MRPS11
WFIKKN2	MYL6	MRPS12
WIF1	MYL9	MRPS14
Wdr1	MYLK	MRPS15
XP32	MYO1B	MRPS17
XRCC5	MYO1C	MRPS18A
XRCC6	MYO5B	MRPS21
XYLT1	MYO5C	MRPS23
YIPF3	MYO6	MRPS24
YOD1	MYOF	MRPS26
YWHAB	MYOM1	MRPS31
YWHAG	MYOM2	MRPS33
YWHAH	Map4	MRPS34
YWHAQ	Mdh1	MRPS36
YWHAZ	Myh9	MRPS5
ZG16	Myo1c	MRPS7
ZG16B	NA	MRPS9
ZNF185	NAAA	MRRF
ZNF276	NACA	MSH6
ZSWIM9	NADK2	MSLN
adk	NAGA	MSN;MSN;RDX
ash1	NAGK	MST1
atpA	NAGLU	MT-ATP6
atpF1	NAMPT	MT-CO1
dinB	NAP1L1	MT-CO2
dnaK	NARS1	MT-CO3
dps	NAT14	MT-CYB
folE	NAXE	MT-ND1
ftsX	NBAS	MT-ND2
gpmA	NCAM1	MT-ND3
hsp90a.1	NCAN	MT-ND4
ilvC	NCBP1	MT-ND5
infB	NCBP2AS2	MTARC1;MTARC1;MTARC2
lpxA	NCCRP1	MTARC1;MTARC2;MTARC2
map	NCEH1	MTCH1
mig-22	NCKAP1	MTCH2
murC	NCL	MTDH
pgi	NCLN	MTFP1
plsY	NCOA5	MTHFD1
recF	NCSTN	MTHFD1L
rplM	NDP	MTIF2
rpsB	NDRG1	MTOR
ruvA	NDUFA10	MTPAP
ruvB	NDUFA11	MTRES1
secA	NDUFA12	MTX1
sls	NDUFA13	MTX3
spg	NDUFA2	MUC5B
truB	NDUFA4	MUCL1
vapA	NDUFA4L2	MVP
zmp-2	NDUFA6	MXRA5
	NDUFA7	MXRA7
	NDUFA9	MXRA8
	NDUFB10	MYADM
	NDUFB3	MYBBP1A
	NDUFB4	MYBPC3
	NDUFB5	MYDGF
	NDUFB6	MYEF2
	NDUFB7	MYH10;MYH11;MYH14;MYH4;MYH6;MYH7;MYH9;Myh9;MYH10;MYH11;MYH6;MYH10;MYH11;MYH14;MYH9;MYH10;MYH11;MYH14;MYH9;Myh9;MYH10;MYH11;MYH9;Myh9;MYH10;MYH9;Myh9;MYH10;MYH10;MYH11;MYH10;MYH11;MYH14;MYH10;MYH14;MYH10;Myh9
	NDUFB9	MYH10;MYH11;MYH14;MYH4;MYH6;MYH7;MYH9;Myh9;MYH10;MYH11;MYH6;MYH10;MYH11;MYH14;MYH9;MYH10;MYH11;MYH14;MYH9;Myh9;MYH10;MYH11;MYH9;Myh9;MYH11;MYH14;MYH9;Myh9;MYH11;MYH9;Myh9;MYH10;MYH11;MYH10;MYH11;MYH14;MYH11
	NDUFC2	MYH10;MYH11;MYH14;MYH4;MYH6;MYH7;MYH9;Myh9;MYH10;MYH11;MYH14;MYH9;MYH10;MYH11;MYH14;MYH9;Myh9;MYH11;MYH14;MYH9;Myh9;MYH10;MYH11;MYH14;MYH10;MYH14;MYH14
	NDUFS1	MYH16;MYH6;MYH7;MYH16
	NDUFS2	MYH10;MYH11;MYH14;MYH4;MYH6;MYH7;MYH9;Myh9;MYH4;MYH6;MYH7;MYH4;MYH7;MYH4
	NDUFS3	MYH16;MYH6;MYH7;MYH6;MYH7;MYH10;MYH11;MYH14;MYH4;MYH6;MYH7;MYH9;Myh9;MYH4;MYH6;MYH7;MYH6;MYH10;MYH11;MYH6
	NDUFS4	MYH16;MYH6;MYH7;MYH7;MYH6;MYH7;MYH10;MYH11;MYH14;MYH4;MYH6;MYH7;MYH9;Myh9;MYH4;MYH6;MYH7;MYH4;MYH7
	NDUFS5	MYH10;MYH11;MYH14;MYH4;MYH6;MYH7;MYH9;Myh9;MYH9;MYH10;MYH11;MYH14;MYH9;MYH10;MYH11;MYH14;MYH9;Myh9;MYH10;MYH11;MYH9;Myh9;MYH10;MYH9;Myh9;MYH11;MYH14;MYH9;Myh9;MYH11;MYH9;Myh9;MYH9;Myh9;MYH10;Myh9;Myh9
	NDUFS7	MYL2
	NDUFV1	MYL3
	NDUFV3	MYL6
	NEBL	MYL9
	NEDD4L	MYLK
	NEMP1	MYLK4
	NEU1	MYO18A
	NEU2	MYO1B;MYO1A;MYO1B
	NFIB	MYO1C;MYO1C;Myo1c;Myo1c
	NFIC	MYO3B
	NFIX	MYO5B;MYO5C;MYO5B
	NFS1	MYO5C;MYO5B;MYO5C
	NFXL1	MYO6
	NHP2	MYOF
	NID1	MYOM1
	NID2	MYOM2
	NIPSNAP1	Map4;MAP4;Map4;MAP4
	NIPSNAP2	Mcpt4
	NIPSNAP3A	Mdh1;MDH1;Mdh1;MDH1;MDH1
	NIPSNAP3B	MYH10;MYH11;MYH14;MYH4;MYH6;MYH7;MYH9;Myh9;MYH9;MYH10;MYH11;MYH14;MYH9;MYH10;MYH11;MYH14;MYH9;Myh9;MYH10;MYH11;MYH9;Myh9;MYH10;MYH9;Myh9;MYH11;MYH14;MYH9;Myh9;MYH11;MYH9;Myh9;MYH9;Myh9;MYH10;Myh9;Myh9
	NLRP13	MYO1C;MYO1C;Myo1c;Myo1c
	NLRX1	NA
	NMB	NAA15
	NME1	NAAA
	NME2	NACA
	NME3	NADK2
	NMNAT1	NAGA
	NNT	NAGK
	NOG	NAGLU
	NOLC1	NAMPT
	NONO	NAP1L1
	NOP56	NAPRT
	NOP58	NARS1
	NOTCH3	NASP
	NPC1	NAT14
	NPEPPS	NAXE
	NPM1	NBAS
	NPTN	NCAM1;NCAM1;NCAM1
	NQO1	NCAN
	NRM	NCAPD2
	NRP2	NCAPD3
	NRXN3	NCBP2AS2
	NSDHL	NCCRP1
	NSF	NCEH1
	NT5E	NCKAP1
	NTN1	NCL
	NTN3	NCLN
	NTNG1	NCOA5
	NUDT16L1	NCSTN
	NUDT5	NDP
	NUMA1	NDRG1
	NUP153	NDUFA10
	NUP205	NDUFA11
	NUTF2	NDUFA12
	NXPH4	NDUFA13
	NYX	NDUFA2
	Ndufa9	NDUFA4
	Ndufv1	NDUFA4L2
	Nipsnap2	NDUFA6
	Nrap	NDUFA7
	OAF	NDUFA9;NDUFA9;Ndufa9;Ndufa9
	OAS3	NDUFB10
	OAT	NDUFB3
	OBSCN	NDUFB4
	OBSL1	NDUFB5
	OCIAD1	NDUFB6
	ODR4	NDUFB7
	OGDH	NDUFB9
	OGDHL	NDUFC2
	OGFOD3	NDUFS1
	OLA1	NDUFS2
	OLFM3	NDUFS3;NDUFS3;Ndufs3
	OLFML1	NDUFS4
	OLFML2A	NDUFS5
	OLFML3	NDUFS7;NDUFS7;nuoB
	OPA1	NDUFV1;NDUFV1;Ndufv1;Ndufv1
	OPA3	NDUFV3
	OPTC	NEBL
	OSTC	NEDD4L
	OTUB1	NEU1
	OXA1L	NEU2
	OXCT1	NFIB;NFIB;NFIC;NFIX
	OXSR1	NFIB;NFIC;NFIX;NFIC
	Oat	NFIB;NFIC;NFIX;NFIX
	Os03g0663800	NFS1
	OsI_13867	NFXL1
	P3H2	NHP2
	P4HA1	NID1;NID1;NID2
	P4HA2	NID1;NID2;NID2
	P4HB	NIPSNAP1;NIPSNAP2;NIPSNAP1
	PA2G4	Nipsnap2;NIPSNAP2;Nipsnap2;NIPSNAP2;NIPSNAP1;NIPSNAP2
	PABPC1	NIPSNAP3A
	PABPC4	NIPSNAP3B
	PACSIN3	NLRP13
	PAICS	NLRX1
	PALLD	NMB
	PALS1	NME1;NME1;NME2
	PALS2	NME1;NME2;NME2
	PAMR1	NME3
	PAPLN	NMNAT1
	PARK7	NNT
	PARP1	NOG
	PARVA	NONO;SFPQ;NONO
	PAU_02230	NOP56
	PAXX	NOP58
	PBXIP1	NOTCH3
	PC	NPC1
	PCBP1	NPEPPS
	PCBP2	NPM1
	PCCB	NPTN
	PCMT1	NQO1
	PCNP	NRM
	PCOLCE	NRXN3
	PCOLCE2	NSDHL
	PCSK2	NSF
	PCSK5	NSFL1C
	PCSK6	NT5E
	PCSK9	NTN1;NTN3;NTN1
	PCYOX1	NTN3;NTN1;NTN3
	PCYOX1L	NTNG1
	PDAP1	NTPCR
	PDCD4	NTRK2
	PDCD6	NUCKS1
	PDCD6IP	NUDC
	PDE12	NUDT16L1
	PDF	NUDT21
	PDGFB	NUDT5
	PDGFC	NUMA1
	PDGFD	NUMB
	PDGFRL	NUP153
	PDHA1	NUP188
	PDHB	NUP205
	PDIA3	NUP93
	PDIA4	NUTF2
	PDIA5	NXPH4
	PDIA6	NYX
	PDK1	NDUFA9;NDUFA9;Ndufa9;Ndufa9
	PDK3	NDUFV1;NDUFV1;Ndufv1;Ndufv1
	PDLIM2	Nipsnap2;NIPSNAP2;Nipsnap2;NIPSNAP2;NIPSNAP1;NIPSNAP2
	PDLIM5	OAF
	PDLIM7	OAS3
	PDPR	OAT;Oat
	PDS5B	OBSCN
	PDXP	OBSL1;OBSL1
	PDZK1	OCIAD1
	PEBP1	ODR4
	PELP1	OGDH;OGDH;OGDHL
	PEPD	OGDH;OGDHL;OGDHL
	PERP	OGFOD3
	PES1	OLA1
	PEX11B	OLFM3
	PFKL	OLFML1
	PFKM	OLFML2A
	PFKP	OLFML3
	PFL2215w	OPA1
	PFN1	OPA3
	PGAM1	OPTC
	PGAM5	OR2B11
	PGD	OSTC
	PGK1	OXA1L
	PGLYRP2	OXCT1
	PGM1	OXSR1
	PGM5	OAT;Oat
	PGRMC1	Os03g0663800
	PGRMC2	OsI_13867
	PHB1	P3H2
	PHGDH	P3H3
	PHIP	P4HA1;P4HA1;P4HA1
	PI3	P4HA2
	PI4K2A	P4HB
	PIGR	PA
	PIGT	PA2G4
	PIP	PABPC1;PABPC1;PABPC4
	PIP4P1	PABPC1;PABPC4;PABPC4
	PISD	PACSIN3
	PKD1L1	PAICS
	PKDCC	PALLD
	PKM	PALS1
	PKP1	PALS2
	PKP3	PAMR1
	PKP4	PAPLN
	PLA1A	PARK7
	PLA2G2A	PARL
	PLA2G3	PARP1
	PLA2G4E	PBXIP1
	PLBD1	PC
	PLBD2	PCBP1;PCBP1;PCBP2
	PLCD3	PCBP1;PCBP2;PCBP2
	PLCXD1	PCCB
	PLD3	PCMT1
	PLEC	PCNP
	PLG	PCNT
	PLGRKT	PCOLCE
	PLIN3	PCOLCE2
	PLIN4	PCSK2
	PLOD1	PCSK5
	PLOD2	PCSK6
	PLP1	PCSK9
	PLP2	PCYOX1
	PLPP1	PCYOX1L
	PLRG1	PDAP1
	PLS3	PDCD11
	PLTP	PDCD4
	PLXDC2	PDCD6
	PMEL	PDCD6IP
	PMPCA	PDE12
	PMVK	PDF
	PNKD	PDGFB
	PNN	PDGFC
	PNP	PDGFD
	PNPLA6	PDGFRA;FLT1;MAPK1;MAPK3;PDGFRA
	PNPLA8	PDGFRL
	PNPT1	PDHA1
	PODN	PDHB;PDHB
	PODNL1	PDIA3
	POF1B	PDIA4
	POFUT1	PDIA5
	POFUT2	PDIA6
	POGLUT1	PDK3
	POGZ	PDLIM2
	POMGNT2	PDLIM5
	PON1	PDLIM7
	PON2	PDPR
	PON3	PDS5B
	POR	PDZK1
	PPHLN1	PEBP1
	PPIA	PELP1
	PPIB	PERP
	PPIC	PES1
	PPL	PEX11B
	PPM1L	PEX16
	PPM1N	PFAS
	PPP1CA	PFKL;PFKM;PFKL;PFKM;PFKP;PFKL;PFKL;PFKP
	PPP1CB	PFKM;PFKL;PFKM;PFKL;PFKM;PFKP
	PPP2R1A	PFKL;PFKM;PFKP;PFKL;PFKP;PFKP
	PPP3CA	ACTBL2;ACTG1;PFL2215w;ACTG1;PFL2215w;PFL2215w
	PPT1	PFN1;PFN1
	PPT2	PGAM1
	PRADC1	PGAM5
	PRAF2	PGD
	PRAM1	PGK1
	PRB3	PGLYRP2
	PRCP	PGM1;PGM1
	PRDX1	PGM2
	PRDX2	PGM5
	PRDX3	PGRMC1;PGRMC1;PGRMC2
	PRDX4	PGRMC1;PGRMC2;PGRMC2
	PRDX5	PHB1
	PRDX6	PHGDH
	PREB	PHIP
	PRELP	PHLDB1
	PRG2	PI3
	PRG3	PICALM
	PRG4	PIGO
	PRH1	PIGR
	PRKAA1	PIGT
	PRKCA	PIK3C2A
	PRKCB	PIK3C3
	PRKCSH	PIP
	PRKDC	PIP4P1
	PRMT1	PISD
	PRNP	PITRM1
	PROK2	PKDCC
	PROM1	PKM;PKM;PKM;Pkm;PKM;PKM;Pkm;PKM;Pkm;Pkm;Pkm
	PRPF19	PKP1
	PRPF31	PKP3
	PRPF38A	PKP4
	PRPF40A	PLA1A
	PRPF6	PLA2G15
	PRPF8	PLA2G2A
	PRPS1	PLA2G3
	PRPSAP2	PLA2G4D
	PRSS12	PLA2G4E
	PRSS23	PLBD1
	PRSS3	PLBD2
	PRSS33	PLCD3
	PRSS35	PLD3
	PRSS56	Plec;EPPK1;PLEC;Plec;PLEC;Plec;MACF1;PLEC;Plec;EPPK1;PLEC;PLEC
	PRXL2A	PLG
	PSAP	PLGRKT
	PSAPL1	PLOD1
	PSAT1	PLOD2
	PSIP1	PLP1
	PSMA1	PLP2
	PSMA2	PLPP1
	PSMA3	PLRG1
	PSMA4	PLS3;Lcp1;PLS3
	PSMA5	PLTP
	PSMA6	PLXDC2
	PSMA7	PMEL
	PSMB1	PMPCA
	PSMB2	PMVK
	PSMB3	PNN
	PSMB4	PNP;PNP;Pnp;Pnp;pnp
	PSMB5	PNPLA6
	PSMB6	PNPLA8
	PSMB7	PNPT1
	PSMB8	PODN
	PSMC1	PODNL1
	PSMC5	POF1B
	PSMC6	POFUT1
	PSMD1	POFUT2
	PSMD11	POGLUT1
	PSMD12	POGZ
	PSMD2	POLR1A
	PSMD3	POMGNT2
	PSMD6	PON1
	PSMD7	PON2
	PSME1	PON3
	PSPN	POR
	PTBP1	PPHLN1
	PTCD3	PPIA;PPIA
	PTDSS1	PPIB
	PTDSS2	PPIC
	PTGDS	PPL;PPL;Ppl;Ppl
	PTGES2	PPM1L
	PTGFRN	PPM1N
	PTMS	PPP1CA;PPP1CA;PPP1CB
	PTPMT1	PPP1CA;PPP1CB;PPP1CB
	PTPRN	PPP1R12A;PPP1R12A;Ppp1r12a;Ppp1r12a
	PTPRS	PPP2R1A
	PTPRU	PPP3CA
	PTRH2	PPP6R1
	PTTG1IP	PPT1
	PTX4	PPT2
	PXDN	PRADC1
	PXDNL	PRAF2
	PXYLP1	PRB3
	PYGB	PRCP
	PYGM	PRDX1;PRDX2;PRDX1;PRDX1;PRDX4
	Pkm	PRDX2;PRDX1;PRDX2
	Plec	PRDX3
	Pnp	PRDX1;PRDX4;PRDX4
	Postn	PRDX5;PRDX5;Prdx5;Prdx5
	Ppl	Prdx6;PRDX6;Prdx6;PRDX6
	Ppp1r12a	PREB
	Prdx5	PRELP
	Prdx6	PREP
	Pygm	PRG2
	QARS1	PRG3
	QDPR	PRG4
	QPCT	PRH1
	QPCTL	PRKAA1
	QSOX1	PRKAR2B
	QSOX2	PRKCA;PRKCB;PRKCA
[truncated: 976 more rows]
