# Supplementary material for: Differential Signaling Pathways Identified in Aqueous Humor, Anterior Capsule, and Crystalline Lens of Age-Related, Diabetic, and Post-Vitrectomy Cataract
Source: Proteomes. 2025 Feb 3;13(1):7. doi: 10.3390/proteomes13010007 (PMC11843915; doi:10.3390/proteomes13010007)
Supplement: Supplementary file 1 [file proteomes-13-00007-s001.zip › proteomes-3342088-supplementary materials/proteomes-3342088-Table S2.xlsx]

## Sheet: NOTE
Student's t-Test statistacally significant proteins (with permutation-based FDR calculation set at 0.05) in Aqueous Humor, Anterior Capsule and Phaco Cassette samples. ARC=Age-related Cataract, DC=Diabetic Cataract, PVC=Post-vitrectomy Cataract

## Sheet: Aqueous Humor ARC-DC
Significant	#NAME?	Difference	Genes	Protein.Group	Protein.Ids	Protein.Names	First.Protein.Description	Symbol color	Symbol type	Symbol size	Show label	GOBP name	GOMF name	GOCC name	GOBP slim name	GOCC slim name	KEGG name	Pfam	GSEA	Keywords	Corum	DC	DC	DC	DC	DC	DC	DC	DC	DC	DC	DC	DC	DC	DC	DC	DC	DC	DC	DC	ARC	ARC	ARC	ARC	ARC	ARC	ARC	ARC	ARC
+	2.83179	-1.8082	CREG1	O75629	O75629	CREG1_HUMAN	Protein CREG1	Color2 [A=255, R=255, G=0, B=0]	1	4		biological regulation;cell proliferation;developmental process;multicellular organismal development;multicellular organismal process;regulation of biological process;regulation of biosynthetic process;regulation of cellular biosynthetic process;regulation of cellular macromolecule biosynthetic process;regulation of cellular metabolic process;regulation of cellular process;regulation of gene expre…	binding;catalytic activity;coenzyme binding;cofactor binding;FMN binding;nucleotide binding;oxidoreductase activity;protein binding transcription factor activity;transcription cofactor activity;transcription corepressor activity;transcription factor binding transcription factor activity	cell part;extracellular membrane-bounded organelle;extracellular organelle;extracellular region part;extracellular vesicular exosome;intracellular organelle part;intracellular part;macromolecular complex;membrane-bounded organelle;membrane-bounded vesicle;nuclear part;nucleoplasm part;organelle;organelle part;protein complex;transcription factor complex;vesicle	biological regulation;cell proliferation;developmental process;multicellular organismal development;multicellular organismal process	cell part;extracellular organelle;macromolecular complex;organelle;protein complex;transcription factor complex;vesicle			AAGCCAT,MIR-135A,MIR-135B;BIOPOLYMER_METABOLIC_PROCESS;BYSTRYKH_HEMATOPOIESIS_STEM_CELL_QTL_CIS;CELL_PROLIFERATION_GO_0008283;CHEN_METABOLIC_SYNDROM_NETWORK;CHOW_RASSF1_TARGETS_DN;chr1q24;COLINA_TARGETS_OF_4EBP1_AND_4EBP2;DACOSTA_UV_RESPONSE_VIA_ERCC3_UP;DAVICIONI_TARGETS_OF_PAX_FOXO1_FUSIONS_UP;DIAZ_CHRONIC_MEYLOGENOUS_LEUKEMIA_UP;FRIDMAN_IMMORTALIZATION_DN;FRIDMAN_SENESCENCE_UP;GSE10325_LUPUS_B…	3D-structure;Completeproteome;Directproteinsequencing;Glycoprotein;Growthregulation;Referenceproteome;Secreted;Signal		16.1109	14.9826	12.9829	16.1243	19.5862	20.1159	20.0602	19.0907	19.3184	19.4918	18.759	14.5114	17.1136	19.1356	19.141	19.3234	18.7821	19.1889	19.1973	19.0334	20.2128	18.9652	14.4341	18.0364	18.0707	19.1131	19.5224	19.5557
+	1.88455	-1.73631	Dnah2	P0C6F1	P0C6F1	DYH2_MOUSE	Dynein axonemal heavy chain 2	Color2 [A=255, R=255, G=0, B=0]	1	4												16.6692	19.3583	15.3054	14.4463	19.2233	19.3648	17.8704	20.2937	20.2946	18.61	22.2492	22.1414	22.0679	20.0538	19.8938	20.3569	22.0582	21.8097	21.3664	20.815	20.401	20.3999	22.2435	22.6161	22.6681	22.5317	23.0068	22.7793
+	2.8229	-1.59436	GPNMB	Q14956;Q14956-2	Q14956;Q14956-2	GPNMB_HUMAN	Transmembrane glycoprotein NMB	Color2 [A=255, R=255, G=0, B=0]	1	4		anatomical structure development;biological adhesion;biological regulation;biomineral tissue development;bone mineralization;cell adhesion;cell differentiation;cellular developmental process;cellular process;developmental process;negative regulation of biological process;negative regulation of cell proliferation;negative regulation of cellular process;osteoblast differentiation;regulation of biol…	binding;carbohydrate binding;glycosaminoglycan binding;heparin binding;pattern binding;polysaccharide binding	cell part;cytoplasmic membrane-bounded vesicle;cytoplasmic part;cytoplasmic vesicle;integral to membrane;integral to plasma membrane;intracellular membrane-bounded organelle;intracellular organelle;intracellular part;intrinsic to membrane;intrinsic to plasma membrane;melanosome;membrane part;membrane-bounded organelle;membrane-bounded vesicle;organelle;pigment granule;plasma membrane part;vesicle	anatomical structure development;biological adhesion;biological regulation;cell adhesion;cell differentiation;cellular process;developmental process	cell part;cytoplasmic membrane-bounded vesicle;intracellular membrane-bounded organelle;intracellular organelle;organelle;vesicle		PKD	BAELDE_DIABETIC_NEPHROPATHY_DN;BEIER_GLIOMA_STEM_CELL_DN;BOQUEST_STEM_CELL_CULTURED_VS_FRESH_UP;BOQUEST_STEM_CELL_UP;CAHOY_ASTROGLIAL;CELL_PROLIFERATION_GO_0008283;CHEN_ETV5_TARGETS_SERTOLI;CHEN_METABOLIC_SYNDROM_NETWORK;CHIANG_LIVER_CANCER_SUBCLASS_CTNNB1_DN;chr7p;COLIN_PILOCYTIC_ASTROCYTOMA_VS_GLIOBLASTOMA_DN;CROONQUIST_NRAS_SIGNALING_UP;DEMAGALHAES_AGING_UP;FOURNIER_ACINAR_DEVELOPMENT_LATE_UP;…	Alternativesplicing;Cellmembrane;Completeproteome;Glycoprotein;Membrane;Phosphoprotein;Polymorphism;Referenceproteome;Signal;Transmembrane;Transmembranehelix		17.3738	19.4616	15.0365	20.2237	20.6333	20.7987	19.8771	14.942	20.2092	19.7571	13.8008	15.8509	16.2474	19.6406	19.7162	19.1618	20.3081	20.2192	20.344	20.7538	21.9891	21.6147	19.1505	18.7873	19.8157	21.493	20.0043	19.6417
+	4.31403	-1.57951	CDH6	P55285	P55285;P55285-2	CADH6_HUMAN	Cadherin-6	Color2 [A=255, R=255, G=0, B=0]	1	4		adherens junction organization;biological adhesion;cell adhesion;cell junction assembly;cell junction organization;cell-cell adhesion;cell-cell junction organization;cellular component assembly;cellular component assembly at cellular level;cellular component organization;cellular component organization at cellular level;cellular component organization or biogenesis;cellular component organization…	binding;calcium ion binding;cation binding;ion binding;metal ion binding	cell part;extracellular membrane-bounded organelle;extracellular organelle;extracellular region part;extracellular vesicular exosome;integral to membrane;intrinsic to membrane;membrane;membrane part;membrane-bounded organelle;membrane-bounded vesicle;organelle;plasma membrane;vesicle	biological adhesion;cell adhesion;cell junction organization;cellular component assembly;cellular component organization;cellular process	cell part;extracellular organelle;membrane;organelle;plasma membrane;vesicle		Cadherin;Cadherin_C	BENPORATH_ES_WITH_H3K27ME3;BENPORATH_SUZ12_TARGETS;BROWNE_HCMV_INFECTION_14HR_DN;BROWNE_HCMV_INFECTION_18HR_DN;BROWNE_HCMV_INFECTION_48HR_DN;BYSTRYKH_HEMATOPOIESIS_STEM_CELL_QTL_TRANS;CAGCTG_V$AP4_Q5;CAGGTA_V$AREB6_01;CERVERA_SDHB_TARGETS_2;CHICAS_RB1_TARGETS_CONFLUENT;CHICAS_RB1_TARGETS_GROWING;chr5p14;CTGCAGY_UNKNOWN;CTTTGA_V$LEF1_Q2;CUI_TCF21_TARGETS_2_UP;CUI_TCF21_TARGETS_UP;GATTGGY_V$NFY_Q6_…	Alternativesplicing;Calcium;Celladhesion;Cellmembrane;Cleavageonpairofbasicresidues;Completeproteome;Glycoprotein;Membrane;Metal-binding;Phosphoprotein;Referenceproteome;Repeat;Signal;Transmembrane;Transmembranehelix		17.5532	15.4604	14.2539	16.5523	15.4426	16.6442	15.9504	18.5084	18.7319	18.3887	16.5599	16.9316	17.5706	18.2313	17.6245	18.353	19.6706	19.7142	19.7421	18.8698	19.0798	18.785	19.4689	19.2936	19.1531	19.559	19.5934	19.4981
+	2.56326	-1.56205	SELL	P14151;P14151-2	P14151;P14151-2	LYAM1_HUMAN	L-selectin	Color2 [A=255, R=255, G=0, B=0]	1	4		biological adhesion;biological regulation;blood coagulation;cell adhesion;cell migration;cell motility;cellular component movement;cellular process;coagulation;hemostasis;immune system process;leukocyte migration;locomotion;multicellular organismal process;regulation of biological process;regulation of biological quality;regulation of body fluid levels;regulation of immune response;regulation of …	binding;carbohydrate binding;enzyme binding;glycolipid binding;glycosaminoglycan binding;glycosphingolipid binding;heparin binding;lipid binding;pattern binding;polysaccharide binding;protease binding;protein binding;sphingolipid binding	cell part;external side of plasma membrane;integral to membrane;integral to plasma membrane;intrinsic to membrane;intrinsic to plasma membrane;membrane;membrane part;plasma membrane;plasma membrane part	biological adhesion;biological regulation;cell adhesion;cell motility;cellular component movement;cellular process;coagulation;immune system process;locomotion;multicellular organismal process;regulation of body fluid levels;response to chemical stimulus;response to stimulus	cell part;membrane;plasma membrane	Cell adhesion molecules (CAMs)	EGF;Lectin_C;Sushi	ALTEMEIER_RESPONSE_TO_LPS_WITH_MECHANICAL_VENTILATION;BIOCARTA_GRANULOCYTES_PATHWAY;BIOCARTA_LYM_PATHWAY;BIOCARTA_MONOCYTE_PATHWAY;BLALOCK_ALZHEIMERS_DISEASE_UP;BREDEMEYER_RAG_SIGNALING_VIA_ATM_NOT_VIA_NFKB_UP;CAGGTG_V$E12_Q6;CHIARETTI_T_ALL_REFRACTORY_TO_THERAPY;chr1q23;CHUNG_BLISTER_CYTOTOXICITY_DN;DIAZ_CHRONIC_MEYLOGENOUS_LEUKEMIA_DN;FERRANDO_LYL1_NEIGHBORS;FERRANDO_T_ALL_WITH_MLL_ENL_FUSION_U…	3D-structure;Alternativesplicing;Celladhesion;Completeproteome;Disulfidebond;EGF-likedomain;Glycoprotein;Lectin;Membrane;Polymorphism;Referenceproteome;Repeat;Signal;Sushi;Transmembrane;Transmembranehelix		16.4751	14.4652	13.9202	15.2281	19.1931	19.3522	19.5468	19.6621	19.5195	19.8645	16.9058	16.9953	16.9898	18.4534	18.3202	18.9734	19.1218	19.2928	19.2235	19.6187	19.7894	19.8931	16.1755	16.3754	16.7204	19.8564	20.0562	20.1063
+	1.90911	-1.51265	PCP4	P48539	P48539	PCP4_HUMAN	Calmodulin regulator protein PCP4	Color2 [A=255, R=255, G=0, B=0]	1	4		anatomical structure development;central nervous system development;developmental process;system development		cell part;cytoplasmic part;cytosol;intracellular membrane-bounded organelle;intracellular organelle;intracellular part;membrane-bounded organelle;nucleus;organelle	anatomical structure development;developmental process	cell part;cytosol;intracellular membrane-bounded organelle;intracellular organelle;nucleus;organelle			ACEVEDO_FGFR1_TARGETS_IN_PROSTATE_CANCER_MODEL_DN;AIYAR_COBRA1_TARGETS_DN;ANATOMICAL_STRUCTURE_DEVELOPMENT;ATF2_UP.V1_UP;BAUS_TFF2_TARGETS_DN;BLALOCK_ALZHEIMERS_DISEASE_DN;BLALOCK_ALZHEIMERS_DISEASE_INCIPIENT_DN;BMI1_DN.V1_DN;BMI1_DN_MEL18_DN.V1_DN;BOYLAN_MULTIPLE_MYELOMA_D_UP;BOYLAN_MULTIPLE_MYELOMA_PCA3_UP;CAGGTG_V$E12_Q6;CENTRAL_NERVOUS_SYSTEM_DEVELOPMENT;CERIBELLI_PROMOTERS_INACTIVE_AND_BOUND…	Calmodulin-binding;Completeproteome;Referenceproteome		15.5224	13.3609	14.1509	15.0897	14.2911	14.441	14.8519	18.5802	18.2107	18.7517	15.9486	16.5177	17.3155	14.4139	15.9223	16.4082	20.154	20.2451	20.1987	17.8621	18.2091	18.1558	15.6711	14.0933	14.0488	19.6871	19.7073	19.5394
+	4.44326	-1.50269	CSF1R	P07333	P07333;P07333-2	CSF1R_HUMAN	Macrophage colony-stimulating factor 1 receptor	Color2 [A=255, R=255, G=0, B=0]	1	4		anatomical structure development;anatomical structure morphogenesis;biological regulation;cell differentiation;cell junction maintenance;cell junction organization;cell projection organization;cell proliferation;cell surface receptor linked signaling pathway;cell-cell junction maintenance;cell-cell junction organization;cellular component maintenance;cellular component maintenance at cellular lev…	adenyl nucleotide binding;adenyl ribonucleotide binding;ATP binding;binding;catalytic activity;cytokine binding;identical protein binding;kinase activity;macrophage colony-stimulating factor receptor activity;molecular transducer activity;nucleotide binding;phosphotransferase activity, alcohol group as acceptor;protein binding;protein dimerization activity;protein homodimerization activity;protei…	cell part;cell surface;integral to membrane;integral to plasma membrane;intrinsic to membrane;intrinsic to plasma membrane;macromolecular complex;membrane;membrane part;plasma membrane;plasma membrane part;protein complex;receptor complex	anatomical structure development;anatomical structure morphogenesis;biological regulation;cell differentiation;cell junction organization;cell proliferation;cellular component organization;cellular lipid metabolic process;cellular metabolic process;cellular process;developmental process;immune system process;lipid metabolic process;macromolecule metabolic process;macromolecule modification;metabo…	cell part;cell surface;macromolecular complex;membrane;plasma membrane;protein complex;receptor complex	Cytokine-cytokine receptor interaction;Endocytosis;Hematopoietic cell lineage;Osteoclast differentiation;Pathways in cancer	ig;Pkinase_Tyr	AGCATTA,MIR-155;BIOCARTA_CBL_PATHWAY;BIOCARTA_ETS_PATHWAY;BROWNE_HCMV_INFECTION_4HR_DN;CACTGCC,MIR-34A,MIR-34C,MIR-449;CAGCTG_V$AP4_Q5;CELL_PROLIFERATION_GO_0008283;CHEN_METABOLIC_SYNDROM_NETWORK;chr5q32;DELYS_THYROID_CANCER_UP;DIAZ_CHRONIC_MEYLOGENOUS_LEUKEMIA_DN;FERRANDO_TAL1_NEIGHBORS;FEVR_CTNNB1_TARGETS_UP;GCANCTGNY_V$MYOD_Q6;GGCAGCT,MIR-22;GGGNNTTTCC_V$NFKB_Q6_01;GSE10239_KLRG1INT_VS_KLRG1HI…	3D-structure;Alternativesplicing;ATP-binding;Cellmembrane;Completeproteome;Diseasemutation;Disulfidebond;Glycoprotein;Immunity;Immunoglobulindomain;Inflammatoryresponse;Innateimmunity;Kinase;Membrane;Nucleotide-binding;Phosphoprotein;Polymorphism;Proto-oncogene;Receptor;Referenceproteome;Repeat;Signal;Transferase;Transmembrane;Transmembranehelix;Tyrosine-proteinkinase;Ublconjugation		15.7761	15.2794	14.3062	16.4299	16.0149	16.5467	16.57	16.1405	16.9619	16.8496	17.5036	17.5082	17.744	17.3103	17.7043	16.3621	18.5571	19.0795	19.0029	17.2756	17.575	17.6042	18.9377	18.6111	18.9335	18.481	18.8674	18.0569
+	2.47932	-1.49601	SDC4	P31431;P31431-2	P31431;P31431-2	SDC4_HUMAN	Syndecan-4	Color2 [A=255, R=255, G=0, B=0]	1	4		amine metabolic process;aminoglycan biosynthetic process;aminoglycan catabolic process;aminoglycan metabolic process;anatomical structure development;biological regulation;biosynthetic process;carbohydrate biosynthetic process;carbohydrate catabolic process;carbohydrate metabolic process;catabolic process;cell migration;cell motility;cellular component movement;cellular component organization;cel…	molecular transducer activity;receptor activity;signal transducer activity;signaling receptor activity;thrombospondin receptor activity	adherens junction;anchoring junction;cell junction;cell part;cell surface;cell-substrate adherens junction;cell-substrate junction;contractile fiber part;costamere;cytoplasmic part;extracellular membrane-bounded organelle;extracellular organelle;extracellular region part;extracellular vesicular exosome;focal adhesion;Golgi apparatus part;Golgi lumen;integral to membrane;integral to plasma membran…	amine metabolic process;anatomical structure development;biological regulation;biosynthetic process;carbohydrate metabolic process;catabolic process;cell motility;cellular component movement;cellular component organization;cellular lipid metabolic process;cellular metabolic process;cellular process;detection of stimulus;developmental process;extracellular matrix organization;extracellular structu…	cell part;cell surface;extracellular organelle;membrane;organelle;plasma membrane;vesicle	Cell adhesion molecules (CAMs);ECM-receptor interaction;Malaria	Syndecan	AACTTT_UNKNOWN;ACEVEDO_LIVER_CANCER_DN;ACEVEDO_NORMAL_TISSUE_ADJACENT_TO_LIVER_TUMOR_DN;ALFANO_MYC_TARGETS;AMIT_EGF_RESPONSE_240_HELA;APPIERTO_RESPONSE_TO_FENRETINIDE_UP;BAELDE_DIABETIC_NEPHROPATHY_DN;BENPORATH_NANOG_TARGETS;BILD_HRAS_ONCOGENIC_SIGNATURE;BOYAULT_LIVER_CANCER_SUBCLASS_G6_DN;BRUINS_UVC_RESPONSE_VIA_TP53_GROUP_C;CAGGGTC,MIR-504;CAGGTG_V$E12_Q6;CCTNTMAGA_UNKNOWN;CHIBA_RESPONSE_TO_TSA…	3D-structure;Alternativesplicing;Completeproteome;Glycoprotein;Heparansulfate;Membrane;Polymorphism;Proteoglycan;Referenceproteome;Secreted;Signal;Transmembrane;Transmembranehelix		15.7985	14.6641	15.5205	14.1642	19.777	19.9331	19.4762	20.2719	20.3518	19.9563	18.6392	15.9725	18.9685	20.2713	19.8913	19.3439	20.0184	19.3538	20.1434	20.3268	20.6131	20.3469	19.2969	18.4953	18.4123	19.3008	20.304	20.4484
+	2.64146	-1.49558	CADM2	Q8N3J6;Q8N3J6-2;Q8N3J6-3;Q8N3J6-4;Q8N3J6-5	Q8N3J6;Q8N3J6-2;Q8N3J6-3;Q8N3J6-4;Q8N3J6-5	CADM2_HUMAN	Cell adhesion molecule 2	Color2 [A=255, R=255, G=0, B=0]	1	4		adherens junction organization;anatomical structure development;biological adhesion;brain development;cell adhesion;cell junction assembly;cell junction organization;cell-cell junction organization;cellular component assembly;cellular component assembly at cellular level;cellular component organization;cellular component organization at cellular level;cellular component organization or biogenesis…		axon;cell body membrane;cell junction;cell part;cell projection;cytoplasm;integral to membrane;intracellular part;intrinsic to membrane;membrane;membrane part;neuron projection;neuronal cell body membrane;plasma membrane;plasma membrane part;synapse	anatomical structure development;biological adhesion;cell adhesion;cell junction organization;cellular component assembly;cellular component organization;cellular process;developmental process	cell part;cell projection;cytoplasm;membrane;neuron projection;plasma membrane;synapse		C2-set_2;I-set;V-set	AAAYWAACM_V$HFH4_01;AAGCACA,MIR-218;AGCACTT,MIR-93,MIR-302A,MIR-302B,MIR-302C,MIR-302D,MIR-372,MIR-373,MIR-520E,MIR-520A,MIR-526B,MIR-520B,MIR-520C,MIR-520D;ATAACCT,MIR-154;ATGTTAA,MIR-302C;ATTCTTT,MIR-186;CAGCACT,MIR-512-3P;CAGCCTC,MIR-485-5P;CAGCTG_V$AP4_Q5;CAGGTA_V$AREB6_01;CAGGTG_V$E12_Q6;chr3p12;CTATGCA,MIR-153;CTCTGGA,MIR-520A,MIR-525;CTGCAGY_UNKNOWN;GATTGGY_V$NFY_Q6_01;GCACTTT,MIR-17-5P,MI…	Alternativesplicing;Celladhesion;Celljunction;Cellmembrane;Cellprojection;Completeproteome;Disulfidebond;Glycoprotein;Immunoglobulindomain;Membrane;Referenceproteome;Repeat;Signal;Synapse;Transmembrane;Transmembranehelix		21.9292	15.4391	16.4402	15.1683	18.6201	19.231	18.9387	20.3993	20.2524	20.144	17.5498	18.0388	18.4681	19.654	19.887	19.6639	19.3262	19.3707	20.1455	20.1845	20.5808	20.0825	18.5872	18.7848	18.6441	20.1072	19.9686	20.1564
+	2.34109	-1.4839	TAGLN	Q01995;Q01995;Q9UI15	Q01995;Q9UI15;Q01995	TAGL_HUMAN;TAGL3_HUMAN;TAGL_HUMAN	Transgelin;Transgelin	Color2 [A=255, R=255, G=0, B=0]	1	4		anatomical structure development;biological regulation;cell differentiation;cellular developmental process;cellular process;central nervous system development;developmental process;epithelial cell differentiation;muscle organ development;muscle structure development;negative regulation of biological process;negative regulation of biosynthetic process;negative regulation of cellular biosynthetic p…		cell part;cytoplasm;intracellular membrane-bounded organelle;intracellular organelle;intracellular part;membrane-bounded organelle;nucleus;organelle	anatomical structure development;biological regulation;cell differentiation;cellular process;developmental process	cell part;cytoplasm;intracellular membrane-bounded organelle;intracellular organelle;nucleus;organelle		Calponin;CH	ACEVEDO_FGFR1_TARGETS_IN_PROSTATE_CANCER_MODEL_DN;AMIT_EGF_RESPONSE_120_HELA;ANATOMICAL_STRUCTURE_DEVELOPMENT;APRELIKOVA_BRCA1_TARGETS;ATM_DN.V1_DN;BCAT_BILD_ET_AL_UP;BECKER_TAMOXIFEN_RESISTANCE_UP;BERENJENO_TRANSFORMED_BY_RHOA_REVERSIBLY_DN;BERENJENO_TRANSFORMED_BY_RHOA_UP;BERTUCCI_MEDULLARY_VS_DUCTAL_BREAST_CANCER_DN;BLALOCK_ALZHEIMERS_DISEASE_DN;BLALOCK_ALZHEIMERS_DISEASE_UP;BMI1_DN.V1_UP;BMI1…	Acetylation;Actin-binding;Completeproteome;Cytoplasm;Directproteinsequencing;Muscleprotein;Phosphoprotein;Polymorphism;Referenceproteome		14.7404	14.1092	15.1894	15.2322	13.711	14.4681	15.289	16.7496	15.6532	16.9773	18.1753	17.9998	17.1805	15.8203	14.7481	16.6104	18.2994	18.6565	18.7842	17.5016	17.8377	17.4459	12.684	13.8412	13.7768	19.3519	19.6099	19.4463
+	2.85253	-1.46998	ORM1	P02763;P02763;P19652	P02763;P19652;P02763	A1AG1_HUMAN;A1AG1_HUMAN;A1AG2_HUMAN	Alpha-1-acid glycoprotein 1;Alpha-1-acid glycoprotein 1	Color2 [A=255, R=255, G=0, B=0]	1	4		acute inflammatory response;acute-phase response;biological regulation;defense response;establishment of localization;inflammatory response;negative regulation of biological process;negative regulation of cytokine production;negative regulation of interleukin-6 production;negative regulation of multicellular organismal process;negative regulation of tumor necrosis factor production;regulation of …		blood microparticle;extracellular membrane-bounded organelle;extracellular organelle;extracellular region;extracellular region part;extracellular space;extracellular vesicular exosome;membrane-bounded organelle;membrane-bounded vesicle;organelle;vesicle	biological regulation;establishment of localization;response to stimulus;response to stress;transport	extracellular organelle;extracellular region;extracellular space;organelle;vesicle		Lipocalin	ACEVEDO_LIVER_CANCER_DN;ACUTE_INFLAMMATORY_RESPONSE;BURTON_ADIPOGENESIS_6;BYSTRYKH_HEMATOPOIESIS_STEM_CELL_AND_BRAIN_QTL_TRANS;CAR_HPX;chr9q31;chr9q32;CTIP_DN.V1_UP;DEFENSE_RESPONSE;EXTRACELLULAR_REGION;EXTRACELLULAR_REGION_PART;EXTRACELLULAR_SPACE;FARMER_BREAST_CANCER_APOCRINE_VS_LUMINAL;FOSTER_TOLERANT_MACROPHAGE_UP;GERY_CEBP_TARGETS;GNF2_CEBPA;GNF2_CYP2B6;GNF2_GSTM1;GNF2_HPN;GNF2_HPX;GNF2_IGF1…	3D-structure;Acutephase;Completeproteome;Directproteinsequencing;Disulfidebond;Glycoprotein;Polymorphism;Pyrrolidonecarboxylicacid;Referenceproteome;Secreted;Signal;Transport		23.3585	24.6849	24.1454	24.1166	24.874	24.9995	24.8729	27.803	27.625	27.6251	24.6465	24.8084	24.7046	27.275	27.1847	27.0077	27.9547	27.8618	27.8874	26.6088	26.4414	26.3884	24.338	24.0486	24.3519	27.4595	27.5385	27.4503
+	2.2124	-1.41676	COCH	O43405;O43405-2	P84552;O43405;O43405-2;Q62507	COCH_HUMAN	Cochlin	Color2 [A=255, R=255, G=0, B=0]	1	4		biological regulation;defense response;defense response to bacterium;multicellular organismal process;multi-organism process;neurological system process;positive regulation of biological process;positive regulation of defense response;positive regulation of immune response;positive regulation of immune system process;positive regulation of innate immune response;positive regulation of response to…	binding;collagen binding;protein binding	extracellular matrix;extracellular membrane-bounded organelle;extracellular organelle;extracellular region part;extracellular vesicular exosome;membrane-bounded organelle;membrane-bounded vesicle;organelle;proteinaceous extracellular matrix;vesicle	biological regulation;multicellular organismal process;multi-organism process;neurological system process;response to biotic stimulus;response to stimulus;response to stress	extracellular matrix;extracellular organelle;organelle;proteinaceous extracellular matrix;vesicle		LCCL;VWA	AAAYRNCTG_UNKNOWN;ABE_INNER_EAR;ACEVEDO_LIVER_CANCER_WITH_H3K27ME3_DN;ALCALAY_AML_BY_NPM1_LOCALIZATION_UP;BENPORATH_EED_TARGETS;BENPORATH_ES_1;BENPORATH_SUZ12_TARGETS;BLUM_RESPONSE_TO_SALIRASIB_DN;BOCHKIS_FOXA2_TARGETS;BOQUEST_STEM_CELL_CULTURED_VS_FRESH_UP;BOYAULT_LIVER_CANCER_SUBCLASS_G23_UP;BRUINS_UVC_RESPONSE_VIA_TP53_GROUP_C;chr14q11;CREIGHTON_ENDOCRINE_THERAPY_RESISTANCE_2;CTIP_DN.V1_UP;FIG…	3D-structure;Alternativesplicing;Completeproteome;Deafness;Diseasemutation;Disulfidebond;Extracellularmatrix;Glycoprotein;Hearing;Non-syndromicdeafness;Polymorphism;Referenceproteome;Repeat;Secreted;Signal		15.2684	14.8277	14.582	15.9264	15.1	15.8012	16.5881	19.1786	19.1702	18.9128	15.2442	14.4782	15.9243	19.1832	19.3689	18.9331	18.5785	18.8518	18.9389	19.7246	20.3779	19.9211	15.1618	15.804	14.4992	17.3275	17.7595	17.8547
+	3.10662	-1.4063	DSG2	Q14126	Q14126	DSG2_HUMAN	Desmoglein-2	Color2 [A=255, R=255, G=0, B=0]	1	4		anatomical structure development;apoptosis;biological adhesion;cardiac Purkinje fiber development;cell adhesion;cell death;cell-cell adhesion;cellular component disassembly;cellular component disassembly at cellular level;cellular component disassembly involved in apoptosis;cellular component organization;cellular component organization at cellular level;cellular component organization or biogene…	binding;calcium ion binding;cation binding;cell adhesion molecule binding;ion binding;metal ion binding;protein binding	anchoring junction;apical plasma membrane;cell junction;cell part;cell surface;cell-cell contact zone;cell-cell junction;desmosome;extracellular membrane-bounded organelle;extracellular organelle;extracellular region part;extracellular vesicular exosome;integral to membrane;intercalated disc;intrinsic to membrane;lateral plasma membrane;membrane;membrane part;membrane-bounded organelle;membrane-b…	anatomical structure development;biological adhesion;cell adhesion;cell death;cellular component disassembly;cellular component organization;cellular process;death;developmental process;multicellular organismal process;response to chemical stimulus;response to endogenous stimulus;response to stimulus	cell part;cell surface;extracellular organelle;membrane;organelle;plasma membrane;vesicle	Arrhythmogenic right ventricular cardiomyopathy (ARVC)	Cadherin;Cadherin_C	ALONSO_METASTASIS_EMT_UP;ALONSO_METASTASIS_UP;BENPORATH_ES_1;BHATTACHARYA_EMBRYONIC_STEM_CELL;BOQUEST_STEM_CELL_DN;BOYLAN_MULTIPLE_MYELOMA_C_D_DN;CAGGTG_V$E12_Q6;CASORELLI_ACUTE_PROMYELOCYTIC_LEUKEMIA_DN;CHARAFE_BREAST_CANCER_LUMINAL_VS_BASAL_DN;chr18q12;CTTTGT_V$LEF1_Q2;DAZARD_RESPONSE_TO_UV_SCC_UP;DODD_NASOPHARYNGEAL_CARCINOMA_DN;ENK_UV_RESPONSE_EPIDERMIS_UP;FEVR_CTNNB1_TARGETS_UP;GGGCGGR_V$SP1…	3D-structure;Calcium;Cardiomyopathy;Celladhesion;Celljunction;Cellmembrane;Cleavageonpairofbasicresidues;Completeproteome;Diseasemutation;Glycoprotein;Membrane;Metal-binding;Phosphoprotein;Polymorphism;Referenceproteome;Repeat;Signal;Transmembrane;Transmembranehelix		15.9862	17.1034	16.9975	19.124	18.1997	15.293	16.9156	19.5878	19.681	20.1398	15.8572	19.5374	19.8669	19.3281	19.1702	18.8404	19.2616	19.1301	19.2715	19.6099	19.6957	19.7534	19.0176	18.8719	19.1764	19.9575	20.2173	20.0794
+	2.33436	-1.40462	CD59	P13987;P13987-2	P13987;P13987-2	CD59_HUMAN	CD59 glycoprotein	Color2 [A=255, R=255, G=0, B=0]	1	4		biological regulation;blood coagulation;cell activation;cell surface receptor linked signaling pathway;cellular process;cellular response to stimulus;coagulation;defense response;hemostasis;immune response;immune system process;innate immune response;multicellular organismal process;negative regulation of activation of membrane attack complex;negative regulation of apoptosis;negative regulation o…	binding;complement binding;protein binding	adherens junction;anchored to external side of plasma membrane;anchored to membrane;anchored to plasma membrane;anchoring junction;cell junction;cell part;cell surface;cell-substrate adherens junction;cell-substrate junction;compact myelin;extracellular membrane-bounded organelle;extracellular organelle;extracellular region;extracellular region part;extracellular space;extracellular vesicular exo…	biological regulation;cell activation;cellular process;coagulation;immune system process;multicellular organismal process;regulation of body fluid levels;response to stimulus;response to stress;signal transduction	cell part;cell surface;extracellular organelle;extracellular region;extracellular space;membrane;organelle;plasma membrane;vesicle	Complement and coagulation cascades;Hematopoietic cell lineage	UPAR_LY6	ACEVEDO_LIVER_TUMOR_VS_NORMAL_ADJACENT_TISSUE_UP;ALFANO_MYC_TARGETS;BLALOCK_ALZHEIMERS_DISEASE_DN;BLALOCK_ALZHEIMERS_DISEASE_INCIPIENT_DN;BLOOD_COAGULATION;BROWNE_HCMV_INFECTION_24HR_DN;CAIRO_HEPATOBLASTOMA_CLASSES_DN;CASORELLI_ACUTE_PROMYELOCYTIC_LEUKEMIA_DN;CELL_FRACTION;CELL_SURFACE_RECEPTOR_LINKED_SIGNAL_TRANSDUCTION_GO_0007166;CHARAFE_BREAST_CANCER_LUMINAL_VS_BASAL_DN;chr11p13;COAGULATION;DE…	3D-structure;Cellmembrane;Completeproteome;Directproteinsequencing;Diseasemutation;Disulfidebond;Glycation;Glycoprotein;GPI-anchor;Hereditaryhemolyticanemia;Lipoprotein;Membrane;Referenceproteome;Secreted;Signal		15.9254	15.2306	15.9784	17.9168	19.6312	19.7732	18.7495	20.7207	20.6154	20.4168	18.8559	18.7159	18.5195	21.1084	20.4466	19.7281	20.3359	20.4506	20.4376	19.8734	21.249	20.5676	17.8747	18.6623	18.6264	20.4756	20.0395	20.4548
+	2.81247	-1.39972	CNDP1	Q8BUG2;Q8BUG2;Q96KN2;Q96KN2	Q8BUG2;Q96KN2;Q8BUG2;Q66HG3;Q96KN2	CNDP1_MOUSE;CNDP1_HUMAN;CNDP1_MOUSE;CNDP1_HUMAN	Beta-Ala-His dipeptidase;Beta-Ala-His dipeptidase;Beta-Ala-His dipeptidase	Color2 [A=255, R=255, G=0, B=0]	1	4			binding;carboxypeptidase activity;catalytic activity;cation binding;dipeptidase activity;exopeptidase activity;hydrolase activity;ion binding;metal ion binding;metallopeptidase activity;peptidase activity;peptidase activity, acting on L-amino acid peptides;tripeptidase activity	extracellular region		extracellular region	beta-Alanine metabolism;Histidine metabolism	M20_dimer;Peptidase_M20	ACEVEDO_LIVER_CANCER_DN;chr18q22;GSE32423_MEMORY_VS_NAIVE_CD8_TCELL_IL7_UP;GSE37416_CTRL_VS_48H_F_TULARENSIS_LVS_NEUTROPHIL_UP;KEGG_BETA_ALANINE_METABOLISM;KEGG_HISTIDINE_METABOLISM;MODULE_163;MODULE_49;MODULE_95	3D-structure;Carboxypeptidase;Completeproteome;Glycoprotein;Hydrolase;Metal-binding;Metalloprotease;Phosphoprotein;Polymorphism;Protease;Referenceproteome;Secreted;Signal;Zinc		16.79	18.8942	19.015	18.655	19.9178	19.6994	19.8746	20.1146	20.1226	20.5042	18.4535	19.0235	19.0511	21.4423	21.493	21.4367	21.5527	21.5628	21.5562	21.2876	21.2581	21.3092	20.7945	20.9401	20.9048	21.1032	21.0621	21.1599
+	2.79292	-1.39951	ORM2	P02763;P19652;P19652	P19652;P02763;P19652	A1AG1_HUMAN;A1AG2_HUMAN;A1AG2_HUMAN	Alpha-1-acid glycoprotein 1;Alpha-1-acid glycoprotein 2	Color2 [A=255, R=255, G=0, B=0]	1	4		acute inflammatory response;acute-phase response;biological regulation;defense response;establishment of localization;inflammatory response;negative regulation of biological process;negative regulation of cytokine production;negative regulation of interleukin-6 production;negative regulation of multicellular organismal process;negative regulation of tumor necrosis factor production;regulation of …		blood microparticle;extracellular membrane-bounded organelle;extracellular organelle;extracellular region;extracellular region part;extracellular space;extracellular vesicular exosome;membrane-bounded organelle;membrane-bounded vesicle;organelle;vesicle	biological regulation;establishment of localization;response to stimulus;response to stress;transport	extracellular organelle;extracellular region;extracellular space;organelle;vesicle		Lipocalin	ACEVEDO_LIVER_CANCER_DN;ACUTE_INFLAMMATORY_RESPONSE;BURTON_ADIPOGENESIS_6;BYSTRYKH_HEMATOPOIESIS_STEM_CELL_AND_BRAIN_QTL_TRANS;CAR_HPX;chr9q31;chr9q32;CTIP_DN.V1_UP;DEFENSE_RESPONSE;EXTRACELLULAR_REGION;EXTRACELLULAR_REGION_PART;EXTRACELLULAR_SPACE;FARMER_BREAST_CANCER_APOCRINE_VS_LUMINAL;FOSTER_TOLERANT_MACROPHAGE_UP;GERY_CEBP_TARGETS;GNF2_CEBPA;GNF2_CYP2B6;GNF2_GSTM1;GNF2_HPN;GNF2_HPX;GNF2_IGF1…	3D-structure;Acutephase;Completeproteome;Directproteinsequencing;Disulfidebond;Glycoprotein;Polymorphism;Pyrrolidonecarboxylicacid;Referenceproteome;Secreted;Signal;Transport		23.7375	24.0423	24.457	24.9212	24.1904	24.1835	23.8707	27.3395	27.3207	27.2207	24.4933	24.58	24.5957	27.343	27.2433	26.9973	27.5531	27.5903	27.6585	26.4411	26.4586	26.404	23.6956	23.9442	23.8449	26.6849	26.5069	26.6245
+	1.98414	-1.39165	NEGR1	Q7Z3B1	Q7Z3B1;Q7Z3B1-2	NEGR1_HUMAN	Neuronal growth regulator 1	Color2 [A=255, R=255, G=0, B=0]	1	4		behavior;biological adhesion;biological regulation;cell adhesion;cell-cell adhesion;cellular process;feeding behavior;locomotory behavior;positive regulation of biological process;positive regulation of cell projection organization;positive regulation of cellular component organization;positive regulation of cellular process;positive regulation of neuron projection development;regulation of biolo…		anchored to membrane;cell body;cell junction;cell part;cell projection;cell surface;cell-cell junction;extracellular membrane-bounded organelle;extracellular organelle;extracellular region part;extracellular vesicular exosome;intrinsic to membrane;membrane;membrane part;membrane-bounded organelle;membrane-bounded vesicle;neuron projection;neuronal cell body;organelle;plasma membrane;vesicle	behavior;biological adhesion;biological regulation;cell adhesion;cellular process;response to stimulus	cell body;cell part;cell projection;cell surface;extracellular organelle;membrane;neuron projection;neuronal cell body;organelle;plasma membrane;vesicle	Cell adhesion molecules (CAMs)	I-set	AAGCCAT,MIR-135A,MIR-135B;ACAACTT,MIR-382;ACACTCC,MIR-122A;ACTGAAA,MIR-30A-3P,MIR-30E-3P;ATTCTTT,MIR-186;BENPORATH_ES_WITH_H3K27ME3;CAGCTTT,MIR-320;CAGGTG_V$E12_Q6;CAGTATT,MIR-200B,MIR-200C,MIR-429;CAMPS_COLON_CANCER_COPY_NUMBER_DN;CATTTCA,MIR-203;chr1p31;EIF4E_UP;GAUSSMANN_MLL_AF4_FUSION_TARGETS_G_UP;GCANCTGNY_V$MYOD_Q6;GGGTGGRR_V$PAX4_03;GOBERT_OLIGODENDROCYTE_DIFFERENTIATION_DN;GTACTGT,MIR-101…	Alternativesplicing;Celladhesion;Cellmembrane;Completeproteome;Disulfidebond;Glycoprotein;GPI-anchor;Immunoglobulindomain;Lipoprotein;Membrane;Phosphoprotein;Referenceproteome;Repeat;Signal		20.6666	15.4867	16.7543	14.6228	18.7564	18.8051	18.9687	21.1362	21.2078	21.2018	20.0912	19.9601	19.726	21.0486	20.995	21.2136	20.7759	20.6804	20.6576	20.9976	21.0311	21.2252	19.5541	19.4486	19.4517	20.7736	20.9068	20.9245
+	2.86121	-1.37756	TM1	A1KYZ2;A2V735;O44119;O44119-2;P86704	P0DSM7;Q9NAS5;Q9N2R3;O96764;A2V735;Q23939;O18416;A4URH3;O44119;O44119-2;Q9NFZ4;Q25456;P86704;O61379;Q3Y8M6;A1KYZ2;P0DSM6;C5J049	TPM_CHIOP;TPM_HOMAM;TPM_PANBO;TPM_PENMO	Tropomyosin	Color2 [A=255, R=255, G=0, B=0]	1	4												15.8615	17.9722	17.21	17.7806	14.3614	16.1839	15.6559	15.2856	15.318	15.5234	16.5834	16.1312	14.5363	14.8803	14.631	15.523	17.2563	16.4307	15.2955	15.6232	15.2294	14.7942	19.5243	19.6519	19.4386	17.565	17.2236	16.4101
+	2.54356	-1.35854	CRYBA1	P05813;P05813-2	P05813;P05813-2	CRBA1_HUMAN	Beta-crystallin A3	Color2 [A=255, R=255, G=0, B=0]	1	4		anatomical structure development;developmental process;lens development in camera-type eye;multicellular organismal process;neurological system process;sensory perception;sensory perception of light stimulus;system process;visual perception	structural constituent of eye lens;structural molecule activity	cell part;cytoplasm;intracellular membrane-bounded organelle;intracellular organelle;intracellular part;membrane-bounded organelle;nucleus;organelle	anatomical structure development;developmental process;multicellular organismal process;neurological system process	cell part;cytoplasm;intracellular membrane-bounded organelle;intracellular organelle;nucleus;organelle		Crystall	ATM_DN.V1_DN;BENPORATH_CYCLING_GENES;chr17q11;GSE12845_PRE_GC_VS_DARKZONE_GC_TONSIL_BCELL_UP;GSE13485_CTRL_VS_DAY3_YF17D_VACCINE_PBMC_UP;GSE13485_CTRL_VS_DAY7_YF17D_VACCINE_PBMC_UP;GSE13485_PRE_VS_POST_YF17D_VACCINATION_PBMC_UP;GSE17721_12H_VS_24H_GARDIQUIMOD_BMDM_UP;GSE17721_CPG_VS_GARDIQUIMOD_4H_BMDM_UP;GSE17721_CTRL_VS_CPG_24H_BMDM_UP;GSE17721_CTRL_VS_LPS_4H_BMDM_DN;GSE17721_LPS_VS_GARDIQUIMOD…	Acetylation;Alternativeinitiation;Cataract;Completeproteome;Directproteinsequencing;Eyelensprotein;Glutathionylation;Methylation;Oxidation;Referenceproteome;Repeat		16.4193	19.8437	20.0477	19.6008	16.772	17.4397	17.4869	19.3811	19.3625	18.9395	19.2416	18.89	19.2266	18.0267	18.4823	17.9531	18.89	18.8771	18.98	18.8499	18.833	18.9237	22.6391	22.4586	22.8878	19.2087	19.5807	19.7818
+	2.86093	-1.34711	IGLV10-54	A0A075B6I4	A0A075B6I4	LVX54_HUMAN	Immunoglobulin lambda variable 10-54	Color2 [A=255, R=255, G=0, B=0]	1	4								V-set	chr22q11	Completeproteome;Proteomicsidentification;Referenceproteome		14.6176	14.7531	16.2223	13.9279	15.9487	16.6151	17.4085	14.2941	18.0634	18.6244	14.8819	15.0899	13.9528	15.4463	15.4664	16.3007	13.1513	14.1818	15.0266	17.2332	17.9432	18.5411	18.3028	17.9366	18.0622	15.1188	14.1112	13.9855
+	2.69888	-1.30774	KTN1	Q86UP2;Q86UP2-2;Q86UP2-4	Q86UP2;Q86UP2-2;Q86UP2-4	KTN1_HUMAN	Kinectin	Color2 [A=255, R=255, G=0, B=0]	1	4		biological regulation;cellular component movement;cellular process;cellular response to stimulus;intracellular signal transduction;microtubule-based movement;microtubule-based process;regulation of biological process;regulation of cellular process;response to stimulus;signal transduction;small GTPase mediated signal transduction		cell part;cytoplasmic part;endoplasmic reticulum;endoplasmic reticulum membrane;endoplasmic reticulum part;integral to membrane;integral to plasma membrane;intracellular membrane-bounded organelle;intracellular organelle;intracellular organelle part;intracellular part;intrinsic to membrane;intrinsic to plasma membrane;membrane;membrane part;membrane-bounded organelle;organelle;organelle membrane;…	biological regulation;cellular component movement;cellular process;response to stimulus;signal transduction	cell part;endoplasmic reticulum;intracellular membrane-bounded organelle;intracellular organelle;membrane;organelle			ACATTCC,MIR-1,MIR-206;AGUIRRE_PANCREATIC_CANCER_COPY_NUMBER_UP;BLALOCK_ALZHEIMERS_DISEASE_INCIPIENT_UP;BLALOCK_ALZHEIMERS_DISEASE_UP;CAGGTG_V$E12_Q6;CELL_FRACTION;chr14q22;CTAWWWATA_V$RSRFC4_Q2;CTGYNNCTYTAA_UNKNOWN;CTTTAAR_UNKNOWN;CTTTGT_V$LEF1_Q2;CYTOPLASM;CYTOPLASMIC_PART;DIAZ_CHRONIC_MEYLOGENOUS_LEUKEMIA_UP;EGFR_UP.V1_UP;ENDOMEMBRANE_SYSTEM;ENDOPLASMIC_RETICULUM;ENDOPLASMIC_RETICULUM_MEMBRANE;…	Alternativesplicing;Coiledcoil;Completeproteome;Directproteinsequencing;Endoplasmicreticulum;Glycoprotein;Isopeptidebond;Membrane;Phosphoprotein;Polymorphism;Referenceproteome;Signal-anchor;Transmembrane;Transmembranehelix;Ublconjugation	TNF-alpha/NF-kappa B signaling complex 8	16.8336	17.2785	16.1567	18.0652	15.6154	16.1175	16.5533	15.4412	15.3245	15.646	17.5743	17.4551	17.3794	16.5993	16.2345	14.5232	17.794	17.5366	17.7709	15.646	15.9787	16.1476	19.1693	19.0925	18.9758	18.211	18.0771	18.0554
+	3.56711	-1.30182	SHBG	P04278	P04278;P04278-2;P04278-3;P04278-4;P04278-5	SHBG_HUMAN	Sex hormone-binding globulin	Color2 [A=255, R=255, G=0, B=0]	1	4		cell growth;cellular process;cellular process involved in reproduction;developmental cell growth;developmental growth;developmental process;developmental process involved in reproduction;growth;primary spermatocyte growth;reproductive process	androgen binding;binding;hormone binding;lipid binding;steroid binding	extracellular membrane-bounded organelle;extracellular organelle;extracellular region;extracellular region part;extracellular vesicular exosome;membrane-bounded organelle;membrane-bounded vesicle;organelle;vesicle	cell growth;cellular process;developmental process;growth	extracellular organelle;extracellular region;organelle;vesicle		Laminin_G_1	ACEVEDO_LIVER_CANCER_DN;ACEVEDO_LIVER_TUMOR_VS_NORMAL_ADJACENT_TISSUE_DN;CAIRO_HEPATOBLASTOMA_DN;chr17p13;E2F1_UP.V1_UP;GSE13411_NAIVE_BCELL_VS_PLASMA_CELL_DN;GSE14350_TREG_VS_TEFF_IN_IL2RB_KO_DN;GSE14769_UNSTIM_VS_20MIN_LPS_BMDM_UP;GSE17721_CTRL_VS_LPS_0.5H_BMDM_DN;GSE17721_CTRL_VS_POLYIC_0.5H_BMDM_DN;GSE17721_LPS_VS_GARDIQUIMOD_12H_BMDM_UP;GSE17721_POLYIC_VS_PAM3CSK4_2H_BMDM_DN;GSE22886_TH1_VS_…	3D-structure;Alternativesplicing;Completeproteome;Directproteinsequencing;Disulfidebond;Glycoprotein;Lipid-binding;Polymorphism;Referenceproteome;Repeat;Secreted;Signal;Steroid-binding		16.1017	15.7884	19.6385	18.986	17.8689	17.6173	13.8599	17.9658	17.1102	17.1082	19.4263	19.4764	19.788	18.1399	17.4299	17.4927	18.8902	18.3659	19.4223	20.102	19.5847	19.4201	19.3966	19.2369	19.0614	19.4838	19.6721	19.6139
+	2.71814	-1.26156	SEC23IP	Q9Y6Y8;Q9Y6Y8-2	Q9Y6Y8;Q9Y6Y8-2	S23IP_HUMAN	SEC23-interacting protein	Color2 [A=255, R=255, G=0, B=0]	1	4		acrosome assembly;anatomical structure formation involved in morphogenesis;cellular component assembly;cellular component assembly at cellular level;cellular component assembly involved in morphogenesis;cellular component organization;cellular component organization at cellular level;cellular component organization or biogenesis;cellular component organization or biogenesis at cellular level;cell…	binding;cation binding;ion binding;metal ion binding	cell part;cis-Golgi network;coated vesicle membrane;cytoplasm;cytoplasmic part;cytoplasmic vesicle membrane;cytoplasmic vesicle part;endoplasmic reticulum exit site;endoplasmic reticulum part;endoplasmic reticulum-Golgi intermediate compartment;ER to Golgi transport vesicle membrane;Golgi apparatus part;intracellular membrane-bounded organelle;intracellular organelle;intracellular organelle part;…	anatomical structure formation involved in morphogenesis;cellular component assembly;cellular component organization;cellular process;developmental process;establishment of localization;Golgi organization;organelle organization;protein transport;transport	cell part;cytoplasm;intracellular membrane-bounded organelle;intracellular organelle;membrane;organelle		DDHD;SAM_1	ACEVEDO_LIVER_CANCER_UP;AGTTCTC,MIR-146A,MIR-146B;BERTUCCI_MEDULLARY_VS_DUCTAL_BREAST_CANCER_UP;BLALOCK_ALZHEIMERS_DISEASE_DN;BONOME_OVARIAN_CANCER_SURVIVAL_SUBOPTIMAL_DEBULKING;BORCZUK_MALIGNANT_MESOTHELIOMA_UP;BREDEMEYER_RAG_SIGNALING_NOT_VIA_ATM_UP;BROWNE_HCMV_INFECTION_16HR_UP;BROWNE_HCMV_INFECTION_18HR_UP;BYSTRYKH_HEMATOPOIESIS_STEM_CELL_QTL_TRANS;CACGTG_V$MYC_Q2;CAIRO_HEPATOBLASTOMA_CLASSES…	Alternativesplicing;Completeproteome;Cytoplasmicvesicle;Directproteinsequencing;Endoplasmicreticulum;Membrane;Phosphoprotein;Polymorphism;Referenceproteome		16.0363	13.0345	16.5768	16.3142	19.7776	20.021	19.8588	20.0086	19.8563	19.6351	19.185	19.0654	19.2147	19.8949	20.1836	19.9713	19.6265	19.5912	19.4519	19.814	20.5465	20.0584	18.3444	18.4537	18.4869	19.8003	19.9057	19.9373
+	2.94126	-1.25942	GOLIM4	O00461	O00461	GOLI4_HUMAN	Golgi integral membrane protein 4	Color2 [A=255, R=255, G=0, B=0]	1	4		establishment of localization;transport		cell part;cis-Golgi network;cytoplasmic membrane-bounded vesicle;cytoplasmic part;cytoplasmic vesicle;endocytic vesicle;endosomal part;endosome membrane;Golgi apparatus;Golgi apparatus part;Golgi cisterna membrane;Golgi lumen;Golgi membrane;integral to membrane;intracellular membrane-bounded organelle;intracellular organelle;intracellular organelle lumen;intracellular organelle part;intracellular…	establishment of localization;transport	cell part;cytoplasmic membrane-bounded vesicle;Golgi apparatus;intracellular membrane-bounded organelle;intracellular organelle;membrane;nucleoplasm;organelle;vesicle			BEGUM_TARGETS_OF_PAX3_FOXO1_FUSION_UP;BENPORATH_NANOG_TARGETS;BLALOCK_ALZHEIMERS_DISEASE_UP;BROWNE_HCMV_INFECTION_48HR_DN;chr3q26;CREIGHTON_ENDOCRINE_THERAPY_RESISTANCE_1;CYTOPLASM;CYTOPLASMIC_MEMBRANE_BOUND_VESICLE;CYTOPLASMIC_PART;CYTOPLASMIC_VESICLE;ENDOCYTIC_VESICLE;GOLDRATH_HOMEOSTATIC_PROLIFERATION;GOLDRATH_IMMUNE_MEMORY;GOLDRATH_NAIVE_VS_MEMORY_CD8_TCELL_DN;GOLGI_APPARATUS;GOLGI_APPARATUS_…	Coiledcoil;Completeproteome;Endosome;Glycoprotein;Golgiapparatus;Membrane;Phosphoprotein;Polymorphism;Referenceproteome;Signal-anchor;Transmembrane;Transmembranehelix;Transport		15.0032	18.8092	19.0471	18.4241	20.5674	20.7723	20.5022	20.0604	19.9284	19.6964	19.1784	19.5088	19.1564	19.9069	19.286	19.3637	19.3737	19.5424	19.9681	19.9026	20.1644	19.702	19.4406	19.6696	19.4638	20.0554	19.8391	19.9027
+	2.28133	-1.2554	FAM3C	Q92520	Q92520	FAM3C_HUMAN	Protein FAM3C	Color2 [A=255, R=255, G=0, B=0]	1	4		developmental process;multicellular organismal development;multicellular organismal process	binding;cytokine activity;protein binding;receptor binding	cell part;cytoplasmic membrane-bounded vesicle;cytoplasmic part;cytoplasmic vesicle;extracellular membrane-bounded organelle;extracellular organelle;extracellular region;extracellular region part;extracellular vesicular exosome;Golgi apparatus;intracellular membrane-bounded organelle;intracellular organelle;intracellular part;membrane-bounded organelle;membrane-bounded vesicle;organelle;vesicle	developmental process;multicellular organismal development;multicellular organismal process	cell part;cytoplasmic membrane-bounded vesicle;extracellular organelle;extracellular region;Golgi apparatus;intracellular membrane-bounded organelle;intracellular organelle;organelle;vesicle			AAGCACA,MIR-218;AKL_HTLV1_INFECTION_DN;BASAKI_YBX1_TARGETS_DN;BCAT_GDS748_UP;BENPORATH_PROLIFERATION;BHATI_G2M_ARREST_BY_2METHOXYESTRADIOL_UP;BROCKE_APOPTOSIS_REVERSED_BY_IL6;CHIARADONNA_NEOPLASTIC_TRANSFORMATION_CDC25_UP;CHIARADONNA_NEOPLASTIC_TRANSFORMATION_KRAS_UP;chr7q22;COLDREN_GEFITINIB_RESISTANCE_DN;CREIGHTON_ENDOCRINE_THERAPY_RESISTANCE_3;CYCLIN_D1_KE_.V1_UP;DAVICIONI_RHABDOMYOSARCOMA_PAX…	Completeproteome;Cytoplasmicvesicle;Developmentalprotein;Disulfidebond;Oncogene;Referenceproteome;Secreted;Signal		15.6254	19.7575	19.5587	20.2361	20.6719	20.8785	20.8708	22.7657	22.7007	22.6726	19.9627	20.1857	19.9062	22.5701	22.5562	22.554	22.0959	22.2511	22.1808	22.4819	22.8603	22.6298	18.8252	18.9245	18.8826	22.0997	22.1518	22.2008
+	2.36016	-1.24549	PI16	Q6UXB8	Q6UXB8;Q6UXB8-2	PI16_HUMAN	Peptidase inhibitor 16	Color2 [A=255, R=255, G=0, B=0]	1	4		biological regulation;negative regulation of biological process;negative regulation of cardiac muscle hypertrophy;negative regulation of cardiac muscle tissue growth;negative regulation of cell differentiation;negative regulation of cell growth;negative regulation of cell growth involved in cardiac muscle cell development;negative regulation of cellular process;negative regulation of developmenta…	enzyme inhibitor activity;enzyme regulator activity;peptidase inhibitor activity;peptidase regulator activity	cell part;extracellular membrane-bounded organelle;extracellular organelle;extracellular region part;extracellular space;extracellular vesicular exosome;integral to membrane;intrinsic to membrane;membrane part;membrane-bounded organelle;membrane-bounded vesicle;organelle;vesicle	biological regulation	cell part;extracellular organelle;extracellular space;organelle;vesicle		CAP	AKT_UP.V1_DN;AKT_UP_MTOR_DN.V1_DN;chr6p21;CTTTAAR_UNKNOWN;GSE12366_GC_BCELL_VS_PLASMA_CELL_DN;GSE12366_PLASMA_CELL_VS_MEMORY_BCELL_UP;GSE13493_DP_VS_CD4INTCD8POS_THYMOCYTE_DN;GSE17721_CPG_VS_GARDIQUIMOD_12H_BMDM_DN;GSE17721_CTRL_VS_CPG_24H_BMDM_DN;GSE17721_CTRL_VS_POLYIC_0.5H_BMDM_DN;GSE17721_LPS_VS_POLYIC_0.5H_BMDM_DN;GSE17721_POLYIC_VS_PAM3CSK4_1H_BMDM_DN;INGRAM_SHH_TARGETS_UP;MCBRYAN_PUBERTAL_…	Alternativesplicing;Completeproteome;Directproteinsequencing;Glycoprotein;Membrane;Polymorphism;Proteaseinhibitor;Referenceproteome;Signal;Transmembrane;Transmembranehelix		16.1197	16.8176	15.729	15.7463	17.018	17.1744	14.6471	16.4375	15.5218	17.0306	18.0246	18.3237	17.7735	14.4056	14.6413	16.5419	17.0329	15.6147	17.0613	16.0111	17.0025	16.4281	17.6551	17.5039	17.9293	18.0321	18.2597	18.3266
+	2.1404	-1.24138	B2M	P61769	P61769	B2MG_HUMAN	Beta-2-microglobulin	Color2 [A=255, R=255, G=0, B=0]	1	4		anatomical structure homeostasis;antigen processing and presentation;antigen processing and presentation of exogenous antigen;antigen processing and presentation of exogenous peptide antigen;antigen processing and presentation of exogenous peptide antigen via MHC class I;antigen processing and presentation of exogenous peptide antigen via MHC class I, TAP-dependent;antigen processing and presenta…	binding;identical protein binding;protein binding	adherens junction;anchoring junction;cell junction;cell part;cell-substrate adherens junction;cell-substrate junction;coated vesicle membrane;cytoplasm;cytoplasmic part;cytoplasmic vesicle membrane;cytoplasmic vesicle part;early endosome lumen;early endosome membrane;endocytic vesicle membrane;endoplasmic reticulum lumen;endoplasmic reticulum part;endosomal part;endosome lumen;endosome membrane;E…	biological regulation;cell activation;cell differentiation;cellular metabolic process;cellular process;developmental process;homeostatic process;immune system process;macromolecule metabolic process;metabolic process;primary metabolic process;protein folding;protein metabolic process;response to biotic stimulus;response to chemical stimulus;response to drug;response to stimulus;response to stress…	cell part;cytoplasm;extracellular organelle;extracellular region;extracellular space;Golgi apparatus;intracellular membrane-bounded organelle;intracellular organelle;macromolecular complex;membrane;MHC protein complex;organelle;plasma membrane;protein complex;vesicle	Antigen processing and presentation	C1-set	ACEVEDO_LIVER_CANCER_UP;BASSO_HAIRY_CELL_LEUKEMIA_DN;BECKER_TAMOXIFEN_RESISTANCE_UP;BENPORATH_NANOG_TARGETS;BIOCARTA_CTL_PATHWAY;BIOCARTA_NKCELLS_PATHWAY;BLALOCK_ALZHEIMERS_DISEASE_DN;BROWNE_HCMV_INFECTION_10HR_DN;BROWNE_HCMV_INFECTION_18HR_DN;BROWNE_HCMV_INFECTION_24HR_DN;CAIRO_HEPATOBLASTOMA_CLASSES_DN;CASTELLANO_NRAS_TARGETS_UP;CHANDRAN_METASTASIS_DN;CHARAFE_BREAST_CANCER_LUMINAL_VS_BASAL_DN;C…	3D-structure;Amyloid;Amyloidosis;Completeproteome;Directproteinsequencing;Diseasemutation;Disulfidebond;Glycation;Glycoprotein;Immunity;Immunoglobulindomain;MHCI;Pyrrolidonecarboxylicacid;Referenceproteome;Secreted;Signal		19.9494	20.712	20.7441	20.9662	22.662	22.4925	22.7041	24.3875	24.2571	24.2986	22.0641	21.9801	21.9815	24.289	24.123	24.0603	23.7869	23.7056	23.6341	24.5425	24.9253	24.2828	21.4465	21.7076	21.7086	23.6126	23.5526	23.4765
+	3.78697	-1.23904	CTSO	P43234	P43234	CATO_HUMAN	Cathepsin O	Color2 [A=255, R=255, G=0, B=0]	1	4		macromolecule metabolic process;metabolic process;primary metabolic process;protein metabolic process;proteolysis;proteolysis involved in cellular protein catabolic process	catalytic activity;cysteine-type endopeptidase activity;cysteine-type peptidase activity;endopeptidase activity;hydrolase activity;peptidase activity;peptidase activity, acting on L-amino acid peptides	cell part;cytoplasmic part;extracellular region part;extracellular space;intracellular membrane-bounded organelle;intracellular organelle;intracellular part;lysosome;lytic vacuole;membrane-bounded organelle;organelle;vacuole	macromolecule metabolic process;metabolic process;primary metabolic process;protein metabolic process;proteolysis;proteolysis involved in cellular protein catabolic process	cell part;extracellular space;intracellular membrane-bounded organelle;intracellular organelle;lysosome;organelle;vacuole	Lysosome	Peptidase_C1	ACEVEDO_LIVER_CANCER_UP;ACEVEDO_NORMAL_TISSUE_ADJACENT_TO_LIVER_TUMOR_UP;BROWNE_HCMV_INFECTION_18HR_DN;BROWNE_HCMV_INFECTION_24HR_DN;CAIRO_HEPATOBLASTOMA_CLASSES_DN;CELLULAR_MACROMOLECULE_METABOLIC_PROCESS;CELLULAR_PROTEIN_METABOLIC_PROCESS;CHANDRAN_METASTASIS_DN;chr4q32;CYSTEINE_TYPE_ENDOPEPTIDASE_ACTIVITY;CYSTEINE_TYPE_PEPTIDASE_ACTIVITY;ENDOPEPTIDASE_ACTIVITY;FEVR_CTNNB1_TARGETS_UP;GRAHAM_CML_…	Completeproteome;Disulfidebond;Glycoprotein;Hydrolase;Lysosome;Protease;Referenceproteome;Signal;Thiolprotease;Zymogen		14.2111	16.079	14.9512	14.3215	18.3663	18.5127	19.0602	18.2438	18.295	18.8499	18.1758	18.3839	18.367	18.7074	18.8047	18.318	18.6776	18.8572	19.1062	18.6389	18.8903	18.6143	18.4381	18.4108	18.3185	18.8504	18.9447	19.3515
+	2.2745	-1.21825	NECTIN1	Q15223;Q15223-2;Q15223-3	Q15223;Q15223-2;Q15223-3	NECT1_HUMAN	Nectin-1	Color2 [A=255, R=255, G=0, B=0]	1	4		adherens junction organization;anatomical structure development;anatomical structure morphogenesis;axon guidance;biological adhesion;biological regulation;biomineral tissue development;cation transport;cell adhesion;cell junction assembly;cell junction organization;cell-cell adhesion;cell-cell junction organization;cellular component assembly;cellular component assembly at cellular level;cellular…	binding;carbohydrate binding;cell adhesion molecule binding;coreceptor activity;identical protein binding;molecular transducer activity;protein binding;protein dimerization activity;protein homodimerization activity;receptor activity;signal transducer activity;signaling receptor activity;viral receptor activity;virion binding	adherens junction;anchoring junction;axon;catenin complex;cell junction;cell part;cell projection;cell projection part;cell-cell adherens junction;cell-cell junction;extracellular region;extrinsic to membrane;extrinsic to plasma membrane;growth cone membrane;integral to membrane;intracellular membrane-bounded organelle;intracellular organelle;intracellular part;intrinsic to membrane;macromolecula…	anatomical structure development;anatomical structure morphogenesis;biological adhesion;biological regulation;cell adhesion;cell junction organization;cellular component assembly;cellular component organization;cellular process;developmental process;establishment of localization;immune system process;interspecies interaction between organisms;ion transport;locomotion;multi-organism process;respon…	cell part;cell projection;extracellular region;intracellular membrane-bounded organelle;intracellular organelle;macromolecular complex;membrane;neuron projection;organelle;plasma membrane;protein complex	Adherens junction;Cell adhesion molecules (CAMs)	C2-set_2;V-set	AACTTT_UNKNOWN;ARGGGTTAA_UNKNOWN;BRUINS_UVC_RESPONSE_LATE;CAGGTG_V$E12_Q6;CELL_CELL_ADHESION;chr10q;chr11q23;DAIRKEE_TERT_TARGETS_UP;GAL_LEUKEMIC_STEM_CELL_UP;GGGCGGR_V$SP1_Q6;GGGTGGRR_V$PAX4_03;GSE29618_BCELL_VS_PDC_DAY7_FLU_VACCINE_DN;GSE29618_BCELL_VS_PDC_DN;GSE29618_PDC_VS_MDC_UP;GSE6269_FLU_VS_E_COLI_INF_PBMC_DN;GTGGGTGK_UNKNOWN;HETEROPHILIC_CELL_ADHESION;HOMOPHILIC_CELL_ADHESION;IDENTICAL_P…	3D-structure;Alternativesplicing;Celladhesion;Celljunction;Cellmembrane;Completeproteome;Disulfidebond;Ectodermaldysplasia;Glycoprotein;Hostcellreceptorforvirusentry;Host-virusinteraction;Immunoglobulindomain;Membrane;Phosphoprotein;Receptor;Referenceproteome;Repeat;Secreted;Signal;Synapse;Transmembrane;Transmembranehelix		16.7032	14.8251	15.2793	14.0316	17.1675	18.4403	18.408	19.4228	19.149	19.6872	18.8344	18.2672	18.7716	19.1964	19.4639	19.546	19.5014	19.3294	19.7281	19.699	19.7997	19.7099	18.0156	18.5815	18.0531	20.1926	20.2335	20.152
+	5.38655	-1.21258	ARSB	P15848	P15848;P15848-2	ARSB_HUMAN	Arylsulfatase B	Color2 [A=255, R=255, G=0, B=0]	1	4		amine metabolic process;aminoglycan catabolic process;aminoglycan metabolic process;anatomical structure development;autophagy;biological regulation;carbohydrate catabolic process;carbohydrate metabolic process;catabolic process;cellular catabolic process;cellular component organization;cellular component organization at cellular level;cellular component organization or biogenesis;cellular compon…	arylsulfatase activity;binding;catalytic activity;cation binding;hydrolase activity;hydrolase activity, acting on ester bonds;ion binding;metal ion binding;N-acetylgalactosamine-4-sulfatase activity;sulfuric ester hydrolase activity	cell part;cell surface;cytoplasmic part;endoplasmic reticulum;endoplasmic reticulum lumen;endoplasmic reticulum part;extracellular membrane-bounded organelle;extracellular organelle;extracellular region part;extracellular vesicular exosome;Golgi apparatus;intracellular membrane-bounded organelle;intracellular organelle;intracellular organelle lumen;intracellular organelle part;intracellular part;…	amine metabolic process;anatomical structure development;autophagy;biological regulation;carbohydrate metabolic process;catabolic process;cellular component organization;cellular lipid metabolic process;cellular metabolic process;cellular process;developmental process;establishment of localization;lipid metabolic process;macromolecule metabolic process;macromolecule modification;metabolic process…	cell part;cell surface;endoplasmic reticulum;extracellular organelle;Golgi apparatus;intracellular membrane-bounded organelle;intracellular organelle;lysosome;mitochondrion;organelle;vacuole;vesicle	Glycosaminoglycan degradation;Lysosome	Sulfatase	ARYLSULFATASE_ACTIVITY;ATAGGAA,MIR-202;BENPORATH_MYC_TARGETS_WITH_EBOX;BRUINS_UVC_RESPONSE_LATE;BRUINS_UVC_RESPONSE_VIA_TP53_GROUP_A;CELLULAR_LOCALIZATION;CHEN_ETV5_TARGETS_SERTOLI;COATES_MACROPHAGE_M1_VS_M2_UP;CUI_TCF21_TARGETS_2_UP;CYTOPLASM;CYTOPLASMIC_PART;DANG_BOUND_BY_MYC;ESTABLISHMENT_OF_CELLULAR_LOCALIZATION;ESTABLISHMENT_OF_LOCALIZATION;GAUSSMANN_MLL_AF4_FUSION_TARGETS_F_UP;GAVIN_FOXP3_T…	3D-structure;Alternativesplicing;Calcium;Completeproteome;Directproteinsequencing;Diseasemutation;Disulfidebond;Glycoprotein;Hydrolase;Ichthyosis;Leukodystrophy;Lysosome;Metachromaticleukodystrophy;Metal-binding;Mucopolysaccharidosis;Polymorphism;Referenceproteome;Signal		16.2483	14.2202	15.1997	14.833	17.9381	18.0405	18.231	17.6803	18.0679	18.1417	17.1784	16.8131	17.1109	18.1733	18.4058	18.0203	18.4965	18.6612	18.1914	18.5882	18.3183	18.4017	17.8332	18.0247	18.2369	18.9442	19.0364	18.8755
+	1.69317	-1.20513	EFNA1	P20827	P20827;P20827-2	EFNA1_HUMAN	Ephrin-A1	Color2 [A=255, R=255, G=0, B=0]	1	4		activation of MAPK activity;anatomical structure formation involved in morphogenesis;anatomical structure morphogenesis;angiogenesis;aortic valve morphogenesis;axon guidance;biological adhesion;biological regulation;cardiac epithelial to mesenchymal transition;cell adhesion;cell communication;cell migration;cell morphogenesis;cell morphogenesis involved in differentiation;cell motility;cell surfa…	binding;ephrin receptor binding;protein binding;receptor binding	anchored to membrane;anchored to plasma membrane;cell part;extracellular membrane-bounded organelle;extracellular organelle;extracellular region;extracellular region part;extracellular vesicular exosome;integral to membrane;integral to plasma membrane;intrinsic to membrane;intrinsic to plasma membrane;membrane;membrane part;membrane-bounded organelle;membrane-bounded vesicle;organelle;plasma memb…	anatomical structure formation involved in morphogenesis;anatomical structure morphogenesis;biological adhesion;biological regulation;cell adhesion;cell communication;cell morphogenesis;cell motility;cell-cell signaling;cellular component morphogenesis;cellular component movement;cellular component organization;cellular metabolic process;cellular process;developmental process;locomotion;macromole…	cell part;extracellular organelle;extracellular region;membrane;organelle;plasma membrane;vesicle	Axon guidance	Ephrin	AAAYRNCTG_UNKNOWN;AAAYWAACM_V$HFH4_01;AACTGAC,MIR-223;ATM_DN.V1_UP;BENPORATH_EED_TARGETS;BENPORATH_ES_WITH_H3K27ME3;BENPORATH_PRC2_TARGETS;BENPORATH_SUZ12_TARGETS;BHAT_ESR1_TARGETS_NOT_VIA_AKT1_DN;BHAT_ESR1_TARGETS_VIA_AKT1_DN;BLALOCK_ALZHEIMERS_DISEASE_UP;BOCHKIS_FOXA2_TARGETS;BOQUEST_STEM_CELL_DN;BOYAULT_LIVER_CANCER_SUBCLASS_G12_UP;BRUECKNER_TARGETS_OF_MIRLET7A3_UP;CAGCTG_V$AP4_Q5;CAGGTG_V$E12…	3D-structure;Alternativesplicing;Angiogenesis;Cellmembrane;Completeproteome;Directproteinsequencing;Disulfidebond;Glycoprotein;GPI-anchor;Lipoprotein;Membrane;Polymorphism;Referenceproteome;Secreted;Signal;Tumorsuppressor		17.3761	14.0603	15.9355	14.4207	16.9709	16.8393	18.0334	19.1104	19.7176	18.8274	15.5981	13.0139	14.8199	18.6877	18.6112	18.1535	18.1728	17.4921	17.8499	19.7732	20.4034	19.5595	13.648	14.5857	14.6667	18.2529	17.7918	17.4792
+	2.24312	-1.19686	SDF4	Q9BRK5	Q9BRK5;Q9BRK5-2;Q9BRK5-5	CAB45_HUMAN	45 kDa calcium-binding protein	Color2 [A=255, R=255, G=0, B=0]	1	4		anatomical structure development;calcium ion-dependent exocytosis;cell differentiation;cellular developmental process;cellular process;cerebellum development;developmental process;establishment of localization;establishment of localization in cell;exocytosis;fat cell differentiation;response to abiotic stimulus;response to chemical stimulus;response to ethanol;response to light stimulus;response …	binding;calcium ion binding;cation binding;identical protein binding;ion binding;metal ion binding;protein binding	bleb;cell part;cell projection;cytoplasm;cytoplasmic part;endosome;extracellular membrane-bounded organelle;extracellular organelle;extracellular region part;extracellular vesicular exosome;Golgi apparatus;Golgi apparatus part;Golgi lumen;intracellular membrane-bounded organelle;intracellular organelle;intracellular organelle lumen;intracellular organelle part;intracellular part;late endosome;mem…	anatomical structure development;cell differentiation;cellular process;developmental process;establishment of localization;exocytosis;response to abiotic stimulus;response to chemical stimulus;response to stimulus;secretion;transport;vesicle-mediated transport	bleb;cell part;cell projection;cytoplasm;endosome;extracellular organelle;Golgi apparatus;intracellular membrane-bounded organelle;intracellular organelle;membrane;organelle;plasma membrane;vesicle		EF-hand_5;EF-hand_7	AKL_HTLV1_INFECTION_DN;BRUINS_UVC_RESPONSE_VIA_TP53_GROUP_A;chr1p36;DIAZ_CHRONIC_MEYLOGENOUS_LEUKEMIA_UP;GAUSSMANN_MLL_AF4_FUSION_TARGETS_F_UP;GOBERT_OLIGODENDROCYTE_DIFFERENTIATION_DN;GSE10239_MEMORY_VS_DAY4.5_EFF_CD8_TCELL_UP;GSE10239_NAIVE_VS_KLRG1HIGH_EFF_CD8_TCELL_UP;GSE14308_TH1_VS_INDUCED_TREG_UP;GSE14769_UNSTIM_VS_120MIN_LPS_BMDM_UP;GSE15324_ELF4_KO_VS_WT_ACTIVATED_CD8_TCELL_UP;GSE15930_N…	Alternativesplicing;Calcium;Cellprojection;Completeproteome;Cytoplasm;Exocytosis;Glycoprotein;Golgiapparatus;Metal-binding;Phosphoprotein;Polymorphism;Referenceproteome;Repeat;Signal		15.75	19.2831	18.6043	18.4305	20.6394	20.8121	20.6861	20.84	20.9524	20.8997	19.1772	18.8972	19.1714	20.7326	20.7767	20.8365	20.5208	20.6198	20.5752	21.1251	21.2561	21.1573	18.2474	18.5013	18.5897	20.5708	20.9078	20.8692
+	3.19501	-1.1896	FCGR3A	P08637	O75015;P08637	FCG3A_HUMAN	Low affinity immunoglobulin gamma Fc region receptor III-A	Color2 [A=255, R=255, G=0, B=0]	1	4		biological regulation;defense response;immune response;immune system process;innate immune response;positive regulation of defense response to virus by host;regulation of biological process;regulation of defense response;regulation of defense response to virus;regulation of defense response to virus by host;regulation of immune effector process;regulation of immune response;regulation of immune s…		anchored to membrane;cell part;external side of plasma membrane;extracellular membrane-bounded organelle;extracellular organelle;extracellular region part;extracellular vesicular exosome;integral to membrane;intrinsic to membrane;membrane;membrane part;membrane-bounded organelle;membrane-bounded vesicle;organelle;plasma membrane;plasma membrane part;vesicle	biological regulation;immune system process;response to stimulus;response to stress	cell part;extracellular organelle;membrane;organelle;plasma membrane;vesicle	ko05152;Leishmaniasis;Natural killer cell mediated cytotoxicity;Osteoclast differentiation;Phagosome;Staphylococcus aureus infection;Systemic lupus erythematosus		CHEN_METABOLIC_SYNDROM_NETWORK;CHIANG_LIVER_CANCER_SUBCLASS_INTERFERON_UP;CHIANG_LIVER_CANCER_SUBCLASS_UNANNOTATED_DN;chr1q23;DODD_NASOPHARYNGEAL_CARCINOMA_DN;FERRANDO_TAL1_NEIGHBORS;FLECHNER_BIOPSY_KIDNEY_TRANSPLANT_REJECTED_VS_OK_UP;FULCHER_INFLAMMATORY_RESPONSE_LECTIN_VS_LPS_DN;GRAESSMANN_APOPTOSIS_BY_DOXORUBICIN_UP;GRAESSMANN_APOPTOSIS_BY_SERUM_DEPRIVATION_UP;GRAESSMANN_RESPONSE_TO_MC_AND_SER…	3D-structure;Cellmembrane;Completeproteome;Disulfidebond;Glycoprotein;GPI-anchor;IgG-bindingprotein;Immunoglobulindomain;Lipoprotein;Membrane;Polymorphism;Receptor;Referenceproteome;Repeat;Secreted;Signal;Transmembrane;Transmembranehelix		15.4392	14.9204	15.5769	14.8795	16.6075	16.0743	15.6032	18.4155	18.3882	18.1663	17.9539	18.3198	17.648	18.9208	18.2549	18.1344	18.181	18.4251	19.3003	18.8435	18.9109	18.6197	18.1182	17.6135	17.0597	18.4216	18.4436	18.6411
+	1.82802	-1.1829	DSC2	Q02487;Q02487;Q14574-2	Q02487;Q02487-2;Q14574;Q14574-2;Q02487;Q02487-2	DSC2_HUMAN;DSC2_HUMAN;DSC3_HUMAN	Desmocollin-2;Desmocollin-2	Color2 [A=255, R=255, G=0, B=0]	1	4		biological adhesion;biological regulation;cell adhesion;cell communication;cell-cell adhesion;cellular process;cellular response to external stimulus;cellular response to extracellular stimulus;cellular response to nutrient levels;cellular response to starvation;cellular response to stimulus;cellular response to stress;chordate embryonic development;developmental process;embryo development;embryo…	binding;calcium ion binding;cation binding;gamma-catenin binding;ion binding;metal ion binding;protein binding	adherens junction;anchoring junction;cell junction;cell part;cell-cell adherens junction;cell-cell contact zone;cell-cell junction;cytoplasm;cytoplasmic part;cytoplasmic vesicle;desmosome;extracellular membrane-bounded organelle;extracellular organelle;extracellular region;extracellular region part;extracellular vesicular exosome;integral to membrane;intercalated disc;intracellular organelle;intr…	biological adhesion;biological regulation;cell adhesion;cell communication;cellular process;developmental process;embryo development;regulation of protein stability;response to external stimulus;response to extracellular stimulus;response to starvation;response to stimulus;response to stress	cell part;cytoplasm;extracellular organelle;extracellular region;intracellular organelle;membrane;organelle;plasma membrane;vesicle	Arrhythmogenic right ventricular cardiomyopathy (ARVC)	Cadherin;Cadherin_C;Cadherin_pro	ACEVEDO_LIVER_CANCER_WITH_H3K27ME3_UP;AIGNER_ZEB1_TARGETS;ALCALAY_AML_BY_NPM1_LOCALIZATION_UP;BENPORATH_EED_TARGETS;BENPORATH_ES_WITH_H3K27ME3;BENPORATH_PRC2_TARGETS;BENPORATH_SUZ12_TARGETS;BLALOCK_ALZHEIMERS_DISEASE_DN;BLALOCK_ALZHEIMERS_DISEASE_UP;CELL_FRACTION;CELL_JUNCTION;CHANG_IMMORTALIZED_BY_HPV31_DN;CHARAFE_BREAST_CANCER_LUMINAL_VS_BASAL_DN;chr18q12;DELYS_THYROID_CANCER_UP;DOANE_BREAST_CA…	Alternativesplicing;Calcium;Cardiomyopathy;Celladhesion;Celljunction;Cellmembrane;Cleavageonpairofbasicresidues;Completeproteome;Directproteinsequencing;Diseasemutation;Glycoprotein;Hypotrichosis;Membrane;Metal-binding;Phosphoprotein;Polymorphism;Referenceproteome;Repeat;Signal;Transmembrane;Transmembranehelix		17.0364	15.5987	15.0686	14.7422	16.8759	17.5049	17.6494	19.9189	20.214	20.3782	18.298	19.2419	19.1445	19.3233	19.3966	20.0435	20.2153	20.1977	20.2236	20.2313	20.4986	19.9873	15.428	16.596	18.0157	19.4592	19.7708	19.9212
+	3.3829	-1.17692	FABP1	P07148	P07148	FABPL_HUMAN	Fatty acid-binding protein, liver	Color2 [A=255, R=255, G=0, B=0]	1	4		acylglycerol catabolic process;acylglycerol metabolic process;biological regulation;catabolic process;cellular catabolic process;cellular lipid catabolic process;cellular lipid metabolic process;cellular metabolic process;cellular process;cellular response to chemical stimulus;cellular response to hydrogen peroxide;cellular response to hypoxia;cellular response to oxidative stress;cellular respon…	antioxidant activity;bile acid binding;binding;carboxylic acid binding;chromatin binding;drug binding;fatty acid binding;fatty acid transporter activity;lipid binding;lipid transporter activity;long-chain fatty acid transporter activity;monocarboxylic acid binding;phospholipid binding;steroid binding;substrate-specific transporter activity;transporter activity	apical cortex;cell cortex part;cell part;cytoplasmic part;cytosol;extracellular membrane-bounded organelle;extracellular organelle;extracellular region part;extracellular vesicular exosome;intracellular organelle lumen;intracellular organelle part;intracellular part;membrane-bounded organelle;membrane-bounded vesicle;membrane-enclosed lumen;microbody lumen;microbody part;nuclear part;nucleoplasm;…	biological regulation;catabolic process;cellular lipid metabolic process;cellular metabolic process;cellular process;glycerol ether metabolic process;lipid metabolic process;metabolic process;multicellular organismal process;primary metabolic process;response to chemical stimulus;response to oxidative stress;response to stimulus;response to stress;small molecule metabolic process	cell part;cytosol;extracellular organelle;nucleoplasm;organelle;vesicle	Fat digestion and absorption;PPAR signaling pathway		ANATOMICAL_STRUCTURE_DEVELOPMENT;ANATOMICAL_STRUCTURE_MORPHOGENESIS;BENPORATH_CYCLING_GENES;BIOCARTA_PPARA_PATHWAY;BRUINS_UVC_RESPONSE_LATE;CADWELL_ATG16L1_TARGETS_UP;CAVARD_LIVER_CANCER_MALIGNANT_VS_BENIGN;CERVERA_SDHB_TARGETS_1_DN;chr2p11;FEVR_CTNNB1_TARGETS_UP;FLECHNER_BIOPSY_KIDNEY_TRANSPLANT_REJECTED_VS_OK_DN;GSE1448_ANTI_VALPHA2_VS_VBETA5_DP_THYMOCYTE_UP;GSE20715_0H_VS_24H_OZONE_TLR4_KO_LUN…	3D-structure;Acetylation;Completeproteome;Cytoplasm;Lipid-binding;Phosphoprotein;Polymorphism;Referenceproteome;Transport		16.0213	15.88	15.5278	13.1864	16.1037	16.6321	14.4065	15.225	17.1584	17.6022	13.5762	15.0483	14.5026	15.1035	15.501	17.7016	14.27	15.6126	15.7644	17.4611	16.6	16.6291	16.4624	17.3999	16.8295	17.0369	17.3129	17.3945
+	3.33565	-1.17457	CA10	Q9NS85	Q9NS85;Q9NS85-2	CAH10_HUMAN	Carbonic anhydrase-related protein 10	Color2 [A=255, R=255, G=0, B=0]	1	4		anatomical structure development;brain development;developmental process;organ development			anatomical structure development;developmental process			Carb_anhydrase	AACTTT_UNKNOWN;ACTGTGA,MIR-27A,MIR-27B;AGGTGCA,MIR-500;BENPORATH_EED_TARGETS;BENPORATH_ES_WITH_H3K27ME3;BENPORATH_PRC2_TARGETS;BENPORATH_SUZ12_TARGETS;CACTGTG,MIR-128A,MIR-128B;CACTTTG,MIR-520G,MIR-520H;CAGGTG_V$E12_Q6;CCCNNGGGAR_V$OLF1_01;CCTGTGA,MIR-513;chr17q21;GCACTTT,MIR-17-5P,MIR-20A,MIR-106A,MIR-106B,MIR-20B,MIR-519D;GCATTTG,MIR-105;GGGAGGRR_V$MAZ_Q6;GGGCGGR_V$SP1_Q6;GGGTGGRR_V$PAX4_03;GSE…	Alternativesplicing;Completeproteome;Referenceproteome		16.0792	13.4811	16.3665	13.8289	16.9163	17.4825	15.6712	16.0727	15.4478	17.3146	15.1467	13.1501	13.8072	17.1239	17.4159	17.2533	16.5189	16.2093	14.6824	16.7468	16.2918	15.0146	17.2045	17.2274	16.9806	16.9857	17.3024	17.8428
+	3.55621	-1.16888	BCAN	O14594;Q96GW7;Q61361;Q96GW7;Q96GW7	Q96GW7;Q96GW7-2;O14594;Q96GW7;Q96GW7-2;Q61361;Q96GW7;Q96GW7-2	NCAN_HUMAN;PGCB_HUMAN;PGCB_HUMAN;PGCB_MOUSE;PGCB_HUMAN	Neurocan core protein;Brevican core protein;Brevican core protein	Color2 [A=255, R=255, G=0, B=0]	1	4		amine metabolic process;aminoglycan biosynthetic process;aminoglycan catabolic process;aminoglycan metabolic process;anatomical structure development;axon guidance;biological adhesion;biological regulation;biosynthetic process;carbohydrate biosynthetic process;carbohydrate catabolic process;carbohydrate metabolic process;catabolic process;cell adhesion;cellular biosynthetic process;cellular catab…	binding;calcium ion binding;carbohydrate binding;cation binding;extracellular matrix structural constituent;glycosaminoglycan binding;hyaluronic acid binding;ion binding;metal ion binding;pattern binding;polysaccharide binding;structural molecule activity	anchored to membrane;cell part;cytoplasmic part;extracellular matrix;extracellular region;extracellular region part;Golgi apparatus part;Golgi lumen;intracellular organelle lumen;intracellular organelle part;intracellular part;intrinsic to membrane;lysosomal lumen;membrane part;membrane-enclosed lumen;organelle lumen;organelle part;proteinaceous extracellular matrix;vacuolar lumen;vacuolar part	amine metabolic process;anatomical structure development;biological adhesion;biological regulation;biosynthetic process;carbohydrate metabolic process;catabolic process;cell adhesion;cellular component disassembly;cellular component organization;cellular metabolic process;cellular process;developmental process;extracellular matrix organization;extracellular structure organization;locomotion;macro…	cell part;extracellular matrix;extracellular region;proteinaceous extracellular matrix		EGF;Lectin_C;Sushi;V-set;Xlink	AAGCACA,MIR-218;BENPORATH_ES_WITH_H3K27ME3;BLALOCK_ALZHEIMERS_DISEASE_DN;BLALOCK_ALZHEIMERS_DISEASE_UP;BRUINS_UVC_RESPONSE_VIA_TP53_GROUP_A;BRUINS_UVC_RESPONSE_VIA_TP53_GROUP_B;CACTGTG,MIR-128A,MIR-128B;chr19p12;chr1q31;CTAWWWATA_V$RSRFC4_Q2;CTCAGGG,MIR-125B,MIR-125A;CTIP_DN.V1_UP;CTTTGA_V$LEF1_Q2;DARWICHE_PAPILLOMA_RISK_HIGH_UP;DARWICHE_PAPILLOMA_RISK_LOW_DN;DARWICHE_SKIN_TUMOR_PROMOTER_UP;DARWI…	Alternativesplicing;Calcium;Celladhesion;Completeproteome;Disulfidebond;EGF-likedomain;Extracellularmatrix;Glycoprotein;GPI-anchor;Hyaluronicacid;Immunoglobulindomain;Lectin;Lipoprotein;Membrane;Polymorphism;Proteoglycan;Referenceproteome;Repeat;Secreted;Signal;Sushi		16.4818	18.0317	18.7295	19.0423	18.6402	18.4979	18.5834	18.4212	19.0993	19.5297	18.7861	18.1455	18.0608	19.9109	19.9629	20.0373	19.7756	19.7305	19.4814	19.828	20.1672	19.9829	19.2151	19.2749	19.323	20.0869	19.8532	20.0881
+	3.1083	-1.16714	DNASE2	O00115;O00115-2	O00115;O00115-2	DNS2A_HUMAN	Deoxyribonuclease-2-alpha	Color2 [A=255, R=255, G=0, B=0]	1	4		catabolic process;cell differentiation;cellular catabolic process;cellular developmental process;cellular macromolecule catabolic process;cellular macromolecule metabolic process;cellular metabolic process;cellular nitrogen compound metabolic process;cellular process;developmental process;DNA catabolic process;DNA catabolic process, endonucleolytic;DNA fragmentation involved in apoptotic nuclear …	binding;catalytic activity;deoxyribonuclease activity;deoxyribonuclease II activity;DNA binding;endodeoxyribonuclease activity;endodeoxyribonuclease activity, producing 3'-phosphomonoesters;endonuclease activity;endonuclease activity, active with either ribo- or deoxyribonucleic acids and producing 3'-phosphomonoesters;hydrolase activity;hydrolase activity, acting on ester bonds;nuclease activity…	cell part;cytoplasmic part;extracellular membrane-bounded organelle;extracellular organelle;extracellular region part;extracellular vesicular exosome;intracellular;intracellular membrane-bounded organelle;intracellular organelle;intracellular part;lysosome;lytic vacuole;membrane-bounded organelle;membrane-bounded vesicle;organelle;vacuole;vesicle	catabolic process;cell differentiation;cellular metabolic process;cellular nitrogen compound metabolic process;cellular process;developmental process;DNA metabolic process;macromolecule metabolic process;metabolic process;nitrogen compound metabolic process;nucleobase-containing compound metabolic process;primary metabolic process	cell part;extracellular organelle;intracellular;intracellular membrane-bounded organelle;intracellular organelle;lysosome;organelle;vacuole;vesicle	Lysosome	DNase_II	BHATI_G2M_ARREST_BY_2METHOXYESTRADIOL_DN;BIOPOLYMER_METABOLIC_PROCESS;BONOME_OVARIAN_CANCER_POOR_SURVIVAL_DN;BONOME_OVARIAN_CANCER_SURVIVAL_SUBOPTIMAL_DEBULKING;chr19p13;CHYLA_CBFA2T3_TARGETS_DN;CYCLIN_D1_KE_.V1_UP;CYCLIN_D1_UP.V1_UP;CYTOPLASM;CYTOPLASMIC_PART;DACOSTA_UV_RESPONSE_VIA_ERCC3_UP;DEOXYRIBONUCLEASE_ACTIVITY;DNA_BINDING;DNA_METABOLIC_PROCESS;ENDODEOXYRIBONUCLEASE_ACTIVITY;ENDONUCLEASE_…	Alternativesplicing;Apoptosis;Completeproteome;Developmentalprotein;Disulfidebond;Endonuclease;Glycoprotein;Hydrolase;Lysosome;Nuclease;Polymorphism;Referenceproteome;Signal		16.309	18.3318	18.491	18.8512	19.811	19.834	19.9504	19.7565	19.737	19.7779	19.0161	18.8911	18.9465	20.0309	19.8113	19.9414	19.984	20.0804	19.9605	20.1374	20.079	20.2125	19.0675	18.3826	18.8061	19.7401	19.7712	19.8496
+	1.73935	-1.16549	FSTL1	Q12841	Q12841;Q12841-2	FSTL1_HUMAN	Follistatin-related protein 1	Color2 [A=255, R=255, G=0, B=0]	1	4		biological regulation;BMP signaling pathway;cell surface receptor linked signaling pathway;cellular process;cellular response to stimulus;enzyme linked receptor protein signaling pathway;regulation of biological process;regulation of cellular process;response to external stimulus;response to extracellular stimulus;response to nutrient levels;response to starvation;response to stimulus;response to…	binding;calcium ion binding;carbohydrate binding;cation binding;glycosaminoglycan binding;heparin binding;ion binding;metal ion binding;pattern binding;polysaccharide binding	extracellular membrane-bounded organelle;extracellular organelle;extracellular region;extracellular region part;extracellular space;extracellular vesicular exosome;membrane-bounded organelle;membrane-bounded vesicle;organelle;vesicle	biological regulation;cellular process;response to external stimulus;response to extracellular stimulus;response to starvation;response to stimulus;response to stress;signal transduction	extracellular organelle;extracellular region;extracellular space;organelle;vesicle		FOLN;Kazal_2	AAAYWAACM_V$HFH4_01;ACCAAAG,MIR-9;AGCYRWTTC_UNKNOWN;BERTUCCI_MEDULLARY_VS_DUCTAL_BREAST_CANCER_DN;BOYLAN_MULTIPLE_MYELOMA_D_UP;BOYLAN_MULTIPLE_MYELOMA_PCA1_DN;BRUINS_UVC_RESPONSE_LATE;CAHOY_OLIGODENDROCUTIC;CAMP_UP.V1_DN;CARBOHYDRATE_BINDING;CERVERA_SDHB_TARGETS_1_UP;CHARAFE_BREAST_CANCER_LUMINAL_VS_BASAL_DN;CHARAFE_BREAST_CANCER_LUMINAL_VS_MESENCHYMAL_DN;CHIARADONNA_NEOPLASTIC_TRANSFORMATION_KRA…	Alternativesplicing;Completeproteome;Directproteinsequencing;Disulfidebond;Glycoprotein;Heparin-binding;Referenceproteome;Repeat;Secreted;Signal		20.1613	21.671	21.6581	21.4618	23.2646	23.2788	23.3254	23.4109	23.3413	23.2496	21.613	21.6087	21.6209	23.2431	23.1795	23.1138	22.8724	22.9107	22.9369	22.7418	23.0537	22.7615	21.2345	21.0753	21.1134	22.6546	22.813	22.9435
+	2.08508	-1.16332	WFIKKN2	Q8TEU8	Q8TEU8	WFKN2_HUMAN	WAP, Kazal, immunoglobulin, Kunitz and NTR domain-containing protein 2	Color2 [A=255, R=255, G=0, B=0]	1	4		anatomical structure development;biological regulation;cell development;cell surface receptor linked signaling pathway;cellular developmental process;cellular process;cellular response to stimulus;developmental process;enzyme linked receptor protein signaling pathway;muscle cell development;muscle fiber development;negative regulation of binding;negative regulation of DNA binding;negative regulat…	endopeptidase inhibitor activity;endopeptidase regulator activity;enzyme inhibitor activity;enzyme regulator activity;metalloendopeptidase inhibitor activity;metalloenzyme inhibitor activity;metalloenzyme regulator activity;peptidase inhibitor activity;peptidase regulator activity;serine-type endopeptidase inhibitor activity	extracellular region	anatomical structure development;biological regulation;cell development;cellular process;developmental process;response to stimulus;signal transduction	extracellular region		I-set;Kazal_2;Kunitz_BPTI;NTR;WAP	ARGGGTTAA_UNKNOWN;BRUINS_UVC_RESPONSE_VIA_TP53_GROUP_A;CADWELL_ATG16L1_TARGETS_UP;CAGGTG_V$E12_Q6;chr17q21;CTGRYYYNATT_UNKNOWN;CTTTGA_V$LEF1_Q2;GGGCGGR_V$SP1_Q6;GSE20366_CD103_KLRG1_DP_VS_DN_TREG_UP;GSE20366_TREG_VS_NAIVE_CD4_TCELL_DEC205_CONVERSION_DN;GSE26928_CENTR_MEMORY_VS_CXCR5_POS_CD4_TCELL_DN;GSE2706_R848_VS_LPS_8H_STIM_DC_UP;GSE30962_ACUTE_VS_CHRONIC_LCMV_PRIMARY_INF_CD8_TCELL_UP;GSE30962…	Completeproteome;Disulfidebond;Glycoprotein;Immunoglobulindomain;Metalloenzymeinhibitor;Metalloproteaseinhibitor;Polymorphism;Proteaseinhibitor;Referenceproteome;Repeat;Secreted;Serineproteaseinhibitor;Signal		16.9185	16.5266	15.4775	17.4771	19.5979	19.5804	19.8445	18.2656	18.373	19.3387	16.3995	12.5294	16.3367	18.1318	19.1785	18.4537	19.4976	19.811	19.4667	18.8364	19.0746	19.5047	18.5779	18.4065	18.754	18.81	19.2863	19.3268
+	2.48879	-1.15572	QPCT	Q16769	Q16769	QPCT_HUMAN	Glutaminyl-peptide cyclotransferase	Color2 [A=255, R=255, G=0, B=0]	1	4		cellular macromolecule metabolic process;cellular metabolic process;cellular process;cellular protein metabolic process;macromolecule metabolic process;macromolecule modification;metabolic process;peptidyl-amino acid modification;peptidyl-glutamine modification;peptidyl-pyroglutamic acid biosynthetic process, using glutaminyl-peptide cyclotransferase;primary metabolic process;protein metabolic pr…	binding;catalytic activity;cation binding;glutaminyl-peptide cyclotransferase activity;ion binding;metal ion binding;transferase activity;transferase activity, transferring acyl groups;transferase activity, transferring amino-acyl groups;transition metal ion binding;zinc ion binding	extracellular membrane-bounded organelle;extracellular organelle;extracellular region part;extracellular vesicular exosome;membrane-bounded organelle;membrane-bounded vesicle;organelle;vesicle	cellular metabolic process;cellular process;macromolecule metabolic process;macromolecule modification;metabolic process;peptidyl-amino acid modification;primary metabolic process;protein metabolic process;protein modification process	extracellular organelle;organelle;vesicle		Peptidase_M28	BASSO_B_LYMPHOCYTE_NETWORK;BCAT.100_UP.V1_UP;BCAT_GDS748_UP;BIOPOLYMER_METABOLIC_PROCESS;BIOPOLYMER_MODIFICATION;BLALOCK_ALZHEIMERS_DISEASE_DN;BRIDEAU_IMPRINTED_GENES;CELLULAR_MACROMOLECULE_METABOLIC_PROCESS;CELLULAR_PROTEIN_METABOLIC_PROCESS;CHICAS_RB1_TARGETS_SENESCENT;chr2p22;COLDREN_GEFITINIB_RESISTANCE_UP;DAIRKEE_TERT_TARGETS_DN;DAZARD_RESPONSE_TO_UV_NHEK_UP;DELYS_THYROID_CANCER_UP;DIAZ_CHRO…	3D-structure;Acyltransferase;Alternativesplicing;Completeproteome;Disulfidebond;Glycoprotein;Metal-binding;Polymorphism;Referenceproteome;Secreted;Signal;Transferase;Zinc		18.1661	21.2034	21.3759	21.4242	20.4715	20.6562	20.6704	21.7128	21.8927	21.8781	21.3347	21.2274	21.4011	22.0519	22.1326	22.0764	22.1807	22.3092	22.1209	22.0077	22.1991	22.2051	20.6587	20.8773	21.0451	22.2362	22.4605	22.4676
+	2.74025	-1.14575	LMAN2	Q12907	Q12907	LMAN2_HUMAN	Vesicular integral-membrane protein VIP36	Color2 [A=255, R=255, G=0, B=0]	1	4		biological regulation;cellular process;establishment of localization;establishment of localization in cell;establishment of protein localization;Golgi vesicle transport;intracellular transport;positive regulation of biological process;positive regulation of cellular component organization;positive regulation of cellular process;positive regulation of endocytosis;positive regulation of phagocytosi…	binding;carbohydrate binding;cation binding;glycoprotein binding;heat shock protein binding;ion binding;mannose binding;metal ion binding;monosaccharide binding;protein binding;sugar binding	cell part;cell surface;cytoplasmic part;endoplasmic reticulum membrane;endoplasmic reticulum part;endoplasmic reticulum-Golgi intermediate compartment;endoplasmic reticulum-Golgi intermediate compartment membrane;extracellular membrane-bounded organelle;extracellular organelle;extracellular region part;extracellular space;extracellular vesicular exosome;Golgi apparatus;Golgi apparatus part;Golgi …	biological regulation;cellular process;establishment of localization;Golgi vesicle transport;protein transport;regulation of transport;transport;vesicle-mediated transport	cell part;cell surface;extracellular organelle;extracellular space;Golgi apparatus;intracellular membrane-bounded organelle;intracellular organelle;membrane;organelle;vesicle	Protein processing in endoplasmic reticulum	Lectin_leg-like	AACWWCAANK_UNKNOWN;ACEVEDO_LIVER_CANCER_UP;ACEVEDO_NORMAL_TISSUE_ADJACENT_TO_LIVER_TUMOR_UP;BRUINS_UVC_RESPONSE_VIA_TP53_GROUP_A;BURTON_ADIPOGENESIS_5;CASORELLI_ACUTE_PROMYELOCYTIC_LEUKEMIA_DN;CGGAARNGGCNG_UNKNOWN;chr5q35;CYCLIN_D1_UP.V1_DN;DAIRKEE_TERT_TARGETS_UP;GGGCGGR_V$SP1_Q6;GRAESSMANN_APOPTOSIS_BY_DOXORUBICIN_UP;GRAESSMANN_RESPONSE_TO_MC_AND_DOXORUBICIN_UP;GSE11864_UNTREATED_VS_CSF1_IFNG_I…	Calcium;Completeproteome;Disulfidebond;Endoplasmicreticulum;Glycoprotein;Golgiapparatus;Lectin;Membrane;Metal-binding;Proteintransport;Referenceproteome;Signal;Transmembrane;Transmembranehelix;Transport		14.8461	18.3518	18.6723	19.4526	20.2982	20.4944	20.5287	21.0383	20.373	21.1168	19.676	19.3731	19.2413	20.4598	20.799	21.065	20.4357	20.5769	20.8688	20.632	20.5633	20.7451	19.5023	19.7916	19.6096	20.7614	20.9696	20.8466
+	2.86828	-1.12794	AZGP1	P25311	P25311	ZA2G_HUMAN	Zinc-alpha-2-glycoprotein	Color2 [A=255, R=255, G=0, B=0]	1	4		anatomical structure homeostasis;antigen processing and presentation;antigen processing and presentation of peptide antigen;antigen processing and presentation of peptide antigen via MHC class I;biological adhesion;biological regulation;cell adhesion;cellular process;detection of chemical stimulus;detection of chemical stimulus involved in sensory perception;detection of chemical stimulus involve…	antigen binding;binding;catalytic activity;glycoprotein binding;hydrolase activity;hydrolase activity, acting on ester bonds;macromolecule transmembrane transporter activity;nuclease activity;peptide antigen binding;peptide binding;protein binding;protein transmembrane transporter activity;protein transporter activity;ribonuclease activity;substrate-specific transmembrane transporter activity;sub…	cell part;extracellular membrane-bounded organelle;extracellular organelle;extracellular region;extracellular region part;extracellular space;extracellular vesicular exosome;intracellular membrane-bounded organelle;intracellular organelle;intracellular part;macromolecular complex;membrane;membrane part;membrane-bounded organelle;membrane-bounded vesicle;MHC class I protein complex;MHC protein com…	biological adhesion;biological regulation;cell adhesion;cellular process;detection of stimulus;establishment of localization;homeostatic process;immune system process;protein transport;response to chemical stimulus;response to stimulus;transmembrane transport;transport	cell part;extracellular organelle;extracellular region;extracellular space;intracellular membrane-bounded organelle;intracellular organelle;macromolecular complex;membrane;MHC protein complex;nucleus;organelle;plasma membrane;protein complex;vesicle		C1-set;MHC_I	ACEVEDO_LIVER_CANCER_DN;ACEVEDO_LIVER_TUMOR_VS_NORMAL_ADJACENT_TISSUE_DN;BLALOCK_ALZHEIMERS_DISEASE_UP;CAIRO_HEPATOBLASTOMA_DN;CHANDRAN_METASTASIS_DN;CHARAFE_BREAST_CANCER_LUMINAL_VS_MESENCHYMAL_UP;CHIANG_LIVER_CANCER_SUBCLASS_PROLIFERATION_DN;chr7q22;DOANE_BREAST_CANCER_CLASSES_UP;DOANE_BREAST_CANCER_ESR1_UP;DOANE_RESPONSE_TO_ANDROGEN_UP;ENK_UV_RESPONSE_EPIDERMIS_DN;FALVELLA_SMOKERS_WITH_LUNG_CA…	3D-structure;Completeproteome;Directproteinsequencing;Disulfidebond;Glycoprotein;Pyrrolidonecarboxylicacid;Referenceproteome;Secreted;Signal		21.7665	22.4739	22.5916	22.9651	21.7456	21.845	21.8111	24.5509	24.5345	24.3066	22.4083	22.2893	22.3866	23.9918	23.9467	23.9349	24.2672	24.2196	24.2238	24.4116	24.3168	24.2852	21.9594	21.951	21.9742	24.6952	24.6081	24.6516
+	2.25551	-1.11167	GRIA4	P48058;P48058-2	P48058;P48058-2	GRIA4_HUMAN	Glutamate receptor 4	Color2 [A=255, R=255, G=0, B=0]	1	4		biological regulation;cell communication;cell surface receptor linked signaling pathway;cell-cell signaling;cellular process;cellular response to stimulus;establishment of localization;glutamate signaling pathway;ion transmembrane transport;ion transport;ionotropic glutamate receptor signaling pathway;neuron-neuron synaptic transmission;regulation of biological process;regulation of cellular proc…	alpha-amino-3-hydroxy-5-methyl-4-isoxazole propionate selective glutamate receptor activity;channel activity;excitatory extracellular ligand-gated ion channel activity;extracellular ligand-gated ion channel activity;extracellular-glutamate-gated ion channel activity;gated channel activity;glutamate receptor activity;ion channel activity;ion transmembrane transporter activity;ionotropic glutamate …	alpha-amino-3-hydroxy-5-methyl-4-isoxazolepropionic acid selective glutamate receptor complex;cell junction;cell part;cell projection;cytoplasmic part;cytoplasmic vesicle membrane;cytoplasmic vesicle part;dendrite;endocytic vesicle membrane;intracellular organelle part;intracellular part;ionotropic glutamate receptor complex;macromolecular complex;membrane;membrane part;neuron projection;organell…	biological regulation;cell communication;cell-cell signaling;cellular process;establishment of localization;ion transport;response to stimulus;signal transduction;signaling;transmembrane transport;transport	cell part;cell projection;macromolecular complex;membrane;neuron projection;organelle;plasma membrane;protein complex;receptor complex;vesicle	Neuroactive ligand-receptor interaction	ANF_receptor;Lig_chan;Lig_chan-Glu_bd	CELL_SURFACE_RECEPTOR_LINKED_SIGNAL_TRANSDUCTION_GO_0007166;chr11q22;CTGCAGY_UNKNOWN;GLUTAMATE_SIGNALING_PATHWAY;GOBERT_OLIGODENDROCYTE_DIFFERENTIATION_DN;GSE11924_TH1_VS_TH17_CD4_TCELL_UP;GSE13485_CTRL_VS_DAY21_YF17D_VACCINE_PBMC_DN;GSE13485_DAY3_VS_DAY21_YF17D_VACCINE_PBMC_DN;GSE17721_0.5H_VS_8H_PAM3CSK4_BMDM_DN;GSE17721_CTRL_VS_CPG_0.5H_BMDM_DN;GSE17721_PAM3CSK4_VS_CPG_0.5H_BMDM_DN;GSE17721_PA…	Alternativesplicing;Celljunction;Cellmembrane;Cellprojection;Completeproteome;Disulfidebond;Glycoprotein;Ionchannel;Iontransport;Ligand-gatedionchannel;Lipoprotein;Membrane;Palmitate;Phosphoprotein;Postsynapticcellmembrane;Receptor;Referenceproteome;Signal;Synapse;Transmembrane;Transmembranehelix;Transport		14.3149	18.5595	18.9844	19.0493	20.3227	20.4756	20.5114	20.5117	20.597	20.5865	20.2771	20.1712	19.866	20.5195	20.0988	20.0385	20.699	20.6595	20.5677	20.923	20.9583	20.7672	19.9332	20.2509	20.2893	20.512	20.6013	20.6907
+	3.47244	-1.10085	PVR	P15151;P15151-2;P15151-3;P15151-4	P15151;P15151-2;P15151-3;P15151-4	PVR_HUMAN	Poliovirus receptor	Color2 [A=255, R=255, G=0, B=0]	1	4		adherens junction organization;biological adhesion;biological regulation;cell adhesion;cell junction assembly;cell junction organization;cell-cell junction organization;cellular component assembly;cellular component assembly at cellular level;cellular component organization;cellular component organization at cellular level;cellular component organization or biogenesis;cellular component organizat…	binding;cell adhesion molecule binding;protein binding;receptor activity	adherens junction;anchoring junction;cell junction;cell part;cell surface;cell-substrate adherens junction;cell-substrate junction;cytoplasm;extracellular membrane-bounded organelle;extracellular organelle;extracellular region part;extracellular space;extracellular vesicular exosome;focal adhesion;integral to membrane;intracellular part;intrinsic to membrane;membrane;membrane part;membrane-bounde…	biological adhesion;biological regulation;cell adhesion;cell junction organization;cellular component assembly;cellular component organization;cellular process;viral reproduction	cell part;cell surface;cytoplasm;extracellular organelle;extracellular space;membrane;organelle;plasma membrane;vesicle	Cell adhesion molecules (CAMs)	C2-set_2;ig;V-set	ACEVEDO_LIVER_TUMOR_VS_NORMAL_ADJACENT_TISSUE_DN;AMIT_EGF_RESPONSE_480_HELA;AMIT_SERUM_RESPONSE_40_MCF10A;AMIT_SERUM_RESPONSE_480_MCF10A;BERENJENO_TRANSFORMED_BY_RHOA_UP;BILD_HRAS_ONCOGENIC_SIGNATURE;chr19q13;CYTOPLASM;DACOSTA_UV_RESPONSE_VIA_ERCC3_TTD_UP;DACOSTA_UV_RESPONSE_VIA_ERCC3_UP;DELASERNA_MYOD_TARGETS_UP;EXTRACELLULAR_REGION;EXTRACELLULAR_REGION_PART;EXTRACELLULAR_SPACE;FOSTER_TOLERANT_M…	3D-structure;Alternativesplicing;Celladhesion;Cellmembrane;Completeproteome;Disulfidebond;Glycoprotein;Host-virusinteraction;Immunoglobulindomain;Membrane;Phosphoprotein;Polymorphism;Receptor;Referenceproteome;Repeat;Secreted;Signal;Transmembrane;Transmembranehelix		17.1984	15.704	15.975	14.6875	14.5659	15.0235	15.1313	17.2865	17.1327	18.0478	14.2877	16.5502	16.3191	14.3137	15.8722	17.6267	17.7122	16.6728	16.7877	17.1859	16.5328	17.6546	17.2276	17.5235	17.2316	16.3286	16.0923	15.8275
+	2.23774	-1.10049	IGLV9-49	A0A0B4J1Y8	A0A0B4J1Y8	LV949_HUMAN	Immunoglobulin lambda variable 9-49	Color2 [A=255, R=255, G=0, B=0]	1	4								V-set	chr22q11	Completeproteome;Proteomicsidentification;Referenceproteome		20.1055	19.8135	19.5879	19.7939	19.3405	18.771	18.113	21.3534	21.4533	21.336	15.2123	14.1345	14.861	18.3489	17.9953	18.4687	20.6856	20.6126	20.6847	19.8224	20.1961	19.9285	21.3435	21.6654	21.4446	19.8181	19.8986	20.0368
+	3.73272	-1.08852	RBP4	P02753	P02753	RET4_HUMAN	Retinol-binding protein 4	Color2 [A=255, R=255, G=0, B=0]	1	4		alcohol biosynthetic process;alcohol metabolic process;anatomical structure development;anatomical structure formation involved in morphogenesis;anatomical structure homeostasis;anatomical structure morphogenesis;apocarotenoid metabolic process;biological regulation;biosynthetic process;carbohydrate biosynthetic process;carbohydrate homeostasis;carbohydrate metabolic process;cardiac muscle tissue…	binding;isoprenoid binding;lipid binding;retinal binding;retinoid binding;retinol binding;retinol transporter activity;transmembrane transporter activity;transporter activity;vitamin binding;vitamin transporter activity	cell part;cytoplasmic part;cytosol;extracellular membrane-bounded organelle;extracellular organelle;extracellular region;extracellular region part;extracellular space;extracellular vesicular exosome;intracellular part;macromolecular complex;membrane-bounded organelle;membrane-bounded vesicle;organelle;protein complex;vesicle	alcohol metabolic process;anatomical structure development;anatomical structure formation involved in morphogenesis;anatomical structure morphogenesis;biological regulation;biosynthetic process;carbohydrate metabolic process;cellular aldehyde metabolic process;cellular lipid metabolic process;cellular metabolic process;cellular process;detection of stimulus;developmental process;establishment of …	cell part;cytosol;extracellular organelle;extracellular region;extracellular space;macromolecular complex;organelle;protein complex;vesicle		Lipocalin	BAUS_TFF2_TARGETS_DN;BENPORATH_EED_TARGETS;BENPORATH_ES_WITH_H3K27ME3;BENPORATH_PRC2_TARGETS;BENPORATH_SUZ12_TARGETS;BERTUCCI_INVASIVE_CARCINOMA_DUCTAL_VS_LOBULAR_DN;BMI1_DN_MEL18_DN.V1_DN;BRCA1_DN.V1_DN;BROWNE_HCMV_INFECTION_48HR_UP;BRUINS_UVC_RESPONSE_VIA_TP53_GROUP_B;CADWELL_ATG16L1_TARGETS_UP;CAR_HPX;CHEMNITZ_RESPONSE_TO_PROSTAGLANDIN_E2_DN;chr10q23;CORRE_MULTIPLE_MYELOMA_DN;CRX_DN.V1_DN;CRX_…	3D-structure;Completeproteome;Directproteinsequencing;Diseasemutation;Disulfidebond;Referenceproteome;Retinol-binding;Secreted;Sensorytransduction;Signal;Transport;Vision;VitaminA		21.8271	21.1987	21.1392	21.694	20.8975	20.7983	21.141	23.7448	23.4885	23.7519	23.2172	23.1505	23.2919	23.4288	23.3848	23.7779	23.3606	23.0227	23.3976	23.0116	23.3844	23.3965	24.2613	23.8857	24.3404	23.7468	24.0128	24.1441
+	1.77746	-1.07858	LSR	Q86X29;Q86X29-2;Q86X29-3;Q86X29-4;Q86X29-5;Q86X29-6	Q86X29;Q86X29-2;Q86X29-3;Q86X29-4;Q86X29-5;Q86X29-6	LSR_HUMAN	Lipolysis-stimulated lipoprotein receptor	Color2 [A=255, R=255, G=0, B=0]	1	4		anatomical structure development;biological regulation;developmental process;liver development;organ development;regulation of biological process;regulation of lipid metabolic process;regulation of metabolic process;regulation of primary metabolic process		cell part;chylomicron;extracellular membrane-bounded organelle;extracellular organelle;extracellular region part;extracellular vesicular exosome;integral to membrane;intrinsic to membrane;low-density lipoprotein particle;macromolecular complex;membrane;membrane part;membrane-bounded organelle;membrane-bounded vesicle;organelle;plasma lipoprotein particle;plasma membrane;protein-lipid complex;trig…	anatomical structure development;biological regulation;developmental process	cell part;extracellular organelle;macromolecular complex;membrane;organelle;plasma membrane;vesicle		LSR	AACTTT_UNKNOWN;ANATOMICAL_STRUCTURE_DEVELOPMENT;ANATOMICAL_STRUCTURE_MORPHOGENESIS;BAELDE_DIABETIC_NEPHROPATHY_DN;BENPORATH_ES_1;BENPORATH_MYC_MAX_TARGETS;BOYAULT_LIVER_CANCER_SUBCLASS_G6_DN;CAGGTA_V$AREB6_01;CAGGTG_V$E12_Q6;CHARAFE_BREAST_CANCER_LUMINAL_VS_MESENCHYMAL_UP;CHIANG_LIVER_CANCER_SUBCLASS_CTNNB1_DN;chr19q13;COLDREN_GEFITINIB_RESISTANCE_DN;CTTTGT_V$LEF1_Q2;CUI_TCF21_TARGETS_2_UP;DANG_B…	Alternativesplicing;Cellmembrane;Chylomicron;Completeproteome;Disulfidebond;Immunoglobulindomain;LDL;Membrane;Phosphoprotein;Polymorphism;Receptor;Referenceproteome;Transmembrane;Transmembranehelix;VLDL		15.0106	15.1006	16.0202	16.266	17.5033	17.454	17.5275	19.3711	19.2519	19.1771	16.9686	14.0251	17.7165	19.0765	18.5614	18.8909	18.8074	18.8016	19.3098	19.479	19.756	18.2941	17.0135	16.8193	16.9391	18.7135	18.7324	19.0034
+	1.78372	-1.07844	SPP1	P10451-3;P10451-5;P10451;P10451-3;P10451-4;P10451;P10451-3;P10451-4;P10451-5;P10451;P10451-4;P10451;P10451-4;P10451-5	P10451-3;P10451-5;P10451;P10451-3;P10451-4;P10451;P10451-3;P10451-4;P10451-5;P10451;P10451-4;P10451;P10451-4;P10451-5	OSTP_HUMAN;OSTP_HUMAN;OSTP_HUMAN;OSTP_HUMAN;OSTP_HUMAN;OSTP_HUMAN	Isoform 3 of Osteopontin;Isoform 2 of Osteopontin;Osteopontin;Osteopontin;Osteopontin;Osteopontin	Color2 [A=255, R=255, G=0, B=0]	1	4		anatomical structure development;biological adhesion;biological regulation;biomineral tissue development;cell adhesion;cell chemotaxis;cell differentiation;cell migration;cell motility;cellular component disassembly;cellular component disassembly at cellular level;cellular component movement;cellular component organization;cellular component organization at cellular level;cellular component organ…	binding;extracellular matrix binding	apical part of cell;cell part;cell projection;cytoplasmic part;extracellular membrane-bounded organelle;extracellular organelle;extracellular region;extracellular region part;extracellular space;extracellular vesicular exosome;intracellular part;membrane-bounded organelle;membrane-bounded vesicle;organelle;perinuclear region of cytoplasm;vesicle	anatomical structure development;biological adhesion;biological regulation;cell adhesion;cell differentiation;cell motility;cellular component disassembly;cellular component movement;cellular component organization;cellular process;developmental process;extracellular matrix organization;extracellular structure organization;immune system process;locomotion;response to chemical stimulus;response to…	apical part of cell;cell part;cell projection;extracellular organelle;extracellular region;extracellular space;organelle;vesicle	ECM-receptor interaction;Focal adhesion;Toll-like receptor signaling pathway	Osteopontin	AACTTT_UNKNOWN;ACEVEDO_FGFR1_TARGETS_IN_PROSTATE_CANCER_MODEL_UP;AFFAR_YY1_TARGETS_DN;AGARWAL_AKT_PATHWAY_TARGETS;ALK_DN.V1_UP;BASAKI_YBX1_TARGETS_DN;BERENJENO_TRANSFORMED_BY_RHOA_UP;BORLAK_LIVER_CANCER_EGF_UP;BOYLAN_MULTIPLE_MYELOMA_C_CLUSTER_DN;BOYLAN_MULTIPLE_MYELOMA_C_DN;BROCKE_APOPTOSIS_REVERSED_BY_IL6;BROWNE_HCMV_INFECTION_48HR_DN;BRUINS_UVC_RESPONSE_VIA_TP53_GROUP_B;BURTON_ADIPOGENESIS_9;B…	3D-structure;Alternativesplicing;Biomineralization;Celladhesion;Completeproteome;Cytokine;Directproteinsequencing;Glycoprotein;Phosphoprotein;Polymorphism;Referenceproteome;Secreted;Sialicacid;Signal	ITGA5-ITGB1-SPP1 complex;ITGA9-ITGB1-SPP1 complex;ITGAV-ITGB1-SPP1 complex;ITGAV-ITGB3-SPP1 complex;ITGAV-ITGB5-SPP1 complex;ITGAV-ITGB6-SPP1 complex	24.1054	25.6083	25.5373	25.4376	27.4109	27.4613	27.1776	27.7388	27.6257	27.0337	26.083	26.308	26.1739	27.2072	27.0688	27.0317	26.8548	26.8701	26.9768	27.3539	27.4036	27.2964	25.5544	25.3148	25.1249	26.894	26.751	26.7752
+	2.03496	-1.07374	PTPRK	Q15262;Q15262-2;Q15262-3;Q15262-4	Q15262;Q15262-2;Q15262-3;Q15262-4	PTPRK_HUMAN	Receptor-type tyrosine-protein phosphatase kappa	Color2 [A=255, R=255, G=0, B=0]	1	4		biological adhesion;biological regulation;cell adhesion;cell junction assembly;cell junction organization;cell migration;cell motility;cell surface receptor linked signaling pathway;cell-substrate junction assembly;cellular component assembly;cellular component assembly at cellular level;cellular component movement;cellular component organization;cellular component organization at cellular level;…	beta-catenin binding;binding;catalytic activity;enzyme binding;gamma-catenin binding;hydrolase activity;hydrolase activity, acting on ester bonds;kinase binding;molecular transducer activity;phosphatase activity;phosphoprotein phosphatase activity;phosphoric ester hydrolase activity;protein binding;protein kinase binding;protein tyrosine phosphatase activity;receptor activity;signal transducer ac…	adherens junction;anchoring junction;axon;cell body;cell junction;cell part;cell projection;cell surface;cell-cell junction;cilium;dendrite;integral to membrane;integral to plasma membrane;intrinsic to membrane;intrinsic to plasma membrane;leading edge membrane;membrane part;neuron projection;neuronal cell body;nonmotile primary cilium;photoreceptor outer segment;plasma membrane part;primary cili…	biological adhesion;biological regulation;cell adhesion;cell junction organization;cell motility;cellular component assembly;cellular component movement;cellular component organization;cellular localization;cellular metabolic process;cellular process;localization;locomotion;macromolecule metabolic process;macromolecule modification;metabolic process;phosphorus metabolic process;primary metabolic …	cell body;cell part;cell projection;cell surface;cilium;neuron projection;neuronal cell body		fn3;MAM;Y_phosphatase	AACTTT_UNKNOWN;AZARE_NEOPLASTIC_TRANSFORMATION_BY_STAT3_DN;BECKER_TAMOXIFEN_RESISTANCE_DN;BHAT_ESR1_TARGETS_NOT_VIA_AKT1_DN;BLALOCK_ALZHEIMERS_DISEASE_UP;BRUINS_UVC_RESPONSE_LATE;CAGGTG_V$E12_Q6;CHEMNITZ_RESPONSE_TO_PROSTAGLANDIN_E2_DN;chr6q22;CROMER_METASTASIS_UP;DACOSTA_UV_RESPONSE_VIA_ERCC3_COMMON_DN;DACOSTA_UV_RESPONSE_VIA_ERCC3_DN;DUTERTRE_ESTRADIOL_RESPONSE_24HR_DN;GCANCTGNY_V$MYOD_Q6;GCTNW…	3D-structure;Alternativesplicing;Celljunction;Cellmembrane;Completeproteome;Disulfidebond;Glycoprotein;Hydrolase;Immunoglobulindomain;Membrane;Proteinphosphatase;Receptor;Referenceproteome;Repeat;Signal;Transmembrane;Transmembranehelix		16.2277	16.8953	14.3847	15.0144	19.0907	18.9027	18.9182	18.2677	18.984	19.2848	18.4404	18.6092	18.5464	19.3017	19.5749	19.698	19.1846	19.1946	19.0239	19.1048	19.5443	19.0466	18.6455	19.8471	18.7704	19.0692	19.6051	19.3824
+	2.10628	-1.07244	VCAN	P13611;P13611-2	P13611;P13611-2;P13611-3;P13611-4;P13611-5	CSPG2_HUMAN	Versican core protein	Color2 [A=255, R=255, G=0, B=0]	1	4		amine metabolic process;aminoglycan biosynthetic process;aminoglycan catabolic process;aminoglycan metabolic process;anatomical structure development;biological adhesion;biosynthetic process;carbohydrate biosynthetic process;carbohydrate catabolic process;carbohydrate metabolic process;catabolic process;cell adhesion;cell differentiation;cell migration;cell motility;cell recognition;cellular bios…	binding;calcium ion binding;carbohydrate binding;cation binding;extracellular matrix structural constituent;glycosaminoglycan binding;hyaluronic acid binding;ion binding;metal ion binding;pattern binding;polysaccharide binding;structural molecule activity	cell part;cytoplasmic part;extracellular matrix;extracellular region;extracellular region part;extracellular space;Golgi apparatus part;Golgi lumen;intracellular membrane-bounded organelle;intracellular organelle;intracellular organelle lumen;intracellular organelle part;intracellular part;lysosomal lumen;membrane;membrane-bounded organelle;membrane-enclosed lumen;organelle;organelle lumen;organe…	amine metabolic process;anatomical structure development;biological adhesion;biosynthetic process;carbohydrate metabolic process;catabolic process;cell adhesion;cell differentiation;cell motility;cell recognition;cellular component movement;cellular component organization;cellular metabolic process;cellular process;developmental process;extracellular matrix organization;extracellular structure or…	cell part;extracellular matrix;extracellular region;extracellular space;intracellular membrane-bounded organelle;intracellular organelle;membrane;organelle;proteinaceous extracellular matrix	Cell adhesion molecules (CAMs)	EGF;Lectin_C;Sushi;V-set;Xlink	AACTTT_UNKNOWN;AATGGAG,MIR-136;ACEVEDO_LIVER_CANCER_WITH_H3K9ME3_UP;AKT_UP_MTOR_DN.V1_DN;ALONSO_METASTASIS_EMT_UP;ALONSO_METASTASIS_UP;ALTEMEIER_RESPONSE_TO_LPS_WITH_MECHANICAL_VENTILATION;ANASTASSIOU_CANCER_MESENCHYMAL_TRANSITION_SIGNATURE;BACOLOD_RESISTANCE_TO_ALKYLATING_AGENTS_DN;BAELDE_DIABETIC_NEPHROPATHY_DN;BENPORATH_NANOG_TARGETS;BENPORATH_SOX2_TARGETS;BILD_CTNNB1_ONCOGENIC_SIGNATURE;BLALO…	Alternativesplicing;Calcium;Cataract;Completeproteome;Directproteinsequencing;Disulfidebond;EGF-likedomain;Extracellularmatrix;Glycoprotein;Hyaluronicacid;Immunoglobulindomain;Lectin;Phosphoprotein;Polymorphism;Proteoglycan;Referenceproteome;Repeat;Secreted;Signal;Sushi		15.075	19.0429	19.3269	18.4682	20.2722	20.5412	20.1666	19.793	19.7787	20.1765	19.1375	19.343	19.3541	19.2861	19.491	19.2536	20.7081	21.1097	21.18	19.9563	19.8173	19.6778	19.2928	19.5501	19.8386	20.223	20.4367	20.6432
+	2.42652	-1.06978	VSTM2A	Q8TAG5;Q8TAG5-2	Q8TAG5;Q8TAG5-2	VTM2A_HUMAN	V-set and transmembrane domain-containing protein 2A	Color2 [A=255, R=255, G=0, B=0]	1	4				extracellular region		extracellular region		V-set	AACTTT_UNKNOWN;CAGCTG_V$AP4_Q5;CATGTAA,MIR-496;chr7p11;GSE15324_ELF4_KO_VS_WT_NAIVE_CD8_TCELL_UP;GSE17721_PAM3CSK4_VS_CPG_16H_BMDM_DN;GSE2706_R848_VS_LPS_8H_STIM_DC_UP;GSE29614_CTRL_VS_DAY7_TIV_FLU_VACCINE_PBMC_UP;GTTAAAG,MIR-302B;MIKKELSEN_MEF_HCP_WITH_H3K27ME3;NOUZOVA_METHYLATED_IN_APL;RAO_BOUND_BY_SALL4_ISOFORM_A;RTAAACA_V$FREAC2_01;SABATES_COLORECTAL_ADENOMA_DN;TTGTTT_V$FOXO4_01;V$GATA1_02;V$…	Alternativesplicing;Completeproteome;Disulfidebond;Glycoprotein;Immunoglobulindomain;Polymorphism;Referenceproteome;Secreted;Signal		13.1112	17.5188	18.278	17.7497	17.6815	17.7891	17.8264	18.9263	18.5264	18.6539	17.9765	18.1385	17.1507	19.006	18.8755	18.5066	18.6328	18.8565	19.0914	19.3318	19.3422	18.5696	18.7439	18.0619	17.6049	18.9026	18.8269	18.822
+	1.87135	-1.06788	SEZ6	Q53EL9;Q53EL9-3	Q53EL9;Q53EL9-2;Q53EL9-3	SEZ6_HUMAN	Seizure protein 6 homolog	Color2 [A=255, R=255, G=0, B=0]	1	4		adult behavior;adult locomotory behavior;anatomical structure development;behavior;biological regulation;cellular chemical homeostasis;cellular component organization;cellular component organization or biogenesis;cellular homeostasis;cellular ion homeostasis;cellular process;cerebellar Purkinje cell layer development;chemical homeostasis;developmental maturation;developmental process;homeostatic …		cell body;cell part;cell projection;cell projection part;cytoplasmic part;dendritic shaft;dendritic spine;endoplasmic reticulum;extracellular region part;extracellular space;integral to membrane;intracellular membrane-bounded organelle;intracellular organelle;intracellular part;intrinsic to membrane;membrane;membrane part;membrane-bounded organelle;neuron projection;neuron spine;neuronal cell bod…	anatomical structure development;behavior;biological regulation;cellular component organization;cellular homeostasis;cellular ion homeostasis;cellular process;developmental maturation;developmental process;homeostatic process;multicellular organismal process;response to stimulus	cell body;cell part;cell projection;endoplasmic reticulum;extracellular space;intracellular membrane-bounded organelle;intracellular organelle;membrane;neuron projection;neuronal cell body;organelle;plasma membrane		CUB;Sushi	ACCAAAG,MIR-9;BENPORATH_ES_WITH_H3K27ME3;BRUINS_UVC_RESPONSE_VIA_TP53_GROUP_A;CAGCTG_V$AP4_Q5;CAGGTA_V$AREB6_01;chr17q11;CTTTGT_V$LEF1_Q2;GCANCTGNY_V$MYOD_Q6;GCNP_SHH_UP_EARLY.V1_DN;GGGCGGR_V$SP1_Q6;GGGTGGRR_V$PAX4_03;GSE17721_4_VS_24H_CPG_BMDM_UP;GSE17721_LPS_VS_CPG_4H_BMDM_UP;GSE18791_CTRL_VS_NEWCASTLE_VIRUS_DC_12H_DN;GSE18791_CTRL_VS_NEWCASTLE_VIRUS_DC_14H_DN;GSE339_CD4POS_VS_CD8POS_DC_IN_CULT…	Alternativesplicing;Cellmembrane;Completeproteome;Disulfidebond;Glycoprotein;Membrane;Polymorphism;Referenceproteome;Repeat;Signal;Sushi;Transmembrane;Transmembranehelix		15.2512	20.0142	20.4313	20.2878	21.373	21.4096	21.311	21.0989	20.9361	21.0002	19.5077	19.7298	19.38	21.0393	20.9347	20.9775	20.4885	20.3351	20.9078	21.295	21.2752	20.8924	19.7097	19.6243	19.3313	20.7622	20.5892	20.7964
+	1.98667	-1.05764	MMRN2	Q9H8L6	Q9H8L6	MMRN2_HUMAN	Multimerin-2	Color2 [A=255, R=255, G=0, B=0]	1	4		anatomical structure formation involved in morphogenesis;angiogenesis;biological regulation;developmental process;negative regulation of angiogenesis;negative regulation of biological process;negative regulation of blood vessel endothelial cell migration;negative regulation of cell communication;negative regulation of cell migration;negative regulation of cell migration involved in sprouting angi…		basement membrane;extracellular matrix part;extracellular membrane-bounded organelle;extracellular organelle;extracellular region part;extracellular space;extracellular vesicular exosome;membrane-bounded organelle;membrane-bounded vesicle;organelle;vesicle	anatomical structure formation involved in morphogenesis;biological regulation;developmental process	extracellular organelle;extracellular space;organelle;vesicle		C1q;EMI	ACAWYAAAG_UNKNOWN;BOQUEST_STEM_CELL_DN;CAGCTG_V$AP4_Q5;CAIRO_HEPATOBLASTOMA_CLASSES_DN;chr10q23;CTTTGT_V$LEF1_Q2;CUI_TCF21_TARGETS_2_DN;GOZGIT_ESR1_TARGETS_UP;GSE11924_TH1_VS_TH2_CD4_TCELL_DN;GSE22886_IGM_MEMORY_BCELL_VS_BLOOD_PLASMA_CELL_UP;GSE22886_TH1_VS_TH2_12H_ACT_DN;GSE24634_TEFF_VS_TCONV_DAY7_IN_CULTURE_DN;GSE27786_BCELL_VS_NEUTROPHIL_DN;GSE27786_CD8_TCELL_VS_NEUTROPHIL_DN;GSE27786_LIN_NEG…	Angiogenesis;Coiledcoil;Completeproteome;Disulfidebond;Extracellularmatrix;Glycoprotein;Polymorphism;Referenceproteome;Secreted;Signal		18.8284	16.4095	15.8603	13.3877	18.6017	17.0264	17.8479	17.7334	17.8082	18.2267	18.5432	18.413	18.4118	18.587	16.0118	18.28	17.1814	17.9297	17.7694	18.6759	18.3476	18.0838	17.7517	19.0855	18.2755	18.601	18.2921	18.5137
+	2.60855	-1.05072	POMGNT1	Q8WZA1	Q8WZA1;Q8WZA1-2	PMGT1_HUMAN	Protein O-linked-mannose beta-1,2-N-acetylglucosaminyltransferase 1	Color2 [A=255, R=255, G=0, B=0]	1	4		carbohydrate metabolic process;cellular carbohydrate metabolic process;cellular macromolecule metabolic process;cellular metabolic process;cellular process;cellular protein metabolic process;glycosylation;macromolecule glycosylation;macromolecule metabolic process;macromolecule modification;metabolic process;primary metabolic process;protein glycosylation;protein metabolic process;protein modific…	acetylglucosaminyltransferase activity;beta-1,3-galactosyl-O-glycosyl-glycoprotein beta-1,3-N-acetylglucosaminyltransferase activity;catalytic activity;transferase activity;transferase activity, transferring glycosyl groups;transferase activity, transferring hexosyl groups;UDP-glycosyltransferase activity	cell part;cytoplasmic part;Golgi apparatus part;Golgi membrane;integral to membrane;intracellular organelle part;intracellular part;intrinsic to membrane;membrane;membrane part;organelle membrane;organelle part	carbohydrate metabolic process;cellular metabolic process;cellular process;macromolecule metabolic process;macromolecule modification;metabolic process;primary metabolic process;protein glycosylation;protein metabolic process;protein modification process	cell part;membrane	Other types of O-glycan biosynthesis	GNT-I	ACETYLGLUCOSAMINYLTRANSFERASE_ACTIVITY;BIOPOLYMER_METABOLIC_PROCESS;BIOPOLYMER_MODIFICATION;BIOSYNTHETIC_PROCESS;CCTGAGT,MIR-510;CELL_FRACTION;CELLULAR_MACROMOLECULE_METABOLIC_PROCESS;CELLULAR_PROTEIN_METABOLIC_PROCESS;chr1p34;DEURIG_T_CELL_PROLYMPHOCYTIC_LEUKEMIA_UP;DODD_NASOPHARYNGEAL_CARCINOMA_DN;GLYCOPROTEIN_BIOSYNTHETIC_PROCESS;GLYCOPROTEIN_METABOLIC_PROCESS;GSE11924_TFH_VS_TH1_CD4_TCELL_DN;…	Alternativesplicing;Completeproteome;Congenitalmusculardystrophy;Diseasemutation;Dystroglycanopathy;Glycosyltransferase;Golgiapparatus;Isopeptidebond;Limb-girdlemusculardystrophy;Lissencephaly;Manganese;Membrane;Polymorphism;Referenceproteome;Signal-anchor;Transferase;Transmembrane;Transmembranehelix;Ublconjugation		16.408	18.4488	19.4959	19.9622	20.0423	19.3601	19.993	19.999	19.8846	19.8849	15.0633	19.1703	19.0083	19.7675	19.5316	19.8635	19.7024	19.9405	20.2624	20.135	20.6722	20.103	19.7644	20.4372	20.0032	19.7676	19.9155	19.8401
+	2.55799	-1.02284	APLP2	P05067;P05067-11;P05067-8;P53601;P53601-3;Q06481;Q06481	P12023;P12023-2;P12023-3;P05067;P05067-3;P05067-4;P05067-5;P05067-6;P05067-7;P05067-8;P05067-9;P05067-10;P05067-11;P53601;P53601-2;P53601-3;Q06481;Q06481-2;Q06481-3;Q06481-4;Q06481-5;Q06481-6;P15943;P15943-2;P15943-3;P15943-4;Q06481;Q06481-3;Q06481-6;P15943;P15943-2	A4_HUMAN;A4_MACFA;APLP2_HUMAN;APLP2_HUMAN	Amyloid-beta precursor protein;Amyloid beta precursor like protein 2	Color2 [A=255, R=255, G=0, B=0]	1	4		adult behavior;adult locomotory behavior;alcohol metabolic process;anatomical structure development;anatomical structure morphogenesis;apoptosis;associative learning;axon cargo transport;axon choice point recognition;axon midline choice point recognition;axonogenesis;behavior;behavioral interaction between organisms;biological adhesion;biological regulation;blood coagulation;calcium ion homeostas…	acetylcholine receptor binding;binding;carbohydrate binding;cation binding;DNA binding;endopeptidase inhibitor activity;endopeptidase regulator activity;enzyme activator activity;enzyme binding;enzyme inhibitor activity;enzyme regulator activity;glycosaminoglycan binding;heparin binding;identical protein binding;ion binding;metal ion binding;nucleic acid binding;pattern binding;peptidase activato…	apical part of cell;axon;cell junction;cell part;cell projection;cell projection part;cell surface;cell-cell junction;ciliary rootlet;cilium part;coated pit;coated vesicle;cytoplasm;cytoplasmic membrane-bounded vesicle;cytoplasmic membrane-bounded vesicle lumen;cytoplasmic part;cytoplasmic vesicle;cytoplasmic vesicle part;cytoskeletal part;cytosol;dendritic shaft;dendritic spine;endosomal part;en…	alcohol metabolic process;anatomical structure development;anatomical structure morphogenesis;behavior;behavioral interaction between organisms;biological adhesion;biological regulation;cell activation;cell adhesion;cell death;cell growth;cell maturation;cell recognition;cellular component assembly;cellular component morphogenesis;cellular component movement;cellular component organization;cellul…	apical part of cell;cell part;cell projection;cell surface;cytoplasm;cytoplasmic membrane-bounded vesicle;cytosol;endosome;extracellular organelle;extracellular region;extracellular space;Golgi apparatus;intracellular membrane-bounded organelle;intracellular organelle;macromolecular complex;membrane;neuron projection;nucleus;organelle;plasma membrane;protein complex;receptor complex;synapse;vesic…	Alzheimer's disease	APP_amyloid;APP_Cu_bd;APP_E2;APP_N;Beta-APP;Kunitz_BPTI	AAANWWTGC_UNKNOWN;AACTTT_UNKNOWN;AAGCACT,MIR-520F;ABRAHAM_ALPC_VS_MULTIPLE_MYELOMA_UP;ACEVEDO_LIVER_CANCER_DN;ACTGTAG,MIR-139;AGCACTT,MIR-93,MIR-302A,MIR-302B,MIR-302C,MIR-302D,MIR-372,MIR-373,MIR-520E,MIR-520A,MIR-526B,MIR-520B,MIR-520C,MIR-520D;AKL_HTLV1_INFECTION_UP;ALONSO_METASTASIS_EMT_UP;ALONSO_METASTASIS_NEURAL_UP;ALONSO_METASTASIS_UP;APRELIKOVA_BRCA1_TARGETS;ATGTACA,MIR-493;ATTACAT,MIR-38…	3D-structure;Alternativesplicing;Alzheimerdisease;Amyloid;Amyloidosis;Apoptosis;Celladhesion;Cellmembrane;Coatedpit;Completeproteome;Copper;Directproteinsequencing;Diseasemutation;Disulfidebond;DNA-binding;Endocytosis;Glycoprotein;Heparin-binding;Iron;Membrane;Metal-binding;Neurodegeneration;Notchsignalingpathway;Nucleus;Oxidation;Phosphoprotein;Polymorphism;Proteaseinhibitor;Proteoglycan;Referen…	Amyloid beta protein oligomer;APP-FE65-LRP complex;APP-TIMM23 complex;APP-TOMM40 complex;null	21.7638	23.3449	23.2067	23.207	24.4817	24.5504	24.4167	24.4991	24.3852	24.2291	23.2164	23.3043	23.4622	24.3476	24.1304	24.1115	23.8532	23.7179	23.8243	24.2119	24.1925	24.2228	23.7618	23.6256	23.5554	23.9915	23.9329	23.9427
+	1.81317	-1.02188	CHGB	P05060	P05060	SCG1_HUMAN	Secretogranin-1	Color2 [A=255, R=255, G=0, B=0]	1	4			binding;hormone activity;protein binding;receptor binding	cell part;cytoplasmic membrane-bounded vesicle;cytoplasmic part;cytoplasmic vesicle;extracellular region;intracellular membrane-bounded organelle;intracellular organelle;intracellular part;membrane-bounded organelle;membrane-bounded vesicle;organelle;stored secretory granule;vesicle		cell part;cytoplasmic membrane-bounded vesicle;extracellular region;intracellular membrane-bounded organelle;intracellular organelle;organelle;vesicle		Granin	ATM_DN.V1_UP;BRUECKNER_TARGETS_OF_MIRLET7A3_UP;CAGNWMCNNNGAC_UNKNOWN;CGTSACG_V$PAX3_B;GAUSSMANN_MLL_AF4_FUSION_TARGETS_G_UP;GSE14000_TRANSLATED_RNA_VS_MRNA_4H_LPS_DC_DN;GSE1448_ANTI_VALPHA2_VS_VBETA5_DP_THYMOCYTE_DN;GSE17580_TREG_VS_TEFF_UP;GSE17721_PAM3CSK4_VS_CPG_0.5H_BMDM_DN;GSE22886_IL2_VS_IL15_STIM_NKCELL_UP;GSE360_CTRL_VS_L_MAJOR_MAC_DN;GSE360_HIGH_VS_LOW_DOSE_B_MALAYI_DC_UP;GSE360_L_MAJOR_…	Cleavageonpairofbasicresidues;Completeproteome;Directproteinsequencing;Disulfidebond;Glycoprotein;Phosphoprotein;Polymorphism;Referenceproteome;Secreted;Signal;Sulfation		18.5337	21.5685	22.1479	21.5307	23.173	23.2176	23.1725	23.2673	23.2739	23.1112	21.9399	21.9607	22.168	23.128	23.2092	23.4768	22.9821	22.9925	22.9082	23.2982	23.4353	23.3628	21.5526	21.4692	21.4943	22.5527	22.5564	22.656
+	2.39948	-1.01871	PTGDS	P41222;P41222;Q8WNM1	Q8WNM0;P41222;Q8WNM0;Q8WNM1;P41222	PTGDS_HUMAN;PTGDS_GORGO;PTGDS_HUMAN	Prostaglandin-H2 D-isomerase;Prostaglandin-H2 D-isomerase	Color2 [A=255, R=255, G=0, B=0]	1	4		arachidonic acid metabolic process;behavior;biological regulation;biosynthetic process;carboxylic acid biosynthetic process;carboxylic acid metabolic process;cellular biosynthetic process;cellular ketone metabolic process;cellular lipid metabolic process;cellular metabolic process;cellular process;circadian behavior;circadian rhythm;circadian sleep/wake cycle process;cyclooxygenase pathway;establ…	binding;carboxylic acid binding;catalytic activity;fatty acid binding;intramolecular oxidoreductase activity;isomerase activity;isoprenoid binding;lipid binding;monocarboxylic acid binding;prostaglandin-D synthase activity;retinoid binding;transporter activity	cell part;cytoplasmic part;endoplasmic reticulum;endoplasmic reticulum membrane;endoplasmic reticulum part;extracellular membrane-bounded organelle;extracellular organelle;extracellular region;extracellular region part;extracellular space;extracellular vesicular exosome;Golgi apparatus;intracellular membrane-bounded organelle;intracellular organelle;intracellular organelle part;intracellular part…	behavior;biological regulation;biosynthetic process;cellular ketone metabolic process;cellular lipid metabolic process;cellular metabolic process;cellular process;establishment of localization;lipid metabolic process;metabolic process;organic acid metabolic process;primary metabolic process;response to chemical stimulus;response to endogenous stimulus;response to stimulus;rhythmic process;small m…	cell part;endoplasmic reticulum;extracellular organelle;extracellular region;extracellular space;Golgi apparatus;intracellular membrane-bounded organelle;intracellular organelle;membrane;organelle;vesicle	Arachidonic acid metabolism	Lipocalin	ABE_INNER_EAR;AFFAR_YY1_TARGETS_DN;ATF2_S_UP.V1_UP;BAELDE_DIABETIC_NEPHROPATHY_DN;BEHAVIOR;BIOSYNTHETIC_PROCESS;BOQUEST_STEM_CELL_CULTURED_VS_FRESH_UP;BOQUEST_STEM_CELL_UP;BROWNE_HCMV_INFECTION_14HR_UP;BROWNE_HCMV_INFECTION_2HR_UP;BROWNE_HCMV_INFECTION_6HR_UP;BYSTRYKH_HEMATOPOIESIS_STEM_CELL_QTL_TRANS;CAGCTG_V$AP4_Q5;CARBOXYLIC_ACID_METABOLIC_PROCESS;CASORELLI_ACUTE_PROMYELOCYTIC_LEUKEMIA_UP;CELL…	3D-structure;Completeproteome;Cytoplasm;Directproteinsequencing;Disulfidebond;Endoplasmicreticulum;Fattyacidbiosynthesis;Fattyacidmetabolism;Glycoprotein;Golgiapparatus;Isomerase;Lipidbiosynthesis;Lipidmetabolism;Membrane;Nucleus;Polymorphism;Prostaglandinbiosynthesis;Prostaglandinmetabolism;Referenceproteome;Secreted;Signal;Transport		26.5817	28.313	28.1026	28.1281	28.76	28.7313	28.6468	31.7085	31.6113	31.334	30.0986	30.0924	30.0504	31.865	31.8321	31.6944	31.6625	31.6361	31.5967	31.2554	31.389	31.3202	30.5611	30.6149	30.5353	31.2516	31.1595	31.2544
+	1.92989	-1.00625	THY1	P04216	P04216	THY1_HUMAN	Thy-1 membrane glycoprotein	Color2 [A=255, R=255, G=0, B=0]	1	4		activation of immune response;anatomical structure development;anatomical structure formation involved in morphogenesis;angiogenesis;antigen receptor-mediated signaling pathway;biological adhesion;biological regulation;cell adhesion;cell development;cell junction assembly;cell junction organization;cell surface receptor linked signaling pathway;cell-cell adhesion;cell-substrate junction assembly;…	binding;enzyme activator activity;enzyme regulator activity;GPI anchor binding;GTPase activator activity;GTPase regulator activity;integrin binding;lipid binding;nucleoside-triphosphatase regulator activity;phosphatidylinositol binding;phospholipid binding;protein binding;protein complex binding;receptor binding	adherens junction;anchored to external side of plasma membrane;anchored to membrane;anchored to plasma membrane;anchoring junction;apical plasma membrane;cell junction;cell part;cell projection;cell projection part;cell-substrate adherens junction;cell-substrate junction;cytoplasmic part;cytosol;dendrite;endoplasmic reticulum;external side of plasma membrane;extracellular membrane-bounded organel…	anatomical structure development;anatomical structure formation involved in morphogenesis;biological adhesion;biological regulation;cell adhesion;cell development;cell junction organization;cellular component assembly;cellular component organization;cellular process;cytoskeleton organization;developmental process;immune system process;organelle organization;regulation of protein modification proc…	cell part;cell projection;cytosol;endoplasmic reticulum;extracellular organelle;intracellular membrane-bounded organelle;intracellular organelle;membrane;neuron projection;organelle;plasma membrane;site of polarized growth;vesicle	Leukocyte transendothelial migration	ig	ACEVEDO_LIVER_CANCER_UP;ACEVEDO_LIVER_TUMOR_VS_NORMAL_ADJACENT_TISSUE_UP;ACTIVATION_OF_IMMUNE_RESPONSE;AFFAR_YY1_TARGETS_DN;ANASTASSIOU_CANCER_MESENCHYMAL_TRANSITION_SIGNATURE;ANATOMICAL_STRUCTURE_DEVELOPMENT;ANATOMICAL_STRUCTURE_FORMATION;ANATOMICAL_STRUCTURE_MORPHOGENESIS;ANGIOGENESIS;AXONOGENESIS;BERENJENO_TRANSFORMED_BY_RHOA_REVERSIBLY_DN;BERENJENO_TRANSFORMED_BY_RHOA_UP;BIOCARTA_TCYTOTOXIC_P…	Cellmembrane;Completeproteome;Disulfidebond;Glycoprotein;GPI-anchor;Immunoglobulindomain;Lipoprotein;Membrane;Pyrrolidonecarboxylicacid;Referenceproteome;Signal		15.8954	15.9518	17.1927	15.7191	17.4816	17.9914	18.2583	18.9662	18.9683	19.4648	18.7861	18.7761	18.987	19.5981	19.4492	19.7129	19.1856	19.228	18.811	19.5117	19.6859	18.8488	18.9619	19.0258	19.2307	19.7533	19.9826	20.0362
+	2.30234	-1.00575	ADAM10	O14672	O14672	ADA10_HUMAN	Disintegrin and metalloproteinase domain-containing protein 10	Color2 [A=255, R=255, G=0, B=0]	1	4		axon guidance;biological regulation;cell activation;cell communication;cell surface receptor linked signaling pathway;cell-cell signaling;cellular component disassembly;cellular component disassembly at cellular level;cellular component organization;cellular component organization at cellular level;cellular component organization or biogenesis;cellular component organization or biogenesis at cell…	binding;catalytic activity;cation binding;endopeptidase activity;enzyme binding;hydrolase activity;identical protein binding;integrin binding;ion binding;kinase binding;metal ion binding;metalloendopeptidase activity;metallopeptidase activity;peptidase activity;peptidase activity, acting on L-amino acid peptides;protein binding;protein complex binding;protein dimerization activity;protein homodim…	adherens junction;anchoring junction;cell junction;cell part;cell surface;cell-substrate adherens junction;cell-substrate junction;cytoplasm;cytoplasmic membrane-bounded vesicle;cytoplasmic part;cytoplasmic vesicle;cytoskeletal part;endoplasmic reticulum part;extracellular membrane-bounded organelle;extracellular organelle;extracellular region part;extracellular vesicular exosome;focal adhesion;G…	biological regulation;cell activation;cell communication;cell-cell signaling;cellular component disassembly;cellular component organization;cellular metabolic process;cellular process;developmental process;embryo development;extracellular matrix organization;extracellular structure organization;immune system process;locomotion;macromolecule metabolic process;macromolecule modification;metabolic p…	cell part;cell surface;cytoplasm;cytoplasmic membrane-bounded vesicle;extracellular organelle;Golgi apparatus;intracellular membrane-bounded organelle;intracellular organelle;membrane;nucleus;organelle;plasma membrane;vesicle	Alzheimer's disease;Epithelial cell signaling in Helicobacter pylori infection	Disintegrin;Pep_M12B_propep	ADDYA_ERYTHROID_DIFFERENTIATION_BY_HEMIN;AGTCTTA,MIR-499;AKT_UP.V1_UP;AKT_UP_MTOR_DN.V1_UP;ATATGCA,MIR-448;ATGTACA,MIR-493;ATGTTTC,MIR-494;BIOPOLYMER_METABOLIC_PROCESS;BIOPOLYMER_MODIFICATION;BOQUEST_STEM_CELL_CULTURED_VS_FRESH_UP;BUYTAERT_PHOTODYNAMIC_THERAPY_STRESS_DN;BYSTROEM_CORRELATED_WITH_IL5_DN;BYSTRYKH_HEMATOPOIESIS_STEM_CELL_QTL_TRANS;CACGTG_V$MYC_Q2;CAGCTTT,MIR-320;CAGGTG_V$E12_Q6;CELL_…	3D-structure;Alternativesplicing;Alzheimerdisease;Amyloidosis;Cellmembrane;Cleavageonpairofbasicresidues;Completeproteome;Directproteinsequencing;Diseasemutation;Disulfidebond;Glycoprotein;Hydrolase;Membrane;Metal-binding;Metalloprotease;Neurodegeneration;Notchsignalingpathway;Phosphoprotein;Polymorphism;Protease;Referenceproteome;SH3-binding;Signal;Transmembrane;Transmembranehelix;Zinc;Zymogen		16.3093	15.0887	15.9659	17.7494	17.4729	18.1737	18.0081	17.5712	18.0233	18.2566	17.2668	16.6876	14.5516	16.8359	17.4725	17.2319	18.0547	18.1464	18.1185	18.4157	18.652	18.9889	14.9895	18.6882	18.433	17.7807	17.9418	18.1086
+	2.09015	-1.00564	ADIPOQ	Q15848	Q15848	ADIPO_HUMAN	Adiponectin	Color2 [A=255, R=255, G=0, B=0]	1	4		adiponectin-mediated signaling pathway;alcohol metabolic process;anatomical structure development;biological regulation;brown fat cell differentiation;carbohydrate homeostasis;carbohydrate metabolic process;carboxylic acid catabolic process;carboxylic acid metabolic process;catabolic process;cell differentiation;cell surface receptor linked signaling pathway;cellular carbohydrate metabolic proces…	binding;carbohydrate binding;cytokine activity;hormone activity;identical protein binding;monosaccharide binding;protein binding;protein dimerization activity;protein homodimerization activity;receptor binding;sialic acid binding;sugar binding	cell part;cell surface;collagen;cytoplasmic part;endoplasmic reticulum;extracellular matrix part;extracellular membrane-bounded organelle;extracellular organelle;extracellular region;extracellular region part;extracellular space;extracellular vesicular exosome;intracellular membrane-bounded organelle;intracellular organelle;intracellular part;membrane-bounded organelle;membrane-bounded vesicle;or…	alcohol metabolic process;anatomical structure development;biological regulation;carbohydrate metabolic process;catabolic process;cell differentiation;cellular component assembly;cellular component organization;cellular homeostasis;cellular ion homeostasis;cellular ketone metabolic process;cellular lipid metabolic process;cellular localization;cellular membrane organization;cellular metabolic pro…	cell part;cell surface;endoplasmic reticulum;extracellular organelle;extracellular region;extracellular space;intracellular membrane-bounded organelle;intracellular organelle;organelle;vesicle	Adipocytokine signaling pathway;PPAR signaling pathway;Type II diabetes mellitus	C1q;Collagen	BERTUCCI_INVASIVE_CARCINOMA_DUCTAL_VS_LOBULAR_DN;BLALOCK_ALZHEIMERS_DISEASE_UP;BRUINS_UVC_RESPONSE_VIA_TP53_GROUP_D;BURTON_ADIPOGENESIS_6;BYSTRYKH_HEMATOPOIESIS_STEM_CELL_QTL_TRANS;CADWELL_ATG16L1_TARGETS_UP;chr3q27;GENERATION_OF_PRECURSOR_METABOLITES_AND_ENERGY;GERHOLD_ADIPOGENESIS_UP;GSE14000_TRANSLATED_RNA_VS_MRNA_16H_LPS_DC_DN;GSE1460_CORD_VS_ADULT_BLOOD_NAIVE_CD4_TCELL_UP;GSE1460_DP_THYMOCYT…	3D-structure;Collagen;Completeproteome;Diabetesmellitus;Directproteinsequencing;Diseasemutation;Disulfidebond;Glycoprotein;Hormone;Hydroxylation;Obesity;Pharmaceutical;Polymorphism;Referenceproteome;Repeat;Secreted;Signal		16.1235	15.9338	15.5888	14.9162	15.33	15.2604	15.5998	16.5013	14.9236	13.49	16.9737	15.0454	15.0117	16.1623	15.4639	14.9932	14.5627	16.1297	14.2153	16.9112	15.4466	15.48	14.805	16.8636	16.595	17.0206	17.2491	17.744
+	2.34426	-0.983797	FGFR1	P11362;P11362-2;P11362-20	P11362;P11362-8;P11362-2;P11362-9;P11362-3;P11362-10;P11362-4;P11362-11;P11362-5;P11362-12;P11362-6;P11362-13;P11362-7;P11362-14;P11362-16;P11362-18;P11362-19;P11362-20;P11362-21	FGFR1_HUMAN	Fibroblast growth factor receptor 1	Color2 [A=255, R=255, G=0, B=0]	1	4		anatomical structure development;anatomical structure formation involved in morphogenesis;anatomical structure morphogenesis;angiogenesis;appendage morphogenesis;auditory receptor cell development;axon guidance;biological regulation;biosynthetic process;branching involved in salivary gland morphogenesis;cell communication;cell development;cell differentiation;cell division;cell maturation;cell mi…	adenyl nucleotide binding;adenyl ribonucleotide binding;ATP binding;binding;carbohydrate binding;catalytic activity;fibroblast growth factor binding;fibroblast growth factor-activated receptor activity;glycosaminoglycan binding;growth factor binding;heparin binding;identical protein binding;kinase activity;molecular transducer activity;nucleotide binding;pattern binding;phosphotransferase activit…	cell part;cytoplasmic membrane-bounded vesicle;cytoplasmic part;cytoplasmic vesicle;cytosol;extracellular region;integral to membrane;integral to plasma membrane;intracellular membrane-bounded organelle;intracellular organelle;intracellular part;intrinsic to membrane;intrinsic to plasma membrane;macromolecular complex;membrane;membrane part;membrane-bounded organelle;membrane-bounded vesicle;nucl…	anatomical structure development;anatomical structure formation involved in morphogenesis;anatomical structure morphogenesis;biological regulation;biosynthetic process;cell communication;cell development;cell differentiation;cell division;cell maturation;cell motility;cell-cell signaling;cellular component movement;cellular metabolic process;cellular nitrogen compound metabolic process;cellular p…	cell part;cytoplasmic membrane-bounded vesicle;cytosol;extracellular region;intracellular membrane-bounded organelle;intracellular organelle;macromolecular complex;membrane;nucleus;organelle;plasma membrane;protein complex;receptor complex;vesicle	Adherens junction;MAPK signaling pathway;Melanoma;Pathways in cancer;Prostate cancer;Regulation of actin cytoskeleton	I-set;Pkinase_Tyr	AAAYRNCTG_UNKNOWN;AACTTT_UNKNOWN;AACWWCAANK_UNKNOWN;ABBUD_LIF_SIGNALING_2_UP;ABRAHAM_ALPC_VS_MULTIPLE_MYELOMA_UP;ACTAYRNNNCCCR_UNKNOWN;AMIT_EGF_RESPONSE_480_HELA;ANATOMICAL_STRUCTURE_DEVELOPMENT;APRELIKOVA_BRCA1_TARGETS;BASSO_HAIRY_CELL_LEUKEMIA_DN;BECKER_TAMOXIFEN_RESISTANCE_DN;BENPORATH_ES_1;BENPORATH_NANOG_TARGETS;BENPORATH_NOS_TARGETS;BENPORATH_OCT4_TARGETS;BENPORATH_SOX2_TARGETS;BERENJENO_TR…	3D-structure;Alternativesplicing;ATP-binding;Cellmembrane;Chromosomalrearrangement;Completeproteome;Craniosynostosis;Cytoplasm;Cytoplasmicvesicle;Directproteinsequencing;Diseasemutation;Disulfidebond;Dwarfism;Glycoprotein;Heparin-binding;Holoprosencephaly;Hypogonadotropichypogonadism;Immunoglobulindomain;Kallmannsyndrome;Kinase;Membrane;Mentalretardation;Nucleotide-binding;Nucleus;Phosphoprotein;…		16.1722	16.5559	15.5246	20.44	20.47	20.5565	20.6552	20.3814	20.4672	20.6406	19.8365	19.556	20.0803	20.2801	19.852	20.4886	20.4587	20.4087	19.9564	19.8495	19.6548	20.0297	19.1905	19.3646	19.4532	20.4164	20.4514	20.4593
+	2.41751	-0.980689	TGOLN2	O43493;O43493-3;O43493-5;O43493-7	O43493;O43493-3;O43493-5;O43493-7	TGON2_HUMAN	Trans-Golgi network integral membrane protein 2	Color2 [A=255, R=255, G=0, B=0]	1	4				cell part;cytoplasmic membrane-bounded vesicle;cytoplasmic part;cytoplasmic vesicle;Golgi apparatus;Golgi apparatus part;integral to membrane;intracellular membrane-bounded organelle;intracellular organelle;intracellular organelle part;intracellular part;intrinsic to membrane;membrane;membrane part;membrane-bounded organelle;membrane-bounded vesicle;nuclear part;nucleoplasm;organelle;organelle pa…		cell part;cytoplasmic membrane-bounded vesicle;Golgi apparatus;intracellular membrane-bounded organelle;intracellular organelle;membrane;nucleoplasm;organelle;plasma membrane;vesicle			ACCAAAG,MIR-9;BALDWIN_PRKCI_TARGETS_UP;BASSO_B_LYMPHOCYTE_NETWORK;CACTTTG,MIR-520G,MIR-520H;CASORELLI_ACUTE_PROMYELOCYTIC_LEUKEMIA_UP;CCTGCTG,MIR-214;chr2p11;CREIGHTON_ENDOCRINE_THERAPY_RESISTANCE_3;CTCAGGG,MIR-125B,MIR-125A;CYTOPLASM;CYTOPLASMIC_MEMBRANE_BOUND_VESICLE;CYTOPLASMIC_PART;CYTOPLASMIC_VESICLE;FAELT_B_CLL_WITH_VH_REARRANGEMENTS_DN;FEVR_CTNNB1_TARGETS_UP;GCACTTT,MIR-17-5P,MIR-20A,MIR-1…	Alternativesplicing;Cellmembrane;Completeproteome;Glycoprotein;Golgiapparatus;Membrane;Phosphoprotein;Polymorphism;Referenceproteome;Repeat;Signal;Transmembrane;Transmembranehelix		15.4962	15.4854	15.8536	15.0484	17.5595	17.9053	17.4504	18.6353	18.563	17.6603	17.0159	17.6629	17.1887	17.699	17.8	17.3858	17.9936	18.1317	17.8278	18.4229	18.4539	18.0884	14.1301	16.2892	16.1447	18.543	18.3287	18.0649
+	1.87839	-0.97823	Atrn	O75882;O75882-2;O75882-3;O75882;O75882-2;O75882-3;Q9WU60;Q9WU60	O75882;O75882-2;O75882-3;Q9WU60;O75882;O75882-2;O75882-3;Q9WU60	ATRN_HUMAN;ATRN_HUMAN;ATRN_MOUSE;ATRN_MOUSE	Attractin;Attractin;Attractin	Color2 [A=255, R=255, G=0, B=0]	1	4		anatomical structure development;axon ensheathment;biological regulation;cellular process;cerebellum development;defense response;developmental process;ensheathment of neurons;inflammatory response;myelination;pigmentation;regulation of biological process;regulation of growth;regulation of multicellular organism growth;regulation of multicellular organismal process;response to chemical stimulus;r…	binding;carbohydrate binding;receptor activity	cell part;cytoplasm;extracellular membrane-bounded organelle;extracellular organelle;extracellular region part;extracellular space;extracellular vesicular exosome;integral to membrane;integral to plasma membrane;intracellular part;intrinsic to membrane;intrinsic to plasma membrane;membrane;membrane part;membrane-bounded organelle;membrane-bounded vesicle;organelle;plasma membrane;plasma membrane …	anatomical structure development;biological regulation;cellular process;developmental process;pigmentation;response to chemical stimulus;response to oxidative stress;response to stimulus;response to stress	cell part;cytoplasm;extracellular organelle;extracellular space;membrane;organelle;plasma membrane;vesicle		CUB;Kelch_1;Lectin_C;PSI	ACEVEDO_LIVER_TUMOR_VS_NORMAL_ADJACENT_TISSUE_UP;BLALOCK_ALZHEIMERS_DISEASE_DN;BOYAULT_LIVER_CANCER_SUBCLASS_G12_UP;BROWNE_HCMV_INFECTION_10HR_UP;BROWNE_HCMV_INFECTION_16HR_UP;BROWNE_HCMV_INFECTION_20HR_UP;BUYTAERT_PHOTODYNAMIC_THERAPY_STRESS_DN;CAGCCTC,MIR-485-5P;chr20p13;CTCTGGA,MIR-520A,MIR-525;CTTGTAT,MIR-381;DACOSTA_UV_RESPONSE_VIA_ERCC3_DN;DACOSTA_UV_RESPONSE_VIA_ERCC3_TTD_DN;DACOSTA_UV_RES…	Alternativesplicing;Cellmembrane;Completeproteome;Directproteinsequencing;Disulfidebond;EGF-likedomain;Glycoprotein;Inflammatoryresponse;Kelchrepeat;LamininEGF-likedomain;Lectin;Membrane;Polymorphism;Receptor;Referenceproteome;Repeat;Secreted;Signal;Transmembrane;Transmembranehelix		16.3836	16.635	17.122	17.7195	17.6427	18.0347	17.7329	17.381	18.4406	18.1828	17.8173	17.2959	17.93	17.6291	18.193	18.4677	18.212	18.4995	18.4416	16.8282	18.005	17.1259	20.5384	20.4398	20.5354	17.9738	18.807	17.8124
+	3.3473	-0.977589	SAG	P10523	P10523	ARRS_HUMAN	S-arrestin	Color2 [A=255, R=255, G=0, B=0]	1	4		biological regulation;cell surface receptor linked signaling pathway;cellular process;cellular response to stimulus;detection of abiotic stimulus;detection of external stimulus;detection of light stimulus;detection of stimulus;detection of visible light;G-protein coupled receptor protein signaling pathway;multicellular organismal process;negative regulation of catalytic activity;negative regulati…	enzyme inhibitor activity;enzyme regulator activity;phosphatase inhibitor activity;phosphatase regulator activity;protein phosphatase inhibitor activity;protein phosphatase regulator activity	cell part;cell projection;cilium;cytoplasmic part;cytosol;intracellular part;nonmotile primary cilium;photoreceptor inner segment;photoreceptor outer segment;primary cilium	biological regulation;cellular process;detection of stimulus;multicellular organismal process;neurological system process;response to abiotic stimulus;response to external stimulus;response to stimulus;signal transduction	cell part;cell projection;cilium;cytosol;photoreceptor inner segment		Arrestin_C;Arrestin_N	ATF2_UP.V1_UP;ATM_DN.V1_DN;BRUINS_UVC_RESPONSE_VIA_TP53_GROUP_D;CELL_SURFACE_RECEPTOR_LINKED_SIGNAL_TRANSDUCTION_GO_0007166;chr2q24;CSR_EARLY_UP.V1_DN;DETECTION_OF_ABIOTIC_STIMULUS;DETECTION_OF_EXTERNAL_STIMULUS;DETECTION_OF_STIMULUS;DETECTION_OF_STIMULUS_INVOLVED_IN_SENSORY_PERCEPTION;ENZYME_INHIBITOR_ACTIVITY;ENZYME_REGULATOR_ACTIVITY;GSE16522_ANTI_CD3CD28_STIM_VS_UNSTIM_NAIVE_CD8_TCELL_UP;GSE1…	Autoimmuneuveitis;Calcium;Completeproteome;Congenitalstationarynightblindness;Disulfidebond;Phosphoprotein;Polymorphism;Referenceproteome;Retinitispigmentosa;Sensorytransduction;Vision		16.8583	18.3862	18.6298	18.6563	19.6055	19.1051	19.6346	18.6419	18.8631	18.6321	19.7096	19.0207	19.3018	19.3817	19.2072	18.9596	19.6054	19.3097	19.419	20.4556	20.7952	20.5662	19.5885	19.3432	19.5207	19.6795	19.9302	19.8648
+	2.15823	-0.972901	PLBD2	Q8NHP8	Q8NHP8;Q8NHP8-2	PLBL2_HUMAN	Putative phospholipase B-like 2	Color2 [A=255, R=255, G=0, B=0]	1	4		catabolic process;lipid catabolic process;lipid metabolic process;metabolic process;primary metabolic process	catalytic activity;hydrolase activity	cell part;cytoplasmic part;extracellular membrane-bounded organelle;extracellular organelle;extracellular region part;extracellular vesicular exosome;intracellular organelle lumen;intracellular organelle part;intracellular part;lysosomal lumen;membrane-bounded organelle;membrane-bounded vesicle;membrane-enclosed lumen;organelle;organelle lumen;organelle part;vacuolar lumen;vacuolar part;vesicle	catabolic process;lipid metabolic process;metabolic process;primary metabolic process	cell part;extracellular organelle;organelle;vesicle		Phospholip_B	ACCAAAG,MIR-9;BRUINS_UVC_RESPONSE_VIA_TP53_GROUP_B;chr12q24;CSR_LATE_UP.V1_DN;GSE11924_TFH_VS_TH17_CD4_TCELL_UP;GSE11924_TFH_VS_TH2_CD4_TCELL_UP;GSE14308_TH2_VS_NATURAL_TREG_UP;GSE17721_LPS_VS_CPG_8H_BMDM_DN;GSE17721_PAM3CSK4_VS_GADIQUIMOD_24H_BMDM_DN;GSE17721_POLYIC_VS_GARDIQUIMOD_24H_BMDM_DN;GSE20715_WT_VS_TLR4_KO_48H_OZONE_LUNG_UP;GSE20715_WT_VS_TLR4_KO_LUNG_UP;GSE27786_LIN_NEG_VS_NEUTROPHIL_U…	Alternativesplicing;Completeproteome;Directproteinsequencing;Disulfidebond;Glycoprotein;Hydrolase;Lipiddegradation;Lipidmetabolism;Lysosome;Polymorphism;Referenceproteome;Signal		18.7471	18.2057	18.6571	18.871	20.9033	21.0278	21.0024	20.5046	20.6142	20.6981	20.0582	19.9178	19.6407	21.0875	21.2853	21.4187	20.7507	20.8232	20.6827	21.1831	21.3667	21.2275	19.4313	19.4693	19.8086	20.9487	20.9094	20.9433
+	2.22328	-0.968305	VCAM1	P19320;P19320-3;P19320;P19320-3;P49454	P19320;P19320-2;P19320-3;P19320;P19320-2;P19320-3;P49454	VCAM1_HUMAN;CENPF_HUMAN;VCAM1_HUMAN	Vascular cell adhesion protein 1;Vascular cell adhesion protein 1	Color2 [A=255, R=255, G=0, B=0]	1	4		acute inflammatory response;aging;amine metabolic process;anatomical structure development;B cell activation;B cell differentiation;biological adhesion;biological regulation;biosynthetic process;carbohydrate homeostasis;cell activation;cell adhesion;cell chemotaxis;cell cycle;cell cycle checkpoint;cell cycle phase;cell cycle process;cell differentiation;cell division;cell migration;cell motility;…	binding;catalytic activity;cell adhesion molecule binding;chromatin binding;dynein binding;identical protein binding;integrin binding;oxidoreductase activity;oxidoreductase activity, acting on the CH-NH2 group of donors;oxidoreductase activity, acting on the CH-NH2 group of donors, oxygen as acceptor;primary amine oxidase activity;protein binding;protein complex binding;protein C-terminus binding…	alpha9-beta1 integrin-vascular cell adhesion molecule-1 complex;apical part of cell;cell part;cell projection;cell surface;chromosomal part;chromosome, centromeric region;condensed chromosome outer kinetochore;cytoplasm;cytoplasmic part;cytoskeletal part;cytosol;early endosome;endoplasmic reticulum;endosome;envelope;external side of plasma membrane;extracellular membrane-bounded organelle;extrace…	aging;amine metabolic process;anatomical structure development;biological adhesion;biological regulation;biosynthetic process;cell activation;cell adhesion;cell cycle;cell differentiation;cell division;cell motility;cell proliferation;cellular component assembly;cellular component movement;cellular component organization;cellular homeostasis;cellular macromolecular complex assembly;cellular metab…	apical part of cell;cell part;cell projection;cell surface;cytoplasm;cytosol;endoplasmic reticulum;endosome;extracellular organelle;extracellular space;filopodium;Golgi apparatus;intracellular membrane-bounded organelle;intracellular non-membrane-bounded organelle;intracellular organelle;kinetochore;macromolecular complex;membrane;microvillus;midbody;nuclear envelope;nucleoplasm;nucleus;organelle…	African trypanosomiasis;Cell adhesion molecules (CAMs);Leukocyte transendothelial migration;Malaria	C2-set;CENP-F_C_Rb_bdg;CENP-F_leu_zip;CENP-F_N;ig;I-set	ACEVEDO_METHYLATED_IN_LIVER_CANCER_DN;AMUNDSON_GAMMA_RADIATION_RESPONSE;ANATOMICAL_STRUCTURE_DEVELOPMENT;ARGGGTTAA_UNKNOWN;ATF2_S_UP.V1_DN;ATF2_UP.V1_DN;BENPORATH_CYCLING_GENES;BENPORATH_PROLIFERATION;BERENJENO_ROCK_SIGNALING_NOT_VIA_RHOA_DN;BERTUCCI_MEDULLARY_VS_DUCTAL_BREAST_CANCER_UP;BIDUS_METASTASIS_UP;BIOCARTA_LAIR_PATHWAY;BIOCARTA_LYM_PATHWAY;BLALOCK_ALZHEIMERS_DISEASE_UP;BLUM_RESPONSE_TO_S…	3D-structure;Acetylation;Alternativesplicing;Celladhesion;Cellcycle;Celldivision;Centromere;Chromosome;Coiledcoil;Completeproteome;Cytoplasm;Cytoskeleton;Developmentalprotein;Differentiation;Directproteinsequencing;Disulfidebond;DNAsynthesis;Glycoprotein;Host-virusinteraction;Immunoglobulindomain;Kinetochore;Lipoprotein;Membrane;Methylation;Mitosis;Myogenesis;Nucleus;Phosphoprotein;Polymorphism;P…	ITGA4-ITGB1-VCAM1 complex;ITGA9-ITGB1-VCAM1 complex	16.5909	16.6666	14.854	16.9373	17.4206	17.4185	17.4894	18.4986	18.721	18.8696	18.0321	18.2383	17.9222	18.0902	17.4005	16.3661	18.1031	18.4158	18.2928	18.0344	17.1912	17.5972	18.6875	18.7936	18.9522	19.1576	19.4432	19.3866
+	1.8811	-0.962562	VWA1	Q6PCB0	Q6PCB0;Q6PCB0-2	VWA1_HUMAN	von Willebrand factor A domain-containing protein 1	Color2 [A=255, R=255, G=0, B=0]	1	4		behavior;behavioral response to pain;cellular component organization;cellular component organization at cellular level;cellular component organization or biogenesis;cellular component organization or biogenesis at cellular level;cellular process;extracellular matrix organization;extracellular structure organization;multicellular organismal process;multicellular organismal response to stress;respo…		basement membrane;extracellular matrix;extracellular matrix part;extracellular membrane-bounded organelle;extracellular organelle;extracellular region part;extracellular space;extracellular vesicular exosome;interstitial matrix;membrane-bounded organelle;membrane-bounded vesicle;organelle;proteinaceous extracellular matrix;vesicle	behavior;cellular component organization;cellular process;extracellular matrix organization;extracellular structure organization;multicellular organismal process;response to stimulus;response to stress	extracellular matrix;extracellular organelle;extracellular space;organelle;proteinaceous extracellular matrix;vesicle		fn3;VWA	CAGGTG_V$E12_Q6;CHEBOTAEV_GR_TARGETS_DN;chr1p36;ERB2_UP.V1_UP;GGGAGGRR_V$MAZ_Q6;GGGTGGRR_V$PAX4_03;GRAESSMANN_APOPTOSIS_BY_DOXORUBICIN_DN;GROSS_HYPOXIA_VIA_ELK3_AND_HIF1A_UP;GROSS_HYPOXIA_VIA_ELK3_DN;GROSS_HYPOXIA_VIA_HIF1A_DN;GSE13485_DAY7_VS_DAY21_YF17D_VACCINE_PBMC_DN;GSE13738_RESTING_VS_BYSTANDER_ACTIVATED_CD4_TCELL_UP;GSE15750_WT_VS_TRAF6KO_DAY10_EFF_CD8_TCELL_DN;GSE17721_0.5H_VS_12H_GARDIQU…	Alternativesplicing;Basementmembrane;Completeproteome;Extracellularmatrix;Glycoprotein;Referenceproteome;Repeat;Secreted;Signal		14.8922	14.5281	14.8193	15.345	18.5071	18.291	18.4787	18.9972	19.238	19.0891	17.7651	17.1149	17.4173	18.7291	18.0395	18.9997	18.7162	18.3796	18.0016	18.9831	18.326	18.3195	17.2791	17.9987	18.1038	18.8062	18.4266	18.8496
+	3.79364	-0.96008	VSTM2B	A6NLU5	A6NLU5	VTM2B_HUMAN	V-set and transmembrane domain-containing protein 2B	Color2 [A=255, R=255, G=0, B=0]	1	4				cell part;integral to membrane;intrinsic to membrane;membrane part		cell part		V-set	BRUINS_UVC_RESPONSE_VIA_TP53_GROUP_A;chr19q12;GSE14350_TREG_VS_TEFF_IN_IL2RB_KO_DN;GSE17721_CTRL_VS_POLYIC_4H_BMDM_DN;GSE17721_PAM3CSK4_VS_CPG_1H_BMDM_DN;GSE17721_POLYIC_VS_CPG_16H_BMDM_DN;GSE18148_CBFB_KO_VS_WT_TREG_DN;GSE32423_MEMORY_VS_NAIVE_CD8_TCELL_IL7_IL4_UP;GSE36392_MAC_VS_NEUTROPHIL_IL25_TREATED_LUNG_DN;MEISSNER_BRAIN_HCP_WITH_H3K4ME3_AND_H3K27ME3;MEISSNER_NPC_HCP_WITH_H3K4ME3_AND_H3K27M…	Completeproteome;Disulfidebond;Immunoglobulindomain;Membrane;Referenceproteome;Signal;Transmembrane;Transmembranehelix		15.7248	14.8	15.7583	15.1998	16.2173	16.4617	16.0544	18.0737	17.3911	18.4633	16.8961	16.8865	16.9378	17.5562	17.9247	16.0776	17.3017	17.7093	17.8679	17.9553	17.4001	18.0988	17.016	16.714	17.1671	18.0213	17.9023	18.1405
+	2.01542	-0.952401	PEBP1	P30086	P30086	PEBP1_HUMAN	Phosphatidylethanolamine-binding protein 1	Color2 [A=255, R=255, G=0, B=0]	1	4			adenyl nucleotide binding;adenyl ribonucleotide binding;ATP binding;binding;endopeptidase inhibitor activity;endopeptidase regulator activity;enzyme binding;enzyme inhibitor activity;enzyme regulator activity;kinase binding;lipid binding;nucleotide binding;peptidase inhibitor activity;peptidase regulator activity;phosphatidylethanolamine binding;phospholipid binding;protein binding;protein kinase…	cell part;cytoplasm;extracellular membrane-bounded organelle;extracellular organelle;extracellular region part;extracellular vesicular exosome;intracellular membrane-bounded organelle;intracellular organelle;intracellular part;membrane-bounded organelle;membrane-bounded vesicle;nucleus;organelle;vesicle		cell part;cytoplasm;extracellular organelle;intracellular membrane-bounded organelle;intracellular organelle;nucleus;organelle;vesicle		PBP	ACOSTA_PROLIFERATION_INDEPENDENT_MYC_TARGETS_UP;BLALOCK_ALZHEIMERS_DISEASE_UP;CAIRO_HEPATOBLASTOMA_CLASSES_DN;chr12q24;CONCANNON_APOPTOSIS_BY_EPOXOMICIN_DN;DAIRKEE_TERT_TARGETS_UP;DAVICIONI_MOLECULAR_ARMS_VS_ERMS_UP;DIAZ_CHRONIC_MEYLOGENOUS_LEUKEMIA_UP;FLECHNER_BIOPSY_KIDNEY_TRANSPLANT_REJECTED_VS_OK_DN;GRUETZMANN_PANCREATIC_CANCER_DN;GSE10325_LUPUS_BCELL_VS_LUPUS_MYELOID_UP;GSE10325_LUPUS_CD4_TC…	3D-structure;ATP-binding;Completeproteome;Cytoplasm;Directproteinsequencing;Disulfidebond;Lipid-binding;Nucleotide-binding;Phosphoprotein;Proteaseinhibitor;Referenceproteome;Serineproteaseinhibitor		15.0519	18.1965	17.2559	18.434	19.7851	19.7338	19.9138	21.0096	20.9993	20.9139	20.7887	20.6964	20.8741	21.4587	21.2985	21.3634	21.6023	21.5892	21.5949	21.9732	22.3322	22.1052	19.0194	18.9771	19.0297	21.6773	21.5233	21.6417
+	2.74906	-0.942227	FBLN7	Q53RD9;Q53RD9-2;Q53RD9-3;Q53RD9-4	Q53RD9;Q53RD9-2;Q53RD9-3;Q53RD9-4	FBLN7_HUMAN	Fibulin-7	Color2 [A=255, R=255, G=0, B=0]	1	4		biological adhesion;cell adhesion;cellular process	binding;calcium ion binding;carbohydrate binding;cation binding;glycosaminoglycan binding;heparin binding;ion binding;metal ion binding;pattern binding;polysaccharide binding	adherens junction;anchoring junction;cell junction;cell-substrate adherens junction;cell-substrate junction;extracellular matrix;extracellular membrane-bounded organelle;extracellular organelle;extracellular region part;extracellular vesicular exosome;focal adhesion;membrane-bounded organelle;membrane-bounded vesicle;organelle;proteinaceous extracellular matrix;vesicle	biological adhesion;cell adhesion;cellular process	extracellular matrix;extracellular organelle;organelle;proteinaceous extracellular matrix;vesicle		EGF;EGF_CA;Sushi	BENPORATH_EED_TARGETS;BENPORATH_ES_WITH_H3K27ME3;BENPORATH_PRC2_TARGETS;BENPORATH_SUZ12_TARGETS;BRUINS_UVC_RESPONSE_VIA_TP53_GROUP_A;CHEN_METABOLIC_SYNDROM_NETWORK;chr2q13;CUI_TCF21_TARGETS_2_UP;DODD_NASOPHARYNGEAL_CARCINOMA_UP;GAUSSMANN_MLL_AF4_FUSION_TARGETS_F_UP;GSE11057_CD4_EFF_MEM_VS_PBMC_UP;GSE11057_PBMC_VS_MEM_CD4_TCELL_DN;GSE17721_CTRL_VS_CPG_1H_BMDM_DN;GSE17721_CTRL_VS_GARDIQUIMOD_0.5H_B…	Alternativesplicing;Calcium;Celladhesion;Coiledcoil;Completeproteome;Disulfidebond;EGF-likedomain;Extracellularmatrix;Glycoprotein;Heparin-binding;Polymorphism;Referenceproteome;Repeat;Secreted;Signal;Sushi		15.5791	15.6553	14.9477	15.5499	14.7089	14.4637	15.399	16.5054	16.6567	17.2564	16.8828	17.1871	16.7625	17.2857	16.4276	16.4799	16.521	16.8279	16.7658	17.9597	17.5191	17.6467	16.8004	17.5744	15.6019	17.5915	17.5115	17.5771
+	3.80393	-0.941252	GPC1	P35052	P35052	GPC1_HUMAN	Glypican-1	Color2 [A=255, R=255, G=0, B=0]	1	4		amine metabolic process;aminoglycan biosynthetic process;aminoglycan catabolic process;aminoglycan metabolic process;anatomical structure formation involved in morphogenesis;axon guidance;biological regulation;biosynthetic process;carbohydrate biosynthetic process;carbohydrate catabolic process;carbohydrate metabolic process;catabolic process;cell differentiation;cellular catabolic process;cellul…	binding;cation binding;copper ion binding;extracellular matrix binding;fibroblast growth factor binding;growth factor binding;ion binding;laminin binding;metal ion binding;protein binding;transition metal ion binding	anchored to membrane;cell part;cytoplasmic part;endosome;extracellular matrix;extracellular membrane-bounded organelle;extracellular organelle;extracellular region part;extracellular space;extracellular vesicular exosome;Golgi apparatus part;Golgi lumen;integral to membrane;integral to plasma membrane;intracellular membrane-bounded organelle;intracellular organelle;intracellular organelle lumen;i…	amine metabolic process;anatomical structure formation involved in morphogenesis;biological regulation;biosynthetic process;carbohydrate metabolic process;catabolic process;cell differentiation;cellular component assembly;cellular component organization;cellular lipid metabolic process;cellular metabolic process;cellular process;detection of stimulus;developmental process;lipid metabolic process;…	cell part;endosome;extracellular matrix;extracellular organelle;extracellular space;intracellular membrane-bounded organelle;intracellular organelle;membrane;organelle;plasma membrane;proteinaceous extracellular matrix;vesicle		Glypican	AMUNDSON_POOR_SURVIVAL_AFTER_GAMMA_RADIATION_2G;BERENJENO_TRANSFORMED_BY_RHOA_UP;BERTUCCI_MEDULLARY_VS_DUCTAL_BREAST_CANCER_DN;BOYLAN_MULTIPLE_MYELOMA_C_D_DN;BRUECKNER_TARGETS_OF_MIRLET7A3_DN;CAIRO_LIVER_DEVELOPMENT_UP;CHIARADONNA_NEOPLASTIC_TRANSFORMATION_CDC25_DN;CHIARADONNA_NEOPLASTIC_TRANSFORMATION_KRAS_CDC25_UP;CHICAS_RB1_TARGETS_CONFLUENT;chr2q35;CLASPER_LYMPHATIC_VESSELS_DURING_METASTASIS_…	3D-structure;Alternativesplicing;Cellmembrane;Completeproteome;Copper;Directproteinsequencing;Disulfidebond;Endosome;Glycoprotein;GPI-anchor;Heparansulfate;Lipoprotein;Membrane;Polymorphism;Proteoglycan;Referenceproteome;Secreted;Signal;S-nitrosylation;Zinc		16.9814	16.1891	15.9101	15.4451	17.5699	17.9795	18.3798	17.6516	18.0021	18.0953	17.9471	17.3846	17.6804	18.2913	17.8271	18.4324	18.7241	18.7669	18.6196	18.2976	18.8734	18.5923	17.322	17.5783	18.0154	18.3985	18.866	18.7484
+	2.51083	-0.935971	GNPTG	Q9UJJ9	Q9UJJ9	GNPTG_HUMAN	N-acetylglucosamine-1-phosphotransferase subunit gamma	Color2 [A=255, R=255, G=0, B=0]	1	4		carbohydrate metabolic process;carbohydrate phosphorylation;cellular carbohydrate metabolic process;cellular metabolic process;cellular process;metabolic process;N-glycan processing;N-glycan processing to lysosome;oligosaccharide metabolic process;phosphate-containing compound metabolic process;phosphorus metabolic process;phosphorylation;primary metabolic process	binding;catalytic activity;identical protein binding;phosphotransferase activity, for other substituted phosphate groups;protein binding;protein dimerization activity;protein homodimerization activity;transferase activity;transferase activity, transferring phosphorus-containing groups;UDP-N-acetylglucosamine-lysosomal-enzyme N-acetylglucosaminephosphotransferase activity	cell part;cytoplasmic part;extracellular membrane-bounded organelle;extracellular organelle;extracellular region part;extracellular vesicular exosome;Golgi apparatus;Golgi apparatus part;Golgi membrane;intracellular membrane-bounded organelle;intracellular organelle;intracellular organelle part;intracellular part;membrane;membrane-bounded organelle;membrane-bounded vesicle;organelle;organelle mem…	carbohydrate metabolic process;cellular metabolic process;cellular process;metabolic process;oligosaccharide metabolic process;phosphorus metabolic process;primary metabolic process	cell part;extracellular organelle;Golgi apparatus;intracellular membrane-bounded organelle;intracellular organelle;membrane;organelle;vesicle	Lysosome		ACEVEDO_LIVER_CANCER_DN;ACEVEDO_NORMAL_TISSUE_ADJACENT_TO_LIVER_TUMOR_DN;CACGTG_V$MYC_Q2;chr16p13;FOSTER_KDM1A_TARGETS_DN;GARCIA_TARGETS_OF_FLI1_AND_DAX1_UP;GSE13306_TREG_VS_TCONV_LAMINA_PROPRIA_DN;GSE14769_40MIN_VS_360MIN_LPS_BMDM_UP;GSE15930_STIM_VS_STIM_AND_IFNAB_24H_CD8_T_CELL_DN;GSE15930_STIM_VS_STIM_AND_IFNAB_72H_CD8_T_CELL_UP;GSE15930_STIM_VS_STIM_AND_IL-12_24H_CD8_T_CELL_DN;GSE15930_STIM_…	Completeproteome;Diseasemutation;Disulfidebond;Glycoprotein;Golgiapparatus;Mucolipidosis;Referenceproteome;Secreted;Signal		16.5775	15.8644	14.2695	18.2327	19.2661	19.0701	19.205	18.7887	18.6936	19.2671	19.064	18.7698	19.2696	18.2309	18.9679	19.4533	19.3082	19.1784	19.3347	18.9835	18.8052	19.1201	17.9076	19.1552	18.9317	19.6807	19.9855	20.1444
+	2.00665	-0.933186	EFNB2	P52799	P52799	EFNB2_HUMAN	Ephrin-B2	Color2 [A=255, R=255, G=0, B=0]	1	4		anatomical structure development;anatomical structure morphogenesis;axon guidance;biological adhesion;biological regulation;blood vessel endothelial cell migration;cell adhesion;cell communication;cell migration;cell migration involved in sprouting angiogenesis;cell motility;cell surface receptor linked signaling pathway;cell-cell signaling;cellular component movement;cellular process;cellular re…	binding;ephrin receptor binding;protein binding;receptor binding	adherens junction;anchoring junction;cell junction;cell part;cell-substrate adherens junction;cell-substrate junction;focal adhesion;integral to membrane;integral to plasma membrane;intrinsic to membrane;intrinsic to plasma membrane;membrane;membrane part;plasma membrane;plasma membrane part	anatomical structure development;anatomical structure morphogenesis;biological adhesion;biological regulation;cell adhesion;cell communication;cell motility;cell-cell signaling;cellular component movement;cellular process;developmental process;locomotion;response to chemical stimulus;response to external stimulus;response to stimulus;signal transduction;signaling;viral reproduction	cell part;membrane;plasma membrane	Axon guidance	Ephrin	AACTTT_UNKNOWN;AAGCACA,MIR-218;AAGGGAT,MIR-188;ACATTCC,MIR-1,MIR-206;ACEVEDO_LIVER_TUMOR_VS_NORMAL_ADJACENT_TISSUE_UP;AKT_UP_MTOR_DN.V1_UP;ANATOMICAL_STRUCTURE_DEVELOPMENT;ANATOMICAL_STRUCTURE_MORPHOGENESIS;ATF2_S_UP.V1_UP;BERENJENO_TRANSFORMED_BY_RHOA_UP;BHAT_ESR1_TARGETS_NOT_VIA_AKT1_DN;BHAT_ESR1_TARGETS_VIA_AKT1_DN;BLALOCK_ALZHEIMERS_DISEASE_DN;BONCI_TARGETS_OF_MIR15A_AND_MIR16_1;BOQUEST_STEM_…	3D-structure;Angiogenesis;Completeproteome;Developmentalprotein;Differentiation;Disulfidebond;Glycoprotein;Host-virusinteraction;Membrane;Neurogenesis;Phosphoprotein;Referenceproteome;Signal;Transmembrane;Transmembranehelix		15.4858	15.5769	14.1125	15.5393	14.222	15.3224	14.0071	17.0232	15.8202	17.0247	14.0587	16.0614	13.6327	17.733	17.6294	17.3748	17.6787	17.731	18.0801	18.0706	17.7885	17.9655	14.49	13.7561	13.9644	16.6029	15.7998	16.8892
+	2.48319	-0.931096	ADAM22	Q9P0K1;Q9P0K1-2;Q9P0K1-3;Q9P0K1-4;Q9P0K1-5	Q9P0K1;Q9P0K1-2;Q9P0K1-3;Q9P0K1-4;Q9P0K1-5	ADA22_HUMAN	Disintegrin and metalloproteinase domain-containing protein 22	Color2 [A=255, R=255, G=0, B=0]	1	4		adult behavior;adult locomotory behavior;anatomical structure development;axon ensheathment;behavior;biological adhesion;biological regulation;cell adhesion;cellular process;central nervous system development;developmental process;ensheathment of neurons;locomotory behavior;multicellular organismal process;myelination;myelination in peripheral nervous system;negative regulation of biological proc…	binding;catalytic activity;cation binding;endopeptidase activity;hydrolase activity;integrin binding;ion binding;metal ion binding;metalloendopeptidase activity;metallopeptidase activity;peptidase activity;peptidase activity, acting on L-amino acid peptides;protein binding;protein complex binding;receptor binding;transition metal ion binding;zinc ion binding	axon;cell part;cell projection;integral to membrane;intrinsic to membrane;membrane part;neuron projection	anatomical structure development;behavior;biological adhesion;biological regulation;cell adhesion;cellular process;developmental process;multicellular organismal process;response to stimulus	cell part;cell projection;neuron projection		ADAM_CR;Disintegrin;Pep_M12B_propep;Reprolysin	AACYNNNNTTCCS_UNKNOWN;ACTAYRNNNCCCR_UNKNOWN;ANATOMICAL_STRUCTURE_DEVELOPMENT;ASTON_MAJOR_DEPRESSIVE_DISORDER_UP;ATF2_S_UP.V1_DN;BENPORATH_ES_WITH_H3K27ME3;BENPORATH_MYC_MAX_TARGETS;BOQUEST_STEM_CELL_CULTURED_VS_FRESH_UP;BRUINS_UVC_RESPONSE_VIA_TP53_GROUP_A;BRUINS_UVC_RESPONSE_VIA_TP53_GROUP_B;CENTRAL_NERVOUS_SYSTEM_DEVELOPMENT;chr7q21;DANG_BOUND_BY_MYC;DODD_NASOPHARYNGEAL_CARCINOMA_DN;GAZDA_DIAMO…	3D-structure;Alternativesplicing;Celladhesion;Cellprojection;Cleavageonpairofbasicresidues;Completeproteome;Disulfidebond;EGF-likedomain;Glycoprotein;Membrane;Phosphoprotein;Polymorphism;Receptor;Referenceproteome;Signal;Transmembrane;Transmembranehelix		17.3156	17.2198	15.9251	14.4019	17.8688	18.0463	17.7752	18.2456	18.7203	18.8746	17.5601	17.8733	17.6616	18.3136	18.4845	18.9983	18.2932	17.8542	18.3995	18.8146	18.4842	18.4928	17.1411	17.4118	17.5191	18.9033	19.0285	18.9944
+	3.12817	-0.927058	CLEC3B	P05452	P05452	TETN_HUMAN	Tetranectin	Color2 [A=255, R=255, G=0, B=0]	1	4		anatomical structure development;biological regulation;biomineral tissue development;bone mineralization;cellular process;cellular response to chemical stimulus;cellular response to endogenous stimulus;cellular response to growth factor stimulus;cellular response to organic substance;cellular response to stimulus;cellular response to transforming growth factor beta stimulus;developmental process;…	binding;calcium ion binding;carbohydrate binding;cation binding;glycosaminoglycan binding;heparin binding;ion binding;metal ion binding;pattern binding;polysaccharide binding	cell part;cytoplasm;extracellular membrane-bounded organelle;extracellular organelle;extracellular region;extracellular region part;extracellular space;extracellular vesicular exosome;granular component;intracellular organelle part;intracellular part;membrane-bounded organelle;membrane-bounded vesicle;nuclear part;nucleolar part;organelle;organelle part;vesicle	anatomical structure development;biological regulation;cellular process;developmental process;multicellular organismal process;response to chemical stimulus;response to endogenous stimulus;response to stimulus	cell part;cytoplasm;extracellular organelle;extracellular region;extracellular space;organelle;vesicle		Lectin_C	ACEVEDO_LIVER_CANCER_UP;AFFAR_YY1_TARGETS_DN;ANATOMICAL_STRUCTURE_DEVELOPMENT;ATM_DN.V1_DN;BAELDE_DIABETIC_NEPHROPATHY_UP;BOQUEST_STEM_CELL_CULTURED_VS_FRESH_UP;CHIARADONNA_NEOPLASTIC_TRANSFORMATION_CDC25_DN;CHICAS_RB1_TARGETS_CONFLUENT;chr3p22;CROMER_TUMORIGENESIS_DN;CSR_LATE_UP.V1_DN;CTIP_DN.V1_UP;DARWICHE_PAPILLOMA_RISK_HIGH_DN;DARWICHE_PAPILLOMA_RISK_LOW_DN;DARWICHE_SKIN_TUMOR_PROMOTER_DN;DAR…	3D-structure;Completeproteome;Directproteinsequencing;Disulfidebond;Glycoprotein;Lectin;Polymorphism;Referenceproteome;Secreted;Signal		21.322	21.9856	22.1109	22.0193	22.2028	22.0522	21.8809	23.015	22.8665	22.5501	21.5709	21.4189	21.2783	22.8988	22.7382	22.6197	22.5541	22.7949	22.9839	22.6741	22.7254	22.5389	20.4127	20.1794	19.9452	22.624	22.7602	22.6898
+	2.13173	-0.919876	ANGPTL1	O95841	O95841	ANGL1_HUMAN	Angiopoietin-related protein 1	Color2 [A=255, R=255, G=0, B=0]	1	4		biological regulation;cell surface receptor linked signaling pathway;cellular process;cellular response to stimulus;enzyme linked receptor protein signaling pathway;regulation of biological process;regulation of cellular process;response to stimulus;signal transduction;transmembrane receptor protein tyrosine kinase signaling pathway	binding;protein binding;receptor binding	extracellular membrane-bounded organelle;extracellular organelle;extracellular region part;extracellular space;extracellular vesicular exosome;membrane-bounded organelle;membrane-bounded vesicle;organelle;vesicle	biological regulation;cellular process;response to stimulus;signal transduction	extracellular organelle;extracellular space;organelle;vesicle		Fibrinogen_C	AAAYWAACM_V$HFH4_01;AKT_UP.V1_UP;AKT_UP_MTOR_DN.V1_UP;CCAWYNNGAAR_UNKNOWN;chr1p36;EXTRACELLULAR_REGION;EXTRACELLULAR_REGION_PART;EXTRACELLULAR_SPACE;GSE11924_TFH_VS_TH1_CD4_TCELL_UP;GSE11924_TFH_VS_TH17_CD4_TCELL_UP;GSE14308_NAIVE_CD4_TCELL_VS_INDUCED_TREG_UP;GSE14308_TH1_VS_NAIVE_CD4_TCELL_DN;GSE14308_TH2_VS_NAIVE_CD4_TCELL_DN;GSE17721_CPG_VS_GARDIQUIMOD_0.5H_BMDM_UP;GSE17721_CTRL_VS_GARDIQUIMOD…	Coiledcoil;Completeproteome;Disulfidebond;Glycoprotein;Referenceproteome;Secreted;Signal		17.4283	16.3949	14.8748	14.2951	15.8298	17.6904	17.5164	15.6574	16.9657	17.2772	16.045	16.4646	17.0852	15.6075	15.9785	13.8695	17.6464	16.3805	16.5083	15.9769	16.4844	17.9646	17.7638	17.1854	17.2291	16.8347	16.6727	17.7835
+	1.96435	-0.917366	NTM	Q14982;Q14982-2;Q14982-3;Q14982-4;Q9P121-4;Q9P121-4	Q9P121;Q9P121-2;Q9P121-3;Q9P121-4;Q14982;Q14982-2;Q14982-3;Q14982-4;Q9P121;Q9P121-2;Q9P121-3;Q9P121-4	NTRI_HUMAN;OPCM_HUMAN;NTRI_HUMAN	Opioid-binding protein/cell adhesion molecule;Isoform 4 of Neurotrimin	Color2 [A=255, R=255, G=0, B=0]	1	4		biological adhesion;biological regulation;cell adhesion;cell recognition;cell-cell adhesion;cellular process;neuron recognition;regulation of biological process;regulation of cell development;regulation of cell differentiation;regulation of cellular process;regulation of developmental process;regulation of multicellular organismal development;regulation of multicellular organismal process;regulat…		anchored to membrane;cell body;cell junction;cell part;cell projection;cell surface;cell-cell junction;extracellular membrane-bounded organelle;extracellular organelle;extracellular region part;extracellular vesicular exosome;intrinsic to membrane;membrane;membrane part;membrane-bounded organelle;membrane-bounded vesicle;neuron projection;neuronal cell body;organelle;plasma membrane;vesicle	biological adhesion;biological regulation;cell adhesion;cell recognition;cellular process	cell body;cell part;cell projection;cell surface;extracellular organelle;membrane;neuron projection;neuronal cell body;organelle;plasma membrane;vesicle		I-set	AACTTT_UNKNOWN;AAGCACT,MIR-520F;AAGGGAT,MIR-188;ACCAAAG,MIR-9;ACTACCT,MIR-196A,MIR-196B;AGCACTT,MIR-93,MIR-302A,MIR-302B,MIR-302C,MIR-302D,MIR-372,MIR-373,MIR-520E,MIR-520A,MIR-526B,MIR-520B,MIR-520C,MIR-520D;AGCTCCT,MIR-28;AGTCTAG,MIR-151;ANASTASSIOU_CANCER_MESENCHYMAL_TRANSITION_SIGNATURE;ATM_DN.V1_DN;BEGUM_TARGETS_OF_PAX3_FOXO1_FUSION_DN;BMI1_DN_MEL18_DN.V1_UP;BRUINS_UVC_RESPONSE_VIA_TP53_GROU…	Alternativesplicing;Celladhesion;Cellmembrane;Completeproteome;Directproteinsequencing;Diseasemutation;Disulfidebond;Glycoprotein;GPI-anchor;Immunoglobulindomain;Lipoprotein;Membrane;Referenceproteome;Repeat;Signal		22.4735	19.1807	19.1165	18.4446	20.3106	20.5835	20.2988	21.9056	21.9686	21.8298	19.7812	20.1389	19.884	20.5943	21.1384	21.2371	21.293	21.107	21.4365	21.3712	21.9224	21.2376	20.2091	20.3709	20.4351	21.2191	21.1072	21.0087
+	3.31246	-0.904838	HMCN1	Q96RW7;Q96RW7-2	Q96RW7;Q96RW7-2	HMCN1_HUMAN	Hemicentin-1	Color2 [A=255, R=255, G=0, B=0]	1	4		multicellular organismal process;neurological system process;response to stimulus;sensory perception;sensory perception of light stimulus;system process;visual perception	binding;calcium ion binding;cation binding;ion binding;metal ion binding	basement membrane;cell cortex;cell junction;cell part;cytoplasmic part;extracellular matrix part;extracellular membrane-bounded organelle;extracellular organelle;extracellular region part;extracellular vesicular exosome;intracellular part;membrane-bounded organelle;membrane-bounded vesicle;organelle;vesicle	multicellular organismal process;neurological system process;response to stimulus	cell cortex;cell part;extracellular organelle;organelle;vesicle		cEGF;EGF_CA;G2F;I-set;TSP_1	AAAYWAACM_V$HFH4_01;AAGCAAT,MIR-137;ACACTGG,MIR-199A,MIR-199B;CAGGTG_V$E12_Q6;chr1q24;chr1q25;CREIGHTON_ENDOCRINE_THERAPY_RESISTANCE_1;CTTTAAR_UNKNOWN;CTTTGA_V$LEF1_Q2;CTTTGT_V$LEF1_Q2;GOZGIT_ESR1_TARGETS_DN;GSE26495_PD1HIGH_VS_PD1LOW_CD8_TCELL_DN;GSE29614_CTRL_VS_DAY3_TIV_FLU_VACCINE_PBMC_UP;GSE29614_CTRL_VS_TIV_FLU_VACCINE_PBMC_2007_UP;HOELZEL_NF1_TARGETS_DN;HORIUCHI_WTAP_TARGETS_UP;KINSEY_TARG…	Age-relatedmaculardegeneration;Alternativesplicing;Basementmembrane;Calcium;Completeproteome;Diseasemutation;Disulfidebond;EGF-likedomain;Extracellularmatrix;Glycoprotein;Immunoglobulindomain;Polymorphism;Referenceproteome;Repeat;Secreted;Sensorytransduction;Signal;Vision		16.3892	15.0622	15.7417	16.7635	17.8049	17.7645	17.8299	17.5059	16.9167	17.3007	17.6149	17.5102	17.0146	16.859	18.1209	17.2947	16.9145	17.1035	16.9508	18.0252	18.3031	17.8943	18.0591	17.4077	17.5413	17.3409	17.2742	17.2135
+	1.97157	-0.898186	SIRPA	P78324;P78324-2;P97797-2	P78324;P78324-2;P78324-4;Q5TFQ8;Q9P1W8;Q9P1W8-2;Q9P1W8-3;Q9P1W8-4;P97797-2;P97797-4	SHPS1_HUMAN;SHPS1_MOUSE	Tyrosine-protein phosphatase non-receptor type substrate 1;Isoform 2 of Tyrosine-protein phosphatase non-receptor type substrate 1	Color2 [A=255, R=255, G=0, B=0]	1	4		biological adhesion;biological regulation;blood coagulation;cell adhesion;cell communication;cell migration;cell motility;cell-cell signaling;cellular component movement;cellular process;cellular response to stimulus;coagulation;hemostasis;immune system process;intracellular signal transduction;leukocyte migration;locomotion;multicellular organismal process;negative regulation of biological proce…		cell part;extracellular membrane-bounded organelle;extracellular organelle;extracellular region part;extracellular vesicular exosome;integral to membrane;intrinsic to membrane;membrane;membrane part;membrane-bounded organelle;membrane-bounded vesicle;organelle;plasma membrane;vesicle	biological adhesion;biological regulation;cell adhesion;cell communication;cell motility;cell-cell signaling;cellular component movement;cellular process;coagulation;immune system process;locomotion;multicellular organismal process;regulation of body fluid levels;response to stimulus;signal transduction;signaling	cell part;extracellular organelle;membrane;organelle;plasma membrane;vesicle	Osteoclast differentiation	C1-set;V-set	AAAYRNCTG_UNKNOWN;AATGTGA,MIR-23A,MIR-23B;ACEVEDO_LIVER_CANCER_DN;BAKKER_FOXO3_TARGETS_UP;BCAT_BILD_ET_AL_UP;BHATI_G2M_ARREST_BY_2METHOXYESTRADIOL_DN;BIDUS_METASTASIS_DN;BMI1_DN.V1_UP;BOYAULT_LIVER_CANCER_SUBCLASS_G5_DN;BROWN_MYELOID_CELL_DEVELOPMENT_UP;BROWNE_HCMV_INFECTION_14HR_DN;BROWNE_HCMV_INFECTION_30MIN_DN;BYSTRYKH_HEMATOPOIESIS_STEM_CELL_QTL_TRANS;CAGGTA_V$AREB6_01;CAGGTG_V$E12_Q6;CAR_MLA…	3D-structure;Alternativesplicing;Celladhesion;Completeproteome;Disulfidebond;Glycoprotein;Immunoglobulindomain;Membrane;Phosphoprotein;Polymorphism;Referenceproteome;Repeat;SH3-binding;Signal;Transmembrane;Transmembranehelix		16.7723	15.3039	14.5403	14.9888	16.2649	13.7141	13.7142	16.7988	17.0032	17.1295	15.2817	14.4807	13.6634	14.6833	14.086	14.598	17.1224	17.0157	17.5028	17.5318	16.9657	17.2244	13.905	14.97	14.8181	16.9569	17.5581	17.9647
+	2.62199	-0.895695	PTPRF	P10586;P10586-2;P10586;P10586-2;P23468-2;P23468-3;P23468-4;P23468-5;P23468-6;P23468-7;P10586;P10586-2;P23468-3;P23468-4;P23468-5;P23468-6;P23468-7	P10586;P10586-2;P10586;P10586-2;P23468;P23468-2;P23468-3;P23468-4;P23468-5;P23468-6;P23468-7;A4IFW2;P10586;P10586-2;P23468;P23468-3;P23468-4;P23468-5;P23468-6;P23468-7;A4IFW2	PTPRF_HUMAN;PTPRD_HUMAN;PTPRF_HUMAN;PTPRD_HUMAN;PTPRF_HUMAN	Receptor-type tyrosine-protein phosphatase F;Receptor-type tyrosine-protein phosphatase F;Receptor-type tyrosine-protein phosphatase F	Color2 [A=255, R=255, G=0, B=0]	1	4		biological adhesion;biological regulation;cell adhesion;cell differentiation;cell migration;cell motility;cell surface receptor linked signaling pathway;cell-cell adhesion;cellular component assembly;cellular component assembly at cellular level;cellular component movement;cellular component organization;cellular component organization at cellular level;cellular component organization or biogenes…	binding;carbohydrate binding;catalytic activity;cell adhesion molecule binding;glycosaminoglycan binding;heparin binding;hydrolase activity;hydrolase activity, acting on ester bonds;molecular transducer activity;pattern binding;phosphatase activity;phosphoprotein phosphatase activity;phosphoric ester hydrolase activity;polysaccharide binding;protein binding;protein tyrosine phosphatase activity;r…	cell part;extracellular membrane-bounded organelle;extracellular organelle;extracellular region part;extracellular vesicular exosome;integral to membrane;integral to plasma membrane;intrinsic to membrane;intrinsic to plasma membrane;membrane part;membrane-bounded organelle;membrane-bounded vesicle;organelle;plasma membrane part;vesicle	biological adhesion;biological regulation;cell adhesion;cell differentiation;cell motility;cellular component assembly;cellular component movement;cellular component organization;cellular membrane organization;cellular metabolic process;cellular process;developmental process;locomotion;macromolecule metabolic process;macromolecule modification;membrane organization;metabolic process;phosphorus me…	cell part;extracellular organelle;organelle;vesicle	Adherens junction;Cell adhesion molecules (CAMs);Insulin signaling pathway	fn3;I-set;Y_phosphatase	AACATTC,MIR-409-3P;AACTTT_UNKNOWN;AGCTCCT,MIR-28;ALK_DN.V1_DN;AMIT_EGF_RESPONSE_480_HELA;BAELDE_DIABETIC_NEPHROPATHY_DN;BENPORATH_MYC_MAX_TARGETS;BIOPOLYMER_METABOLIC_PROCESS;BIOPOLYMER_MODIFICATION;BLALOCK_ALZHEIMERS_DISEASE_UP;BONOME_OVARIAN_CANCER_SURVIVAL_SUBOPTIMAL_DEBULKING;BOQUEST_STEM_CELL_CULTURED_VS_FRESH_UP;BOQUEST_STEM_CELL_UP;BROWNE_HCMV_INFECTION_10HR_UP;BROWNE_HCMV_INFECTION_18HR_D…	3D-structure;Alternativesplicing;Celladhesion;Completeproteome;Disulfidebond;Glycoprotein;Heparin-binding;Hydrolase;Immunoglobulindomain;Membrane;Phosphoprotein;Polymorphism;Proteinphosphatase;Receptor;Referenceproteome;Repeat;Signal;Transmembrane;Transmembranehelix		17.1431	17.316	13.3495	17.0546	18.6153	18.1806	18.2439	17.8491	17.6463	16.9738	17.8816	17.8753	17.6543	17.5414	17.5561	17.7415	17.8404	17.9445	18.3793	18.962	18.9217	18.8687	17.8581	17.0713	16.6601	18.3871	18.5621	18.6719
+	2.16521	-0.893818	CADM3	Q8N126;Q8N126-2;Q8N126-3	Q8N126;Q8N126-2;Q8N126-3;Q99N28	CADM3_HUMAN	Cell adhesion molecule 3	Color2 [A=255, R=255, G=0, B=0]	1	4		adherens junction organization;biological adhesion;cell adhesion;cell junction assembly;cell junction organization;cell-cell adhesion;cell-cell junction organization;cellular component assembly;cellular component assembly at cellular level;cellular component organization;cellular component organization at cellular level;cellular component organization or biogenesis;cellular component organization…	binding;identical protein binding;protein binding;protein dimerization activity;protein homodimerization activity	cell junction;cell part;cell-cell junction;integral to membrane;intrinsic to membrane;membrane;membrane part;plasma membrane	biological adhesion;cell adhesion;cell junction organization;cellular component assembly;cellular component organization;cellular process;localization	cell part;membrane;plasma membrane	Cell adhesion molecules (CAMs)	C2-set_2;V-set	AKT_UP_MTOR_DN.V1_DN;BENPORATH_SUZ12_TARGETS;BRUINS_UVC_RESPONSE_VIA_TP53_GROUP_A;CELL_CELL_ADHESION;CELL_JUNCTION;chr1q21;GAL_LEUKEMIC_STEM_CELL_DN;GGCAGAC,MIR-346;GGGCGGR_V$SP1_Q6;GSE10325_MYELOID_VS_LUPUS_MYELOID_UP;GSE17721_CTRL_VS_CPG_0.5H_BMDM_DN;GSE17721_CTRL_VS_LPS_2H_BMDM_DN;GSE17721_POLYIC_VS_GARDIQUIMOD_8H_BMDM_UP;GSE20715_0H_VS_6H_OZONE_LUNG_DN;GSE22886_CD8_VS_CD4_NAIVE_TCELL_DN;GSE39…	3D-structure;Alternativesplicing;Calcium;Celladhesion;Celljunction;Cellmembrane;Completeproteome;Directproteinsequencing;Disulfidebond;Glycoprotein;Immunoglobulindomain;Membrane;Polymorphism;Referenceproteome;Repeat;Signal;Transmembrane;Transmembranehelix		15.3658	17.156	18.2084	14.7914	17.6846	18.4814	17.5588	17.6205	18.69	18.206	17.4544	16.9306	17.3697	18.5778	18.927	18.8774	19.1446	18.8041	18.752	18.8764	18.4858	18.9085	18.7353	18.8406	19.0429	18.497	19.6024	19.2889
+	2.89992	-0.888106	GALNT1	Q10472	Q10472	GALT1_HUMAN	Polypeptide N-acetylgalactosaminyltransferase 1	Color2 [A=255, R=255, G=0, B=0]	1	4		carbohydrate metabolic process;cellular carbohydrate metabolic process;cellular macromolecule metabolic process;cellular metabolic process;cellular process;cellular protein metabolic process;glycosylation;macromolecule glycosylation;macromolecule metabolic process;macromolecule modification;metabolic process;O-glycan processing;peptidyl-amino acid modification;peptidyl-serine modification;peptidy…	acetylgalactosaminyltransferase activity;binding;carbohydrate binding;catalytic activity;cation binding;ion binding;manganese ion binding;metal ion binding;polypeptide N-acetylgalactosaminyltransferase activity;transferase activity;transferase activity, transferring glycosyl groups;transferase activity, transferring hexosyl groups;transition metal ion binding;UDP-glycosyltransferase activity	cell part;cytoplasmic part;extracellular region;Golgi apparatus part;Golgi cisterna membrane;Golgi membrane;integral to membrane;intracellular organelle part;intracellular part;intrinsic to membrane;membrane;membrane part;organelle membrane;organelle part;perinuclear region of cytoplasm	carbohydrate metabolic process;cellular metabolic process;cellular process;macromolecule metabolic process;macromolecule modification;metabolic process;peptidyl-amino acid modification;primary metabolic process;protein glycosylation;protein metabolic process;protein modification process	cell part;extracellular region;membrane	Mucin type O-Glycan biosynthesis	Glycos_transf_2;Ricin_B_lectin	ACAGGGT,MIR-10A,MIR-10B;ACETYLGALACTOSAMINYLTRANSFERASE_ACTIVITY;ACTGAAA,MIR-30A-3P,MIR-30E-3P;ATACCTC,MIR-202;ATCATGA,MIR-433;BIOPOLYMER_METABOLIC_PROCESS;BIOPOLYMER_MODIFICATION;BIOSYNTHETIC_PROCESS;BLALOCK_ALZHEIMERS_DISEASE_UP;BLUM_RESPONSE_TO_SALIRASIB_DN;BOYAULT_LIVER_CANCER_SUBCLASS_G6_UP;BRUECKNER_TARGETS_OF_MIRLET7A3_DN;CELLULAR_MACROMOLECULE_METABOLIC_PROCESS;CELLULAR_PROTEIN_METABOLIC_…	Alternativesplicing;Completeproteome;Disulfidebond;Glycoprotein;Glycosyltransferase;Golgiapparatus;Lectin;Manganese;Membrane;Metal-binding;Polymorphism;Referenceproteome;Secreted;Signal-anchor;Transferase;Transmembrane;Transmembranehelix		15.6011	16.1445	15.2717	18.1282	18.8296	18.8978	18.9291	18.0137	18.9551	18.6448	18.7596	18.8125	18.5897	18.3363	18.6851	18.7702	18.8012	19.0251	19.1802	18.5863	19.2311	18.3036	19.344	19.1488	18.8258	18.6993	19.8052	19.1596
+	2.30527	-0.878836	COMP	P35443;P49747;P49747-2;P49747;P49747-2	Q9R0G6;P35443;P49747;P49747-2;Q9R0G6;P49747;P49747-2	COMP_HUMAN;TSP4_HUMAN;COMP_HUMAN	Thrombospondin-4;Cartilage oligomeric matrix protein	Color2 [A=255, R=255, G=0, B=0]	1	4		anatomical structure development;anatomical structure morphogenesis;apoptosis;appendage development;behavior;behavioral response to pain;biological adhesion;biological regulation;cartilage development;cartilage development involved in endochondral bone morphogenesis;cell adhesion;cell death;cell migration;cell motility;cell-cell adhesion;cellular component movement;cellular component organization…	binding;calcium ion binding;carbohydrate binding;cation binding;collagen binding;enzyme binding;extracellular matrix structural constituent;glycoprotein binding;glycosaminoglycan binding;heparan sulfate proteoglycan binding;heparin binding;integrin binding;ion binding;metal ion binding;pattern binding;polysaccharide binding;protease binding;protein binding;protein complex binding;proteoglycan bin…	basement membrane;cell part;cytoplasmic part;endoplasmic reticulum;extracellular matrix;extracellular matrix part;extracellular membrane-bounded organelle;extracellular organelle;extracellular region;extracellular region part;extracellular space;extracellular vesicular exosome;intracellular membrane-bounded organelle;intracellular organelle;intracellular part;membrane-bounded organelle;membrane-b…	anatomical structure development;anatomical structure morphogenesis;behavior;biological adhesion;biological regulation;cell adhesion;cell death;cell motility;cellular component movement;cellular component organization;cellular process;death;developmental process;extracellular matrix organization;extracellular structure organization;locomotion;multicellular organismal process;regulation of protein…	cell part;endoplasmic reticulum;extracellular matrix;extracellular organelle;extracellular region;extracellular space;intracellular membrane-bounded organelle;intracellular organelle;organelle;proteinaceous extracellular matrix;vesicle	ECM-receptor interaction;Focal adhesion;Malaria;Phagosome;TGF-beta signaling pathway	COMP;EGF_CA;TSP_3;TSP_C	AAGCAAT,MIR-137;AFFAR_YY1_TARGETS_DN;ANASTASSIOU_CANCER_MESENCHYMAL_TRANSITION_SIGNATURE;ANATOMICAL_STRUCTURE_DEVELOPMENT;ANATOMICAL_STRUCTURE_MORPHOGENESIS;ASTON_MAJOR_DEPRESSIVE_DISORDER_UP;ATF2_S_UP.V1_DN;ATF2_UP.V1_DN;BENPORATH_EED_TARGETS;BENPORATH_ES_WITH_H3K27ME3;BENPORATH_PRC2_TARGETS;BENPORATH_SUZ12_TARGETS;BERTUCCI_MEDULLARY_VS_DUCTAL_BREAST_CANCER_DN;BOQUEST_STEM_CELL_CULTURED_VS_FRESH…	3D-structure;Alternativesplicing;Apoptosis;Calcium;Celladhesion;Completeproteome;Directproteinsequencing;Diseasemutation;Disulfidebond;Dwarfism;EGF-likedomain;Endoplasmicreticulum;Extracellularmatrix;Glycoprotein;Growthfactor;Heparin-binding;Mitogen;Polymorphism;Referenceproteome;Repeat;Sarcoplasmicreticulum;Secreted;Signal;Tissueremodeling;Unfoldedproteinresponse		15.8869	19.0075	19.0075	19.0489	18.7998	18.279	18.468	17.1343	17.1379	17.8692	19.0957	19.0897	19.2426	18.1249	18.0371	18.5203	18.956	18.611	18.1181	19.1811	18.9	18.5429	21.1185	20.8673	20.5418	18.5432	18.9744	18.047
+	2.56862	-0.872032	PEPD	P12955	P12955;P12955-2;P12955-3	PEPD_HUMAN	Xaa-Pro dipeptidase	Color2 [A=255, R=255, G=0, B=0]	1	4		amine metabolic process;carboxylic acid metabolic process;cellular amine metabolic process;cellular amino acid metabolic process;cellular ketone metabolic process;cellular metabolic process;cellular nitrogen compound metabolic process;cellular process;collagen catabolic process;collagen metabolic process;macromolecule metabolic process;metabolic process;multicellular organismal catabolic process;…	aminopeptidase activity;binding;carboxypeptidase activity;catalytic activity;cation binding;dipeptidase activity;exopeptidase activity;hydrolase activity;ion binding;manganese ion binding;metal ion binding;metallocarboxypeptidase activity;metalloexopeptidase activity;metallopeptidase activity;peptidase activity;peptidase activity, acting on L-amino acid peptides;transition metal ion binding	extracellular membrane-bounded organelle;extracellular organelle;extracellular region part;extracellular vesicular exosome;membrane-bounded organelle;membrane-bounded vesicle;organelle;vesicle	amine metabolic process;cellular amino acid metabolic process;cellular ketone metabolic process;cellular metabolic process;cellular nitrogen compound metabolic process;cellular process;macromolecule metabolic process;metabolic process;multicellular organismal process;nitrogen compound metabolic process;organic acid metabolic process;primary metabolic process;protein metabolic process;proteolysis;…	extracellular organelle;organelle;vesicle		AMP_N;Peptidase_M24	ACEVEDO_LIVER_CANCER_DN;AMINE_METABOLIC_PROCESS;AMINO_ACID_AND_DERIVATIVE_METABOLIC_PROCESS;AMINO_ACID_METABOLIC_PROCESS;BREDEMEYER_RAG_SIGNALING_VIA_ATM_NOT_VIA_NFKB_UP;CACGTG_V$MYC_Q2;CAGCTG_V$AP4_Q5;CARBOXYLIC_ACID_METABOLIC_PROCESS;CARBOXYPEPTIDASE_ACTIVITY;CELLULAR_MACROMOLECULE_METABOLIC_PROCESS;CELLULAR_PROTEIN_METABOLIC_PROCESS;CGTSACG_V$PAX3_B;CHIANG_LIVER_CANCER_SUBCLASS_POLYSOMY7_UP;ch…	3D-structure;Acetylation;Alternativesplicing;Collagendegradation;Completeproteome;Dipeptidase;Directproteinsequencing;Diseasemutation;Hydrolase;Manganese;Metal-binding;Metalloprotease;Phosphoprotein;Polymorphism;Protease;Referenceproteome		17.1019	15.4762	13.606	16.4842	16.2219	16.4419	16.1965	14.6817	14.2868	16.6778	14.9175	15.2621	14.7286	15.2862	14.4742	14.7377	16.0064	16.423	16.6576	16.2222	16.8025	16.3743	16.5375	17.1126	16.4971	16.5823	16.4783	16.2789
+	2.61584	-0.868586	PROCR	Q9UNN8	Q9UNN8	EPCR_HUMAN	Endothelial protein C receptor	Color2 [A=255, R=255, G=0, B=0]	1	4		antigen processing and presentation;biological regulation;blood coagulation;cell migration;cell motility;cellular component movement;cellular process;coagulation;hemostasis;immune response;immune system process;leukocyte migration;locomotion;multicellular organismal process;negative regulation of biological process;negative regulation of coagulation;negative regulation of multicellular organismal…	receptor activity	adherens junction;anchoring junction;cell junction;cell part;cell surface;cell-substrate adherens junction;cell-substrate junction;centrosome;cytoplasmic part;cytoskeletal part;extracellular membrane-bounded organelle;extracellular organelle;extracellular region;extracellular region part;extracellular vesicular exosome;focal adhesion;integral to membrane;integral to plasma membrane;intracellular …	biological regulation;cell motility;cellular component movement;cellular process;coagulation;immune system process;locomotion;multicellular organismal process;regulation of body fluid levels;response to stimulus	cell part;cell surface;centrosome;extracellular organelle;extracellular region;intracellular non-membrane-bounded organelle;intracellular organelle;membrane;microtubule organizing center;organelle;plasma membrane;vesicle		MHC_I	BECKER_TAMOXIFEN_RESISTANCE_UP;BERENJENO_TRANSFORMED_BY_RHOA_UP;chr20q11;COATES_MACROPHAGE_M1_VS_M2_DN;ENK_UV_RESPONSE_EPIDERMIS_UP;FEVR_CTNNB1_TARGETS_UP;FORTSCHEGGER_PHF8_TARGETS_DN;FULCHER_INFLAMMATORY_RESPONSE_LECTIN_VS_LPS_UP;GAUSSMANN_MLL_AF4_FUSION_TARGETS_E_UP;GERY_CEBP_TARGETS;GGGTGGRR_V$PAX4_03;GOZGIT_ESR1_TARGETS_DN;GRAESSMANN_APOPTOSIS_BY_DOXORUBICIN_UP;GRAESSMANN_RESPONSE_TO_MC_AND_D…	3D-structure;Bloodcoagulation;Completeproteome;Disulfidebond;Glycoprotein;Hemostasis;Membrane;Polymorphism;Receptor;Referenceproteome;Signal;Transmembrane;Transmembranehelix		17.8069	15.0994	15.9681	14.7249	15.5153	16.0456	14.2752	14.3989	15.2936	16.8435	13.2636	14.9867	15.7362	16.0159	16.09	16.6804	16.5324	16.8766	16.1866	16.2928	16.0756	17.1087	15.6475	16.0082	16.2827	15.8685	17.0216	15.0549
+	3.20893	-0.865976	AFM	P43652	P43652	AFAM_HUMAN	Afamin	Color2 [A=255, R=255, G=0, B=0]	1	4		establishment of localization;transport;vitamin transport	binding;vitamin binding;vitamin E binding	blood microparticle;extracellular membrane-bounded organelle;extracellular organelle;extracellular region;extracellular region part;extracellular space;extracellular vesicular exosome;membrane-bounded organelle;membrane-bounded vesicle;organelle;vesicle	establishment of localization;transport;vitamin transport	extracellular organelle;extracellular region;extracellular space;organelle;vesicle		Serum_albumin	ACEVEDO_LIVER_TUMOR_VS_NORMAL_ADJACENT_TISSUE_DN;ACEVEDO_NORMAL_TISSUE_ADJACENT_TO_LIVER_TUMOR_UP;BLALOCK_ALZHEIMERS_DISEASE_UP;CAIRO_HEPATOBLASTOMA_CLASSES_DN;CAIRO_LIVER_DEVELOPMENT_DN;CAR_HPX;CAR_IGFBP1;CHIANG_LIVER_CANCER_SUBCLASS_PROLIFERATION_DN;chr4q11;EXTRACELLULAR_REGION;FLECHNER_BIOPSY_KIDNEY_TRANSPLANT_REJECTED_VS_OK_DN;GSE13411_NAIVE_VS_MEMORY_BCELL_DN;GSE13411_NAIVE_VS_SWITCHED_MEMOR…	Completeproteome;Directproteinsequencing;Disulfidebond;Glycoprotein;Polymorphism;Referenceproteome;Repeat;Secreted;Signal;Transport		22.0583	22.1879	21.9999	22.2335	21.7981	21.705	22.0022	22.8359	22.7985	22.7749	22.5278	22.5807	22.5618	23.1397	23.0643	23.0859	23.5709	23.5204	23.4583	22.4571	22.6303	22.5304	22.9321	22.9425	23.0206	23.718	23.8063	23.8092
+	4.22093	-0.863165	HPX	P02790	P02790	HEMO_HUMAN	Hemopexin	Color2 [A=255, R=255, G=0, B=0]	1	4		biological regulation;cation homeostasis;cellular cation homeostasis;cellular chemical homeostasis;cellular component organization;cellular component organization or biogenesis;cellular homeostasis;cellular ion homeostasis;cellular iron ion homeostasis;cellular membrane organization;cellular metabolic process;cellular metal ion homeostasis;cellular process;chemical homeostasis;cofactor metabolic …	binding;cation binding;cofactor transporter activity;heme transporter activity;ion binding;metal ion binding;transporter activity	blood microparticle;cell part;cytoplasmic membrane-bounded vesicle lumen;cytoplasmic part;cytoplasmic vesicle part;endocytic vesicle lumen;extracellular membrane-bounded organelle;extracellular organelle;extracellular region;extracellular region part;extracellular space;extracellular vesicular exosome;intracellular organelle part;intracellular part;membrane-bounded organelle;membrane-bounded vesi…	biological regulation;cellular component organization;cellular homeostasis;cellular ion homeostasis;cellular membrane organization;cellular metabolic process;cellular process;cofactor metabolic process;cofactor transport;endocytosis;establishment of localization;heterocycle metabolic process;homeostatic process;macromolecule metabolic process;membrane invagination;membrane organization;metabolic …	cell part;extracellular organelle;extracellular region;extracellular space;organelle;vesicle		Hemopexin	ALK_DN.V1_DN;ALTEMEIER_RESPONSE_TO_LPS_WITH_MECHANICAL_VENTILATION;BOCHKIS_FOXA2_TARGETS;BRUINS_UVC_RESPONSE_VIA_TP53_GROUP_A;CAIRO_HEPATOBLASTOMA_DN;CAR_HPX;CAR_IGFBP1;CATION_HOMEOSTASIS;CELLULAR_CATION_HOMEOSTASIS;CELLULAR_HOMEOSTASIS;CHARAFE_BREAST_CANCER_LUMINAL_VS_BASAL_UP;CHEMICAL_HOMEOSTASIS;chr11p15;COFACTOR_TRANSPORT;COFACTOR_TRANSPORTER_ACTIVITY;CYCLIN_D1_KE_.V1_DN;DOANE_BREAST_CANCER_C…	Completeproteome;Directproteinsequencing;Disulfidebond;Glycoprotein;Heme;Host-virusinteraction;Iron;Metal-binding;Polymorphism;Referenceproteome;Repeat;Secreted;Signal;Transport		27.1701	25.4247	25.4696	25.674	26.5379	26.5444	26.4713	28.0926	28.2128	28.0719	27.8061	27.9041	27.8221	27.8883	28.1372	27.9807	28.3582	28.3344	28.3934	27.9681	28.1973	27.9031	28.4439	28.4537	28.371	28.4568	28.4168	28.1878
+	2.288	-0.860863	VASN	Q6EMK4	Q6EMK4	VASN_HUMAN	Vasorin	Color2 [A=255, R=255, G=0, B=0]	1	4		biological regulation;cellular process;cellular response to chemical stimulus;cellular response to hypoxia;cellular response to oxygen levels;cellular response to redox state;cellular response to stimulus;cellular response to stress;negative regulation of biological process;negative regulation of cell communication;negative regulation of cell development;negative regulation of cell differentiatio…	binding;cytokine binding;growth factor binding;protein binding;transforming growth factor beta binding	cell part;cell surface;cytoplasmic part;extracellular membrane-bounded organelle;extracellular organelle;extracellular region part;extracellular space;extracellular vesicular exosome;integral to membrane;intracellular membrane-bounded organelle;intracellular organelle;intracellular organelle part;intracellular part;intrinsic to membrane;lysosomal membrane;membrane;membrane part;membrane-bounded o…	biological regulation;cellular process;response to chemical stimulus;response to stimulus;response to stress	cell part;cell surface;extracellular organelle;extracellular space;intracellular membrane-bounded organelle;intracellular organelle;membrane;mitochondrion;organelle;plasma membrane;vesicle		LRR_1;LRR_8;LRRNT	AAAYWAACM_V$HFH4_01;AACTGGA,MIR-145;AGGAAGC,MIR-516-3P;AGTTCTC,MIR-146A,MIR-146B;ATGAAGG,MIR-205;BRUINS_UVC_RESPONSE_LATE;BRUINS_UVC_RESPONSE_VIA_TP53_GROUP_B;CCCNNGGGAR_V$OLF1_01;CCTGCTG,MIR-214;CHEN_METABOLIC_SYNDROM_NETWORK;chr16p13;CTTTGT_V$LEF1_Q2;CUI_TCF21_TARGETS_2_DN;DELASERNA_MYOD_TARGETS_DN;GGGAGGRR_V$MAZ_Q6;GRADE_COLON_CANCER_UP;GRAESSMANN_APOPTOSIS_BY_DOXORUBICIN_UP;GRAESSMANN_RESPONS…	Completeproteome;Disulfidebond;EGF-likedomain;Glycoprotein;Leucine-richrepeat;Membrane;Polymorphism;Referenceproteome;Repeat;Secreted;Signal;Transmembrane;Transmembranehelix		20.4718	20.9677	20.5277	20.576	22.3666	22.338	22.2287	22.9958	22.8799	22.6784	21.0515	20.9881	20.9549	22.6781	22.3139	22.5385	22.879	22.8862	22.9811	23.2077	23.1287	23.0873	20.0479	20.1468	19.6019	23.1241	22.9317	22.9608
+	2.03542	-0.856205	Col2a1	P02452;P02458;P02458;P02458;P28481;P28481-1;P28481-2;P28481-4;P28481-5;P28481-6;P28481-7;P28481;P28481-1;P28481-2;P28481-4;P28481-5;P28481-6;P28481-7	P02452;P02458;P02458;P02458-1;P02458-3;P02458;P02458-1;P28481;P28481-1;P28481-2;P28481-4;P28481-5;P28481-6;P28481-7;P28481;P28481-1;P28481-2;P28481-4;P28481-5;P28481-6;P28481-7	CO1A1_HUMAN;CO2A1_HUMAN;CO2A1_HUMAN;CO2A1_HUMAN;CO2A1_MOUSE;CO2A1_MOUSE	Collagen alpha-1(I) chain;Collagen alpha-1(II) chain;Collagen alpha-1(II) chain;Collagen alpha-1(II) chain	Color2 [A=255, R=255, G=0, B=0]	1	4		anatomical structure development;anatomical structure formation involved in morphogenesis;anatomical structure homeostasis;anatomical structure morphogenesis;axon guidance;biological adhesion;biological regulation;biomineral tissue development;biosynthetic process;blood coagulation;blood vessel development;bone trabecula formation;cartilage condensation;cartilage development;cartilage development…	binding;cation binding;extracellular matrix structural constituent;extracellular matrix structural constituent conferring tensile strength;growth factor binding;identical protein binding;ion binding;metal ion binding;platelet-derived growth factor binding;protein binding;structural molecule activity	basement membrane;cell part;collagen;collagen type I;collagen type II;cytoplasmic membrane-bounded vesicle;cytoplasmic part;cytoplasmic vesicle;endoplasmic reticulum lumen;endoplasmic reticulum part;extracellular matrix;extracellular matrix part;extracellular region;extracellular region part;extracellular space;fibrillar collagen;Golgi apparatus;intracellular membrane-bounded organelle;intracellu…	anatomical structure development;anatomical structure formation involved in morphogenesis;anatomical structure morphogenesis;biological adhesion;biological regulation;biosynthetic process;cell activation;cell adhesion;cell communication;cell differentiation;cell motility;cellular component assembly;cellular component disassembly;cellular component movement;cellular component organization;cellular…	cell part;cytoplasmic membrane-bounded vesicle;extracellular matrix;extracellular region;extracellular space;Golgi apparatus;intracellular membrane-bounded organelle;intracellular organelle;organelle;vesicle	Amoebiasis;ECM-receptor interaction;Focal adhesion;Protein digestion and absorption	COLFI;Collagen;VWC	AAGCACA,MIR-218;ACEVEDO_LIVER_CANCER_UP;ACEVEDO_LIVER_TUMOR_VS_NORMAL_ADJACENT_TISSUE_UP;ACTACCT,MIR-196A,MIR-196B;AGGAAGC,MIR-516-3P;ANASTASSIOU_CANCER_MESENCHYMAL_TRANSITION_SIGNATURE;ANATOMICAL_STRUCTURE_DEVELOPMENT;ATF2_UP.V1_UP;BCAT_GDS748_DN;BENPORATH_EED_TARGETS;BENPORATH_ES_WITH_H3K27ME3;BENPORATH_PRC2_TARGETS;BENPORATH_SUZ12_TARGETS;BERENJENO_TRANSFORMED_BY_RHOA_DN;BILD_MYC_ONCOGENIC_SIG…	3D-structure;Alternativesplicing;Calcium;Cataract;Chromosomalrearrangement;Collagen;Completeproteome;Deafness;Directproteinsequencing;Diseasemutation;Disulfidebond;Dwarfism;Ehlers-Danlossyndrome;Extracellularmatrix;Glycoprotein;Hydroxylation;Metal-binding;Osteogenesisimperfecta;Polymorphism;Pyrrolidonecarboxylicacid;Referenceproteome;Repeat;Secreted;Signal;Sticklersyndrome	ITGA11-ITGB1-COL1A1 complex	15.6231	16.8264	16.6716	14.8176	18.6256	18.345	18.4198	19.7769	19.8574	18.8952	19.0628	18.1083	18.9825	18.3889	18.6988	18.747	19.0467	19.7389	19.2338	18.3238	18.5395	18.7495	17.7787	17.427	17.3728	18.2753	18.863	18.3001
+	2.75423	-0.854168	ICOSLG	O75144;O75144-2	O75144;O75144-2;O75144-3	ICOSL_HUMAN	ICOS ligand	Color2 [A=255, R=255, G=0, B=0]	1	4		B cell activation;biological regulation;cell activation;cellular process;cellular response to stimulus;defense response;hyperosmotic response;immune system process;leukocyte activation;lymphocyte activation;lymphocyte costimulation;positive regulation of activated T cell proliferation;positive regulation of biological process;positive regulation of cell activation;positive regulation of cell prol…	binding;protein binding;receptor binding	cell part;extracellular membrane-bounded organelle;extracellular organelle;extracellular region part;extracellular vesicular exosome;integral to membrane;intrinsic to membrane;membrane;membrane part;membrane-bounded organelle;membrane-bounded vesicle;organelle;plasma membrane;vesicle	biological regulation;cell activation;cellular process;immune system process;response to abiotic stimulus;response to osmotic stress;response to stimulus;response to stress;signal transduction	cell part;extracellular organelle;membrane;organelle;plasma membrane;vesicle	Cell adhesion molecules (CAMs);Intestinal immune network for IgA production	C2-set_2;V-set	BASSO_CD40_SIGNALING_UP;BIOCARTA_CTLA4_PATHWAY;CELL_ACTIVATION;CELL_PROLIFERATION_GO_0008283;CHEN_METABOLIC_SYNDROM_NETWORK;chr21q22;FOSTER_TOLERANT_MACROPHAGE_DN;GRAESSMANN_APOPTOSIS_BY_DOXORUBICIN_DN;GSE10239_NAIVE_VS_MEMORY_CD8_TCELL_DN;GSE11924_TFH_VS_TH1_CD4_TCELL_UP;GSE11924_TFH_VS_TH17_CD4_TCELL_UP;GSE12845_IGD_POS_VS_NEG_BLOOD_BCELL_UP;GSE13306_TREG_VS_TCONV_LAMINA_PROPRIA_UP;GSE13485_DAY…	Adaptiveimmunity;Alternativesplicing;B-cellactivation;Completeproteome;Disulfidebond;Glycoprotein;Immunity;Immunoglobulindomain;Membrane;Polymorphism;Referenceproteome;Signal;Transmembrane;Transmembranehelix		17.4898	16.4878	16.582	15.9321	14.1752	15.5353	15.1123	16.6855	16.4981	17.4875	16.0096	15.8909	16.2622	16.5385	16.0671	16.6713	16.6704	17.4551	17.8363	17.1161	17.1823	17.3604	16.6204	17.3421	16.6071	17.0917	17.6317	17.6282
+	2.09729	-0.853724	CLSTN3	Q9BQT9;Q9BQT9-2	Q9BQT9;Q9BQT9-2	CSTN3_HUMAN	Calsyntenin-3	Color2 [A=255, R=255, G=0, B=0]	1	4		biological adhesion;cell adhesion;cell communication;cell-cell adhesion;cell-cell signaling;cellular component assembly;cellular component assembly at cellular level;cellular component organization;cellular component organization at cellular level;cellular component organization or biogenesis;cellular component organization or biogenesis at cellular level;cellular process;homophilic cell adhesion…	binding;calcium ion binding;cation binding;ion binding;metal ion binding	cell part;cytoplasmic part;endoplasmic reticulum membrane;endoplasmic reticulum part;extracellular membrane-bounded organelle;extracellular organelle;extracellular region part;extracellular vesicular exosome;Golgi apparatus part;Golgi membrane;integral to membrane;intracellular organelle part;intracellular part;intrinsic to membrane;membrane;membrane part;membrane-bounded organelle;membrane-bound…	biological adhesion;cell adhesion;cell communication;cell-cell signaling;cellular component assembly;cellular component organization;cellular process;signaling	cell part;extracellular organelle;membrane;organelle;vesicle			CAGGTA_V$AREB6_01;CAGGTG_V$E12_Q6;chr12p13;CTGCAGY_UNKNOWN;GCANCTGNY_V$MYOD_Q6;GGATTA_V$PITX2_Q2;GGGTGGRR_V$PAX4_03;GOZGIT_ESR1_TARGETS_UP;GRAESSMANN_APOPTOSIS_BY_DOXORUBICIN_UP;GSE14350_TREG_VS_TEFF_IN_IL2RB_KO_DN;GSE15324_ELF4_KO_VS_WT_NAIVE_CD8_TCELL_DN;GSE17721_POLYIC_VS_PAM3CSK4_6H_BMDM_DN;GSE24142_DN2_VS_DN3_THYMOCYTE_ADULT_UP;GSE26928_EFF_MEMORY_VS_CXCR5_POS_CD4_TCELL_UP;GTGACGY_V$E4F1_Q6;…	Alternativesplicing;Calcium;Celladhesion;Cellmembrane;Completeproteome;Endoplasmicreticulum;Glycoprotein;Golgiapparatus;Membrane;Polymorphism;Referenceproteome;Repeat;Signal;Transmembrane;Transmembranehelix		18.9143	18.6834	17.7855	18.6432	20.4776	20.4659	20.4094	20.1744	20.2494	20.3115	19.374	19.8259	19.3754	20.8159	20.4484	20.4237	20.0714	20.295	20.3953	20.1495	20.5144	20.0646	19.622	19.9355	19.9369	20.3202	19.9426	19.8808
+	2.58403	-0.848339	TPP1	O14773	O14773	TPP1_HUMAN	Tripeptidyl-peptidase 1	Color2 [A=255, R=255, G=0, B=0]	1	4		anatomical structure development;anatomical structure homeostasis;biological regulation;bone resorption;catabolic process;cell differentiation;cellular catabolic process;cellular component organization;cellular component organization at cellular level;cellular component organization or biogenesis;cellular component organization or biogenesis at cellular level;cellular developmental process;cellul…	binding;catalytic activity;cation binding;endopeptidase activity;exopeptidase activity;hydrolase activity;ion binding;metal ion binding;peptidase activity;peptidase activity, acting on L-amino acid peptides;peptide binding;serine hydrolase activity;serine-type endopeptidase activity;serine-type peptidase activity;tripeptidyl-peptidase activity	cell part;cytoplasmic membrane-bounded vesicle;cytoplasmic part;cytoplasmic vesicle;extracellular membrane-bounded organelle;extracellular organelle;extracellular region part;extracellular vesicular exosome;intracellular membrane-bounded organelle;intracellular organelle;intracellular organelle lumen;intracellular organelle part;intracellular part;lysosomal lumen;lysosome;lytic vacuole;melanosome…	anatomical structure development;biological regulation;catabolic process;cell differentiation;cellular component organization;cellular metabolic process;cellular process;developmental process;homeostatic process;lipid metabolic process;macromolecule metabolic process;metabolic process;multicellular organismal process;neurological system process;organelle organization;peptide metabolic process;pri…	cell part;cytoplasmic membrane-bounded vesicle;extracellular organelle;intracellular membrane-bounded organelle;intracellular organelle;lysosome;mitochondrion;organelle;vacuole;vesicle	Lysosome	Peptidase_S8;Pro-kuma_activ	AMINOPEPTIDASE_ACTIVITY;AMUNDSON_RESPONSE_TO_ARSENITE;ANATOMICAL_STRUCTURE_DEVELOPMENT;BASSO_B_LYMPHOCYTE_NETWORK;BERENJENO_TRANSFORMED_BY_RHOA_DN;BONE_REMODELING;BRACHAT_RESPONSE_TO_CAMPTOTHECIN_UP;BYSTRYKH_HEMATOPOIESIS_STEM_CELL_QTL_TRANS;CATABOLIC_PROCESS;CELL_FRACTION;CELLULAR_CATABOLIC_PROCESS;CELLULAR_MACROMOLECULE_METABOLIC_PROCESS;CELLULAR_PROTEIN_METABOLIC_PROCESS;CHIBA_RESPONSE_TO_TSA;…	3D-structure;Alternativesplicing;Autocatalyticcleavage;Calcium;Completeproteome;Directproteinsequencing;Diseasemutation;Disulfidebond;Epilepsy;Glycoprotein;Hydrolase;Lysosome;Metal-binding;Neurodegeneration;Neuronalceroidlipofuscinosis;Polymorphism;Protease;Referenceproteome;Serineprotease;Signal;Spinocerebellarataxia;Zymogen		20.4816	21.2967	21.5516	21.4827	22.339	22.3722	22.1762	22.011	22.0333	21.8715	22.0426	21.9335	21.8987	22.3661	22.3544	22.298	22.5619	22.5377	22.5236	22.5026	22.5702	22.4291	21.6426	21.9467	21.8873	22.2801	22.2753	22.2805
+	2.75603	-0.842681	HYOU1	Q9Y4L1	Q9Y4L1;Q63617	HYOU1_HUMAN	Hypoxia up-regulated protein 1	Color2 [A=255, R=255, G=0, B=0]	1	4		biological regulation;cellular component organization;cellular component organization or biogenesis;cellular macromolecule metabolic process;cellular membrane organization;cellular metabolic process;cellular process;cellular protein metabolic process;cellular response to chemical stimulus;cellular response to hypoxia;cellular response to organic substance;cellular response to oxygen levels;cellul…	adenyl nucleotide binding;adenyl ribonucleotide binding;ATP binding;binding;chaperone binding;nucleotide binding;protein binding;purine nucleotide binding;purine ribonucleoside triphosphate binding;purine ribonucleotide binding;ribonucleotide binding	adherens junction;anchoring junction;cell junction;cell part;cell-substrate adherens junction;cell-substrate junction;cytoplasmic membrane-bounded vesicle lumen;cytoplasmic part;cytoplasmic vesicle part;endocytic vesicle lumen;endoplasmic reticulum;endoplasmic reticulum lumen;endoplasmic reticulum part;extracellular membrane-bounded organelle;extracellular organelle;extracellular region;extracell…	biological regulation;cellular component organization;cellular membrane organization;cellular metabolic process;cellular process;endocytosis;establishment of localization;macromolecule metabolic process;membrane invagination;membrane organization;metabolic process;primary metabolic process;protein metabolic process;response to chemical stimulus;response to stimulus;response to stress;signal trans…	cell part;endoplasmic reticulum;extracellular organelle;extracellular region;intracellular membrane-bounded organelle;intracellular organelle;membrane;organelle;vesicle	Protein processing in endoplasmic reticulum	HSP70	ACEVEDO_LIVER_CANCER_UP;ACEVEDO_LIVER_TUMOR_VS_NORMAL_ADJACENT_TISSUE_UP;ACTGTGA,MIR-27A,MIR-27B;ATTCTTT,MIR-186;BAE_BRCA1_TARGETS_DN;BENPORATH_EED_TARGETS;BLALOCK_ALZHEIMERS_DISEASE_DN;BLUM_RESPONSE_TO_SALIRASIB_UP;CAGGTG_V$E12_Q6;chr11q23;CTACTGT,MIR-199A;CYTOPLASM;CYTOPLASMIC_PART;DEBIASI_APOPTOSIS_BY_REOVIRUS_INFECTION_DN;DOUGLAS_BMI1_TARGETS_UP;ENDOPLASMIC_RETICULUM;ENK_UV_RESPONSE_EPIDERMIS…	Acetylation;Alternativesplicing;ATP-binding;Chaperone;Completeproteome;Directproteinsequencing;Endoplasmicreticulum;Glycoprotein;Nucleotide-binding;Phosphoprotein;Referenceproteome;Signal;Stressresponse		17.1981	15.7541	15.9982	15.5047	17.9424	17.9879	17.7838	16.9581	16.9298	16.9435	15.7263	17.424	17.4349	18.0062	16.728	17.114	17.2318	17.7116	17.9482	18.0575	17.6979	17.6432	16.3772	15.8679	14.4655	17.6383	17.9656	17.8949
+	2.2649	-0.825858	MCAM	P43121	P43121;P43121-2	MUC18_HUMAN	Cell surface glycoprotein MUC18	Color2 [A=255, R=255, G=0, B=0]	1	4		anatomical structure formation involved in morphogenesis;anatomical structure morphogenesis;angiogenesis;angiogenesis involved in wound healing;biological adhesion;biological regulation;cell adhesion;cellular process;developmental process;glomerular filtration;multicellular organismal process;positive regulation of biological process;positive regulation of cell migration;positive regulation of ce…		adherens junction;anchoring junction;cell junction;cell part;cell-substrate adherens junction;cell-substrate junction;external side of plasma membrane;extracellular region part;extracellular space;focal adhesion;integral to membrane;intracellular membrane-bounded organelle;intracellular organelle;intracellular part;intrinsic to membrane;membrane;membrane part;membrane-bounded organelle;nucleus;or…	anatomical structure formation involved in morphogenesis;anatomical structure morphogenesis;biological adhesion;biological regulation;cell adhesion;cellular process;developmental process;multicellular organismal process	cell part;extracellular space;intracellular membrane-bounded organelle;intracellular organelle;membrane;nucleus;organelle;plasma membrane		C2-set_2;ig;V-set	ACOSTA_PROLIFERATION_INDEPENDENT_MYC_TARGETS_DN;AGGAAGC,MIR-516-3P;ANATOMICAL_STRUCTURE_DEVELOPMENT;ANATOMICAL_STRUCTURE_MORPHOGENESIS;BENPORATH_CYCLING_GENES;BURTON_ADIPOGENESIS_6;CAGCTG_V$AP4_Q5;CAGGTG_V$E12_Q6;CAIRO_HEPATOBLASTOMA_UP;CERVERA_SDHB_TARGETS_2;CHARAFE_BREAST_CANCER_LUMINAL_VS_MESENCHYMAL_DN;chr11q23;CTGCAGY_UNKNOWN;DARWICHE_PAPILLOMA_RISK_HIGH_UP;DARWICHE_PAPILLOMA_RISK_LOW_UP;DAR…	Alternativesplicing;Celladhesion;Completeproteome;Directproteinsequencing;Disulfidebond;Glycoprotein;Immunoglobulindomain;Membrane;Phosphoprotein;Polymorphism;Referenceproteome;Repeat;Signal;Transmembrane;Transmembranehelix		17.9654	17.6176	15.4521	15.7045	16.7783	17.5113	17.4965	18.283	16.5544	16.9005	17.3409	17.8373	17.7576	17.1459	19.0118	15.1671	17.5967	17.3111	17.9244	17.7108	18.3289	18.2419	18.4739	18.7733	18.452	18.1782	17.9867	18.2585
+	2.29269	-0.82488	BCAM	P50895	P50895	BCAM_HUMAN	Basal cell adhesion molecule	Color2 [A=255, R=255, G=0, B=0]	1	4		biological adhesion;biological regulation;cell adhesion;cell-matrix adhesion;cell-substrate adhesion;cellular process;cellular response to stimulus;regulation of biological process;regulation of cellular process;response to stimulus;signal transduction	binding;extracellular matrix binding;laminin binding;laminin receptor activity;molecular transducer activity;protein binding;protein C-terminus binding;receptor activity;signal transducer activity;signaling receptor activity;transmembrane signaling receptor activity	cell part;external side of plasma membrane;extracellular membrane-bounded organelle;extracellular organelle;extracellular region part;extracellular vesicular exosome;integral to membrane;integral to plasma membrane;intrinsic to membrane;intrinsic to plasma membrane;membrane;membrane part;membrane-bounded organelle;membrane-bounded vesicle;organelle;plasma membrane;plasma membrane part;vesicle	biological adhesion;biological regulation;cell adhesion;cellular process;response to stimulus;signal transduction	cell part;extracellular organelle;membrane;organelle;plasma membrane;vesicle		C2-set_2	ACACTGG,MIR-199A,MIR-199B;ACOSTA_PROLIFERATION_INDEPENDENT_MYC_TARGETS_DN;AGCTCCT,MIR-28;BAELDE_DIABETIC_NEPHROPATHY_DN;BLALOCK_ALZHEIMERS_DISEASE_UP;CAGGTG_V$E12_Q6;CAIRO_HEPATOBLASTOMA_UP;CELL_SURFACE;chr19q12;CHYLA_CBFA2T3_TARGETS_DN;CREIGHTON_ENDOCRINE_THERAPY_RESISTANCE_5;CTIP_DN.V1_DN;DOANE_RESPONSE_TO_ANDROGEN_UP;ERB2_UP.V1_UP;FOSTER_KDM1A_TARGETS_DN;GGGAGGRR_V$MAZ_Q6;GSE1432_CTRL_VS_IFNG_…	3D-structure;Bloodgroupantigen;Celladhesion;Completeproteome;Directproteinsequencing;Disulfidebond;Glycoprotein;Immunoglobulindomain;Membrane;Phosphoprotein;Polymorphism;Receptor;Referenceproteome;Repeat;Signal;Transmembrane;Transmembranehelix		17.1471	16.8575	16.1995	14.5133	17.3679	17.7407	17.8847	18.0417	17.0268	17.8678	16.6589	16.7826	16.8513	17.5401	17.5867	17.5127	18.2864	18.193	18.4735	17.8951	18.0933	18.0938	16.7448	17.0946	17.0422	18.8577	18.7177	18.8345
+	2.18996	-0.82439	B4GAT1	O43505	O43505	B4GA1_HUMAN	Beta-1,4-glucuronyltransferase 1	Color2 [A=255, R=255, G=0, B=0]	1	4		amine metabolic process;aminoglycan biosynthetic process;aminoglycan metabolic process;axon guidance;biosynthetic process;carbohydrate biosynthetic process;carbohydrate metabolic process;cellular biosynthetic process;cellular carbohydrate biosynthetic process;cellular carbohydrate metabolic process;cellular macromolecule biosynthetic process;cellular macromolecule metabolic process;cellular metab…	acetylglucosaminyltransferase activity;binding;catalytic activity;cation binding;glucuronosyltransferase activity;ion binding;metal ion binding;N-acetyllactosaminide beta-1,3-N-acetylglucosaminyltransferase activity;transferase activity;transferase activity, transferring glycosyl groups;transferase activity, transferring hexosyl groups;UDP-glycosyltransferase activity	cell part;cytoplasmic part;extracellular membrane-bounded organelle;extracellular organelle;extracellular region part;extracellular vesicular exosome;Golgi apparatus;Golgi apparatus part;Golgi membrane;integral to Golgi membrane;integral to membrane;integral to organelle membrane;intracellular membrane-bounded organelle;intracellular organelle;intracellular organelle part;intracellular part;intri…	amine metabolic process;biosynthetic process;carbohydrate metabolic process;cellular metabolic process;cellular process;locomotion;macromolecule metabolic process;macromolecule modification;metabolic process;nitrogen compound metabolic process;polysaccharide metabolic process;primary metabolic process;protein glycosylation;protein metabolic process;protein modification process;response to chemica…	cell part;extracellular organelle;Golgi apparatus;intracellular membrane-bounded organelle;intracellular organelle;membrane;organelle;vesicle	Glycosaminoglycan biosynthesis - keratan sulfate;Glycosphingolipid biosynthesis - lacto and neolacto series			Completeproteome;Congenitalmusculardystrophy;Diseasemutation;Dystroglycanopathy;Glycoprotein;Glycosyltransferase;Golgiapparatus;Lissencephaly;Manganese;Membrane;Metal-binding;Polymorphism;Referenceproteome;Signal-anchor;Transferase;Transmembrane;Transmembranehelix		20.2782	22.9221	22.875	22.8679	24.0048	24.0124	24.0905	24.5125	24.4727	24.5061	22.8575	22.7081	22.8978	24.5063	24.7024	24.7325	24.4361	24.3043	24.2832	24.6729	24.9586	24.8035	21.6807	21.5727	21.7547	24.3205	24.4916	24.4554
+	2.82327	-0.820755	GALNT2	Q10471	Q10471	GALT2_HUMAN	Polypeptide N-acetylgalactosaminyltransferase 2	Color2 [A=255, R=255, G=0, B=0]	1	4		biosynthetic process;carbohydrate metabolic process;cellular carbohydrate metabolic process;cellular macromolecule metabolic process;cellular metabolic process;cellular process;cellular protein metabolic process;glycosylation;immunoglobulin biosynthetic process;macromolecule biosynthetic process;macromolecule glycosylation;macromolecule metabolic process;macromolecule modification;metabolic proce…	acetylgalactosaminyltransferase activity;binding;carbohydrate binding;catalytic activity;cation binding;ion binding;manganese ion binding;metal ion binding;polypeptide N-acetylgalactosaminyltransferase activity;transferase activity;transferase activity, transferring glycosyl groups;transferase activity, transferring hexosyl groups;transition metal ion binding;UDP-glycosyltransferase activity	cell part;cytoplasmic part;extracellular membrane-bounded organelle;extracellular organelle;extracellular region part;extracellular vesicular exosome;Golgi apparatus;Golgi apparatus part;Golgi cisterna membrane;Golgi membrane;Golgi stack;integral to Golgi membrane;integral to membrane;integral to organelle membrane;intracellular membrane-bounded organelle;intracellular organelle;intracellular org…	biosynthetic process;carbohydrate metabolic process;cellular metabolic process;cellular process;macromolecule metabolic process;macromolecule modification;metabolic process;peptidyl-amino acid modification;primary metabolic process;protein glycosylation;protein metabolic process;protein modification process	cell part;extracellular organelle;Golgi apparatus;intracellular membrane-bounded organelle;intracellular organelle;membrane;organelle;vesicle	Mucin type O-Glycan biosynthesis	Glycos_transf_2;Ricin_B_lectin	ACETYLGALACTOSAMINYLTRANSFERASE_ACTIVITY;ATACCTC,MIR-202;BASAKI_YBX1_TARGETS_UP;BHATI_G2M_ARREST_BY_2METHOXYESTRADIOL_UP;BIOPOLYMER_METABOLIC_PROCESS;BIOPOLYMER_MODIFICATION;BIOSYNTHETIC_PROCESS;BLUM_RESPONSE_TO_SALIRASIB_DN;BRUINS_UVC_RESPONSE_LATE;CAGGTG_V$E12_Q6;CELLULAR_MACROMOLECULE_METABOLIC_PROCESS;CELLULAR_PROTEIN_METABOLIC_PROCESS;CHARAFE_BREAST_CANCER_LUMINAL_VS_BASAL_DN;CHARAFE_BREAST_…	3D-structure;Alternativesplicing;Completeproteome;Directproteinsequencing;Disulfidebond;Glycosyltransferase;Golgiapparatus;Lectin;Manganese;Membrane;Metal-binding;Polymorphism;Referenceproteome;Secreted;Signal-anchor;Transferase;Transmembrane;Transmembranehelix		19.1731	18.7043	18.3099	18.5675	19.396	19.495	19.5136	19.6099	19.7965	19.7744	19.7707	19.4324	19.752	19.2649	19.2393	19.1913	19.255	19.1935	19.4287	19.5332	20.0441	19.4408	19.5296	19.8166	19.4733	19.3382	19.3189	19.5512
+	2.10141	-0.812377	PLXDC2	Q6UX71	Q6UX71;Q6UX71-2	PXDC2_HUMAN	Plexin domain-containing protein 2	Color2 [A=255, R=255, G=0, B=0]	1	4		developmental process;multicellular organismal development;multicellular organismal process	receptor activity	cell part;extracellular membrane-bounded organelle;extracellular organelle;extracellular region part;extracellular vesicular exosome;integral to membrane;intrinsic to membrane;membrane part;membrane-bounded organelle;membrane-bounded vesicle;organelle;vesicle	developmental process;multicellular organismal development;multicellular organismal process	cell part;extracellular organelle;organelle;vesicle		PSI	AACTTT_UNKNOWN;AGGTGCA,MIR-500;BRUINS_UVC_RESPONSE_LATE;CATTGTYY_V$SOX9_B1;CCCNNGGGAR_V$OLF1_01;CERVERA_SDHB_TARGETS_1_UP;CHEN_METABOLIC_SYNDROM_NETWORK;chr10p12;COATES_MACROPHAGE_M1_VS_M2_UP;CTGYNNCTYTAA_UNKNOWN;CTTTAAR_UNKNOWN;CUI_TCF21_TARGETS_2_DN;GAUSSMANN_MLL_AF4_FUSION_TARGETS_F_UP;GGGAGGRR_V$MAZ_Q6;GOBERT_OLIGODENDROCYTE_DIFFERENTIATION_DN;GSE11057_CD4_EFF_MEM_VS_PBMC_DN;GSE11924_TH2_VS_T…	Alternativesplicing;Completeproteome;Glycoprotein;Membrane;Phosphoprotein;Polymorphism;Referenceproteome;Signal;Transmembrane;Transmembranehelix		15.635	19.6622	19.7798	19.9463	21.5209	21.5285	21.7128	21.0637	21.0803	21.1494	20.3559	20.3488	20.3715	21.0972	21.1103	21.1608	20.8011	20.8052	20.8441	21.2204	21.6347	21.2011	20.4	20.3141	20.2781	21.4896	21.5176	21.626
+	2.62077	-0.812129	LAMP2	P13473;P13473-2;P13473-3	P13473;P13473-2;P13473-3	LAMP2_HUMAN	Lysosome-associated membrane glycoprotein 2	Color2 [A=255, R=255, G=0, B=0]	1	4		biological regulation;blood coagulation;cell activation;cellular process;coagulation;establishment of localization;establishment of localization in cell;exocytosis;hemostasis;multicellular organismal process;platelet activation;platelet degranulation;posttranscriptional regulation of gene expression;protein stabilization;regulation of biological process;regulation of biological quality;regulation…	binding;enzyme binding;protein binding	cell part;cytoplasmic part;cytoplasmic vesicle membrane;cytoplasmic vesicle part;endocytic vesicle membrane;endosomal part;endosome;endosome membrane;extracellular membrane-bounded organelle;extracellular organelle;extracellular region part;extracellular vesicular exosome;integral to membrane;intracellular membrane-bounded organelle;intracellular organelle;intracellular organelle part;intracellul…	biological regulation;cell activation;cellular process;coagulation;establishment of localization;exocytosis;multicellular organismal process;regulation of body fluid levels;regulation of protein stability;secretion;transport;vesicle-mediated transport	cell part;endosome;extracellular organelle;intracellular membrane-bounded organelle;intracellular organelle;lysosome;membrane;organelle;plasma membrane;vacuole;vesicle	ko05152;Lysosome;Phagosome	Lamp	AACTTT_UNKNOWN;APPEL_IMATINIB_RESPONSE;ASTON_MAJOR_DEPRESSIVE_DISORDER_DN;ATACCTC,MIR-202;BAE_BRCA1_TARGETS_UP;BASAKI_YBX1_TARGETS_DN;BERENJENO_TRANSFORMED_BY_RHOA_DN;BORCZUK_MALIGNANT_MESOTHELIOMA_UP;BURTON_ADIPOGENESIS_8;CATGTAA,MIR-496;CATTTCA,MIR-203;CELL_FRACTION;CHEN_METABOLIC_SYNDROM_NETWORK;CHIARADONNA_NEOPLASTIC_TRANSFORMATION_CDC25_UP;chrxq24;COLINA_TARGETS_OF_4EBP1_AND_4EBP2;CREIGHTON_…	3D-structure;Alternativesplicing;Cellmembrane;Completeproteome;Directproteinsequencing;Diseasemutation;Disulfidebond;Endosome;Glycogenstoragedisease;Glycoprotein;Lysosome;Membrane;Polymorphism;Referenceproteome;Signal;Transmembrane;Transmembranehelix		16.764	18.3387	19.4452	19.8244	20.6297	20.5942	21.2256	20.1221	20.3041	20.8551	20.024	20.4472	20.3239	20.2009	20.43	20.4944	20.4912	20.7722	20.8683	20.2862	20.6071	20.636	20.1537	20.5958	20.4333	20.7505	20.6783	20.7558
+	2.11636	-0.806419	CRHBP	P24387	P24387	CRHBP_HUMAN	Corticotropin-releasing factor-binding protein	Color2 [A=255, R=255, G=0, B=0]	1	4		adult behavior;aggressive behavior;behavior;behavioral interaction between organisms;behavioral response to ethanol;biological regulation;cell communication;cell-cell signaling;cellular process;cellular response to alkaloid;cellular response to calcium ion;cellular response to cAMP;cellular response to chemical stimulus;cellular response to cocaine;cellular response to cytokine stimulus;cellular …	binding;corticotropin-releasing hormone binding;hormone binding;peptide binding;peptide hormone binding	axon part;axon terminus;cell part;cell projection;cell projection part;cytoplasmic membrane-bounded vesicle;cytoplasmic part;cytoplasmic vesicle;cytoskeletal part;dendrite;dense core granule;endosome;extracellular region part;extracellular space;intracellular;intracellular membrane-bounded organelle;intracellular organelle;intracellular organelle part;intracellular part;late endosome;lysosome;lyt…	behavior;behavioral interaction between organisms;biological regulation;cell communication;cell-cell signaling;cellular process;establishment of localization;exocytosis;hormone metabolic process;metabolic process;multicellular organismal process;multi-organism process;neurological system process;regulation of transport;response to chemical stimulus;response to drug;response to endogenous stimulus…	cell part;cell projection;cytoplasmic membrane-bounded vesicle;endosome;extracellular space;intracellular;intracellular membrane-bounded organelle;intracellular organelle;lysosome;macromolecular complex;neuron projection;nucleus;organelle;protein complex;vacuole;vesicle		CRF-BP	AACTTT_UNKNOWN;ALCALAY_AML_BY_NPM1_LOCALIZATION_DN;BAELDE_DIABETIC_NEPHROPATHY_UP;BEHAVIOR;BENPORATH_EED_TARGETS;BENPORATH_SUZ12_TARGETS;BLALOCK_ALZHEIMERS_DISEASE_UP;BROWNE_HCMV_INFECTION_18HR_DN;CAGCTG_V$AP4_Q5;CAHOY_NEURONAL;CAIRO_HEPATOBLASTOMA_DN;CELL_FRACTION;chr5q;CTTTGTA,MIR-524;DIAZ_CHRONIC_MEYLOGENOUS_LEUKEMIA_DN;FEMALE_PREGNANCY;FIGUEROA_AML_METHYLATION_CLUSTER_1_UP;FIGUEROA_AML_METHYL…	Completeproteome;Directproteinsequencing;Disulfidebond;Glycoprotein;Referenceproteome;Secreted;Signal		16.3557	16.4223	15.9327	15.0531	16.5838	16.5399	15.9255	14.2934	15.6127	13.7339	13.2986	13.4164	14.628	15.1644	14.5594	15.7802	14.4236	15.7615	15.6957	15.1692	15.557	17.2915	16.6583	16.58	14.9318	13.2679	14.9596	15.0704
+	1.98519	-0.799336	NRXN2	Q9P2S2;Q9P2S2;Q9ULB1-2;Q9ULB1-3;Q9P2S2;Q9Y4C0;Q9Y4C0-4	Q9P2S2;P58401;Q9P2S2;Q63373;Q63373-2;Q9ULB1-2;Q9ULB1-3;P58401;P58400;Q9P2S2;Q9P2S2-2;Q9Y4C0;Q9Y4C0-3;Q9Y4C0-4	NRX2A_HUMAN;NRX1A_HUMAN;NRX2A_HUMAN;NRX2A_HUMAN;NRX3A_HUMAN	Neurexin-2;Neurexin-2;Neurexin-2	Color2 [A=255, R=255, G=0, B=0]	1	4		adult behavior;anatomical structure formation involved in morphogenesis;angiogenesis;auditory behavior;axon guidance;behavior;behavioral interaction between organisms;biological adhesion;biological regulation;calcium-dependent cell-cell adhesion;cell adhesion;cell communication;cell differentiation;cell differentiation in hindbrain;cell-cell adhesion;cell-cell signaling;cellular chemical homeosta…	acetylcholine receptor binding;binding;calcium channel regulator activity;calcium ion binding;calcium-dependent protein binding;cation binding;cell adhesion molecule binding;channel regulator activity;ion binding;metal ion binding;molecular transducer activity;neuroligin family protein binding;protein binding;receptor activity;receptor binding;signal transducer activity;signaling receptor activit…	axon part;axonal growth cone;cell body;cell junction;cell part;cell projection part;cell surface;cytoplasmic membrane-bounded vesicle;cytoplasmic part;cytoplasmic vesicle;endocytic vesicle;endoplasmic reticulum;growth cone;integral to membrane;integral to plasma membrane;intracellular membrane-bounded organelle;intracellular organelle;intracellular organelle part;intracellular part;intrinsic to m…	anatomical structure formation involved in morphogenesis;behavior;behavioral interaction between organisms;biological adhesion;biological regulation;cell adhesion;cell communication;cell differentiation;cell-cell signaling;cellular component assembly;cellular component organization;cellular homeostasis;cellular ion homeostasis;cellular localization;cellular membrane organization;cellular process;…	cell body;cell part;cell surface;cytoplasmic membrane-bounded vesicle;endoplasmic reticulum;intracellular membrane-bounded organelle;intracellular organelle;membrane;neuronal cell body;organelle;plasma membrane;site of polarized growth;vesicle	Cell adhesion molecules (CAMs)	Laminin_G_2;Syndecan	AAAGACA,MIR-511;AAAYWAACM_V$HFH4_01;AACTTT_UNKNOWN;AAGCACA,MIR-218;AATGTGA,MIR-23A,MIR-23B;ACEVEDO_LIVER_CANCER_WITH_H3K9ME3_UP;ACTGTGA,MIR-27A,MIR-27B;AGCGCTT,MIR-518F,MIR-518E,MIR-518A;ANATOMICAL_STRUCTURE_DEVELOPMENT;ANATOMICAL_STRUCTURE_MORPHOGENESIS;ATF2_S_UP.V1_UP;ATF2_UP.V1_UP;ATGCACG,MIR-517B;ATGTACA,MIR-493;ATTACAT,MIR-380-3P;AXON_GUIDANCE;AXONOGENESIS;BENPORATH_ES_WITH_H3K27ME3;BLALOCK_…	3D-structure;Alternativepromoterusage;Alternativesplicing;Angiogenesis;Calcium;Celladhesion;Celljunction;Cellmembrane;Completeproteome;Disulfidebond;EGF-likedomain;Glycoprotein;Membrane;Metal-binding;Polymorphism;Referenceproteome;Repeat;Signal;Synapse;Transmembrane;Transmembranehelix		15.8198	17.7845	18.1555	18.4603	19.9732	19.9947	19.9376	19.551	19.6211	19.6787	18.1895	18.0503	18.6552	19.5162	19.8511	19.8666	19.1719	19.436	19.1243	19.5923	19.5069	19.4729	18.8228	19.0765	18.8396	18.8241	19.4312	19.4181
+	2.17794	-0.787303	CLUL1	Q15846	Q15846	CLUL1_HUMAN	Clusterin-like protein 1	Color2 [A=255, R=255, G=0, B=0]	1	4		cell death;cellular process;death		extracellular region	cell death;cellular process;death	extracellular region		Clusterin	ACEVEDO_LIVER_CANCER_WITH_H3K9ME3_DN;chr18p;DANG_BOUND_BY_MYC;GSE17974_IL4_AND_ANTI_IL12_VS_UNTREATED_4H_ACT_CD4_TCELL_UP;GSE3982_BCELL_VS_NKCELL_DN;KRAS.300_UP.V1_UP;KRAS.600_UP.V1_UP;MODULE_113;RIZKI_TUMOR_INVASIVENESS_3D_DN;TGTTTGY_V$HNF3_Q6;V$TFIIA_Q6	Coiledcoil;Completeproteome;Disulfidebond;Glycoprotein;Referenceproteome;Secreted;Signal		15.5599	18.9006	18.726	19.0957	20.4113	20.4677	20.5363	19.904	19.9767	20.153	19.0688	19.1243	19.2924	20.1296	20.1374	20.1667	16.9232	17.2485	17.0777	19.8833	20.2192	19.8172	19.1487	19.0706	18.9201	20.8906	20.8631	20.9107
+	2.45175	-0.768997	PTPRS	P23468-2;Q13332-2;Q13332-6;Q13332-2;Q13332-6	P23468;P23468-2;Q13332;Q13332-2;Q13332-3;Q13332-4;Q13332-6;B0V2N1;B0V2N1-2;B0V2N1-6;Q13332;Q13332-2;Q13332-3;Q13332-4;Q13332-5;Q13332-6;Q13332-7;B0V2N1;B0V2N1-2;B0V2N1-3;B0V2N1-4;B0V2N1-6	PTPRD_HUMAN;PTPRS_HUMAN;PTPRS_HUMAN	Isoform 2 of Receptor-type tyrosine-protein phosphatase delta;Isoform PTPS-MEA of Receptor-type tyrosine-protein phosphatase S	Color2 [A=255, R=255, G=0, B=0]	1	4		anatomical structure development;biological adhesion;biological regulation;cell adhesion;cell differentiation;cell surface receptor linked signaling pathway;cell-cell adhesion;cellular component assembly;cellular component assembly at cellular level;cellular component organization;cellular component organization at cellular level;cellular component organization or biogenesis;cellular component or…	binding;catalytic activity;cell adhesion molecule binding;hydrolase activity;hydrolase activity, acting on ester bonds;molecular transducer activity;phosphatase activity;phosphoprotein phosphatase activity;phosphoric ester hydrolase activity;protein binding;protein tyrosine phosphatase activity;receptor activity;receptor binding;signal transducer activity;signaling receptor activity;transmembrane…	cell part;extracellular membrane-bounded organelle;extracellular organelle;extracellular region part;extracellular vesicular exosome;integral to membrane;integral to plasma membrane;intrinsic to membrane;intrinsic to plasma membrane;membrane part;membrane-bounded organelle;membrane-bounded vesicle;organelle;plasma membrane part;vesicle	anatomical structure development;biological adhesion;biological regulation;cell adhesion;cell differentiation;cellular component assembly;cellular component organization;cellular membrane organization;cellular metabolic process;cellular process;developmental process;extracellular matrix organization;extracellular structure organization;macromolecule metabolic process;macromolecule modification;me…	cell part;extracellular organelle;organelle;vesicle		fn3;I-set;Y_phosphatase	BAELDE_DIABETIC_NEPHROPATHY_DN;BIOPOLYMER_METABOLIC_PROCESS;BIOPOLYMER_MODIFICATION;BONOME_OVARIAN_CANCER_SURVIVAL_SUBOPTIMAL_DEBULKING;BOQUEST_STEM_CELL_CULTURED_VS_FRESH_UP;BOQUEST_STEM_CELL_UP;BOYLAN_MULTIPLE_MYELOMA_C_D_UP;BRCA1_DN.V1_UP;BROWNE_HCMV_INFECTION_10HR_UP;BROWNE_HCMV_INFECTION_18HR_DN;BROWNE_HCMV_INFECTION_20HR_UP;BROWNE_HCMV_INFECTION_48HR_DN;BRUINS_UVC_RESPONSE_LATE;BRUINS_UVC_R…	3D-structure;Alternativesplicing;Celladhesion;Completeproteome;Disulfidebond;Glycoprotein;Hydrolase;Immunoglobulindomain;Membrane;Polymorphism;Proteinphosphatase;Receptor;Referenceproteome;Repeat;Signal;Transmembrane;Transmembranehelix		18.1909	17.369	15.1032	18.6164	19.7743	19.8189	19.5749	20.2076	20.0887	19.6795	19.8238	19.9248	19.8208	19.682	19.231	19.4292	19.8531	19.8259	19.7846	20.3755	20.2047	20.1302	19.5162	18.8823	19.0048	20.4024	19.9011	19.9203
+	2.6266	-0.759403	B4GALT1	P15291;P15291-2	P15291;P15291-2	B4GT1_HUMAN	Beta-1,4-galactosyltransferase 1	Color2 [A=255, R=255, G=0, B=0]	1	4		acute inflammatory response;alcohol metabolic process;amine metabolic process;aminoglycan biosynthetic process;aminoglycan metabolic process;anatomical structure development;anatomical structure formation involved in morphogenesis;anatomical structure morphogenesis;angiogenesis;angiogenesis involved in wound healing;binding of sperm to zona pellucida;biological adhesion;biological regulation;bios…	alpha-tubulin binding;beta-N-acetylglucosaminylglycopeptide beta-1,4-galactosyltransferase activity;beta-tubulin binding;binding;catalytic activity;cation binding;cytoskeletal protein binding;galactosyltransferase activity;identical protein binding;ion binding;lactose synthase activity;manganese ion binding;metal ion binding;N-acetyllactosamine synthase activity;protein binding;protein dimerizati…	anchoring junction;basolateral plasma membrane;brush border membrane;cell junction;cell part;cell projection;cell projection membrane;cell projection part;cell-cell junction;cytoplasmic part;desmosome;external encapsulating structure;external side of plasma membrane;extracellular membrane-bounded organelle;extracellular organelle;extracellular region part;extracellular space;extracellular vesicul…	alcohol metabolic process;amine metabolic process;anatomical structure development;anatomical structure formation involved in morphogenesis;anatomical structure morphogenesis;biological adhesion;biological regulation;biosynthetic process;carbohydrate metabolic process;cell adhesion;cell development;cell motility;cell recognition;cellular component movement;cellular component organization;cellular…	cell part;cell projection;external encapsulating structure;extracellular organelle;extracellular space;filopodium;glycocalyx;Golgi apparatus;intracellular membrane-bounded organelle;intracellular organelle;membrane;organelle;plasma membrane;vesicle	Galactose metabolism;Glycosaminoglycan biosynthesis - keratan sulfate;Glycosphingolipid biosynthesis - lacto and neolacto series;N-Glycan biosynthesis;Other types of O-glycan biosynthesis;Various types of N-glycan biosynthesis	Glyco_transf_7C;Glyco_transf_7N	AMIT_EGF_RESPONSE_480_HELA;APICAL_JUNCTION_COMPLEX;APICOLATERAL_PLASMA_MEMBRANE;AZARE_NEOPLASTIC_TRANSFORMATION_BY_STAT3_DN;AZARE_STAT3_TARGETS;BASOLATERAL_PLASMA_MEMBRANE;BCAT_BILD_ET_AL_UP;BHAT_ESR1_TARGETS_NOT_VIA_AKT1_UP;BHAT_ESR1_TARGETS_VIA_AKT1_UP;BIDUS_METASTASIS_DN;BILD_HRAS_ONCOGENIC_SIGNATURE;BIOSYNTHETIC_PROCESS;BORCZUK_MALIGNANT_MESOTHELIOMA_DN;BRUINS_UVC_RESPONSE_LATE;BRUSH_BORDER;C…	3D-structure;Alternativeinitiation;Cellmembrane;Cellprojection;Completeproteome;Congenitaldisorderofglycosylation;Directproteinsequencing;Disulfidebond;Glycoprotein;Glycosyltransferase;Golgiapparatus;Manganese;Membrane;Metal-binding;Polymorphism;Referenceproteome;Secreted;Signal-anchor;Transferase;Transmembrane;Transmembranehelix		19.1838	18.2337	18.5301	19.0517	19.7079	19.7959	19.4978	19.2392	19.4848	19.6426	19.1768	19.5392	18.891	19.4666	19.2299	19.1706	19.4844	19.4664	19.4548	19.2711	18.9856	19.3021	19.4767	19.9224	19.7064	19.7525	19.5395	19.6304
+	3.05244	-0.758672	SOD3	P08294	P08294	SODE_HUMAN	Extracellular superoxide dismutase [Cu-Zn]	Color2 [A=255, R=255, G=0, B=0]	1	4		cellular metabolic process;cellular process;cellular response to chemical stimulus;cellular response to oxidative stress;cellular response to oxygen radical;cellular response to reactive oxygen species;cellular response to stimulus;cellular response to stress;cellular response to superoxide;metabolic process;reactive oxygen species metabolic process;removal of superoxide radicals;response to chem…	antioxidant activity;binding;carbohydrate binding;catalytic activity;cation binding;copper ion binding;glycosaminoglycan binding;heparin binding;ion binding;metal ion binding;oxidoreductase activity;oxidoreductase activity, acting on superoxide radicals as acceptor;pattern binding;polysaccharide binding;superoxide dismutase activity;transition metal ion binding;zinc ion binding	cell part;cytoplasm;cytoplasmic part;extracellular matrix;extracellular membrane-bounded organelle;extracellular organelle;extracellular region;extracellular region part;extracellular space;extracellular vesicular exosome;Golgi apparatus part;Golgi lumen;intracellular membrane-bounded organelle;intracellular organelle;intracellular organelle lumen;intracellular organelle part;intracellular part;m…	cellular metabolic process;cellular process;metabolic process;response to chemical stimulus;response to oxidative stress;response to stimulus;response to stress	cell part;cytoplasm;extracellular matrix;extracellular organelle;extracellular region;extracellular space;intracellular membrane-bounded organelle;intracellular organelle;nucleus;organelle;vesicle		Sod_Cu	AFFAR_YY1_TARGETS_DN;BENPORATH_EED_TARGETS;BIOCARTA_LONGEVITY_PATHWAY;CELL_FRACTION;CHIBA_RESPONSE_TO_TSA_UP;chr4p16;COLINA_TARGETS_OF_4EBP1_AND_4EBP2;DARWICHE_PAPILLOMA_RISK_HIGH_DN;DARWICHE_PAPILLOMA_RISK_LOW_DN;DARWICHE_SKIN_TUMOR_PROMOTER_UP;DARWICHE_SQUAMOUS_CELL_CARCINOMA_UP;GAUSSMANN_MLL_AF4_FUSION_TARGETS_A_DN;GGGAGGRR_V$MAZ_Q6;GSE14026_TH1_VS_TH17_UP;GSE17721_4_VS_24H_CPG_BMDM_UP;GSE1772…	3D-structure;Antioxidant;Completeproteome;Copper;Directproteinsequencing;Disulfidebond;Glycation;Glycoprotein;Heparin-binding;Metal-binding;Oxidoreductase;Polymorphism;Referenceproteome;Secreted;Signal;Zinc		21.4199	22.3477	22.5607	22.326	22.7013	22.716	22.6298	21.9607	21.9558	21.8059	21.1144	21.5168	21.2584	22.7134	22.5868	22.5578	22.198	22.2931	22.4323	22.4288	22.5982	22.3068	22.3894	22.4479	22.2496	22.376	22.0876	22.1401
+	2.89677	-0.751245	IGHV1-2	A0A0C4DH31;P23083;P23083	P23083;A0A0C4DH31;P23083	HV102_HUMAN;HV118_HUMAN;HV102_HUMAN	Immunoglobulin heavy variable 1-18;Immunoglobulin heavy variable 1-2	Color2 [A=255, R=255, G=0, B=0]	1	4		immune response;immune system process;response to stimulus	antigen binding;binding	extracellular region	immune system process;response to stimulus	extracellular region		V-set	chr14q32	3D-structure;Completeproteome;Immunoglobulindomain;ImmunoglobulinVregion;Proteomicsidentification;Referenceproteome;Signal		19.3131	20.3883	19.8075	20.8584	21.7417	21.552	21.2399	19.4057	19.5634	19.4496	21.4462	21.3279	21.674	22.2013	21.2486	21.9075	19.4891	19.6191	21.6165	21.697	21.7373	21.5053	21.1191	21.1898	20.937	20.4987	20.664	20.6578
+	2.25698	-0.725652	CA14	Q9ULX7	Q9ULX7	CAH14_HUMAN	Carbonic anhydrase 14	Color2 [A=255, R=255, G=0, B=0]	1	4		anion transport;bicarbonate transport;establishment of localization;inorganic anion transport;ion transport;metabolic process;organic anion transport;small molecule metabolic process;transport	binding;carbonate dehydratase activity;carbon-oxygen lyase activity;catalytic activity;cation binding;hydro-lyase activity;ion binding;lyase activity;metal ion binding	cell part;integral to membrane;intrinsic to membrane;membrane;membrane part;plasma membrane	establishment of localization;ion transport;metabolic process;small molecule metabolic process;transport	cell part;membrane;plasma membrane	Nitrogen metabolism	Carb_anhydrase	ABE_INNER_EAR;ATF2_UP.V1_UP;BRCA1_DN.V1_DN;CACGTG_V$MYC_Q2;CARBON_OXYGEN_LYASE_ACTIVITY;CARBONATE_DEHYDRATASE_ACTIVITY;CCANNAGRKGGC_UNKNOWN;chr1q21;CTIP_DN.V1_DN;CTTTGT_V$LEF1_Q2;EHLERS_ANEUPLOIDY_DN;ESC_V6.5_UP_LATE.V1_UP;GCCNNNWTAAR_UNKNOWN;GGAMTNNNNNTCCY_UNKNOWN;GGGAGGRR_V$MAZ_Q6;GOBERT_OLIGODENDROCYTE_DIFFERENTIATION_DN;GSE13485_CTRL_VS_DAY1_YF17D_VACCINE_PBMC_DN;GSE14350_IL2RB_KO_VS_WT_TREG_…	3D-structure;Completeproteome;Disulfidebond;Glycoprotein;Lyase;Membrane;Metal-binding;Phosphoprotein;Referenceproteome;Signal;Transmembrane;Transmembranehelix;Zinc		16.0423	17.3957	16.6643	17.8658	17.5677	18.0983	17.4759	18.867	18.5322	19.0121	18.3972	18.0219	18.1669	18.0706	18.136	18.2517	17.8454	17.9884	17.8086	18.5531	18.781	19.0749	18.375	18.3502	18.5298	17.6151	17.9951	18.5158
+	2.44497	-0.718421	OAF	Q86UD1	Q86UD1	OAF_HUMAN	Out at first protein homolog	Color2 [A=255, R=255, G=0, B=0]	1	4				extracellular membrane-bounded organelle;extracellular organelle;extracellular region part;extracellular vesicular exosome;membrane-bounded organelle;membrane-bounded vesicle;organelle;vesicle		extracellular organelle;organelle;vesicle		OAF	ACEVEDO_LIVER_CANCER_DN;ACEVEDO_NORMAL_TISSUE_ADJACENT_TO_LIVER_TUMOR_DN;BENPORATH_EED_TARGETS;BENPORATH_ES_WITH_H3K27ME3;BENPORATH_PRC2_TARGETS;BENPORATH_SUZ12_TARGETS;chr11q23;CSR_LATE_UP.V1_DN;ESC_J1_UP_LATE.V1_UP;ESC_V6.5_UP_EARLY.V1_DN;GSE11057_CD4_CENT_MEM_VS_PBMC_DN;GSE12366_PLASMA_CELL_VS_MEMORY_BCELL_UP;GSE14769_20MIN_VS_360MIN_LPS_BMDM_DN;GSE14769_40MIN_VS_360MIN_LPS_BMDM_DN;GSE14769_UN…	Completeproteome;Polymorphism;Referenceproteome;Signal		19.0128	20.0859	20.1462	20.0961	22.211	22.1666	22.3047	21.7622	21.6583	21.725	21.266	21.3592	21.1966	21.9841	22.029	22.0436	21.5926	21.604	21.5572	22.3186	22.4908	22.3266	21.5432	21.4426	21.3192	22.1801	22.003	22.031
+	2.75781	-0.683176	CDHR1	Q96JP9	Q96JP9;Q96JP9-2	CDHR1_HUMAN	Cadherin-related family member 1	Color2 [A=255, R=255, G=0, B=0]	1	4		biological adhesion;cell adhesion;cell-cell adhesion;cellular component maintenance;cellular component organization;cellular component organization or biogenesis;cellular process;homophilic cell adhesion;photoreceptor cell maintenance	binding;calcium ion binding;cation binding;ion binding;metal ion binding	cell part;cell projection part;cilium part;integral to membrane;integral to plasma membrane;intracellular organelle part;intracellular part;intrinsic to membrane;intrinsic to plasma membrane;membrane;membrane part;organelle part;photoreceptor outer segment membrane;plasma membrane part	biological adhesion;cell adhesion;cellular component organization;cellular process	cell part;membrane		Cadherin	CASORELLI_ACUTE_PROMYELOCYTIC_LEUKEMIA_DN;chr10q22;DODD_NASOPHARYNGEAL_CARCINOMA_UP;ESC_J1_UP_EARLY.V1_UP;GSE17721_LPS_VS_GARDIQUIMOD_1H_BMDM_UP;GSE17721_LPS_VS_PAM3CSK4_6H_BMDM_UP;GSE17721_PAM3CSK4_VS_GADIQUIMOD_1H_BMDM_UP;GSE17721_PAM3CSK4_VS_GADIQUIMOD_8H_BMDM_UP;GSE30962_ACUTE_VS_CHRONIC_LCMV_PRIMARY_INF_CD8_TCELL_UP;GSE32423_IL7_VS_IL4_MEMORY_CD8_TCELL_UP;GSE360_CTRL_VS_T_GONDII_DC_UP;GSE360…	Alternativesplicing;Calcium;Celladhesion;Cellmembrane;Completeproteome;Cone-roddystrophy;Glycoprotein;Membrane;Polymorphism;Receptor;Referenceproteome;Repeat;Signal;Transmembrane;Transmembranehelix		17.6191	16.7698	17.3493	16.6274	19.3558	19.3018	19.1492	19.9485	20.2095	19.8052	19.7716	20.2555	19.9256	19.0686	19.1916	19.0556	19.2611	19.0501	19.452	20.0867	20.2922	19.9633	19.0171	19.2894	18.7648	19.9907	19.938	19.7413
+	4.13925	-0.672956	CTSH	P09668	P09668	CATH_HUMAN	Pro-cathepsin H	Color2 [A=255, R=255, G=0, B=0]	1	4		adaptive immune response;adaptive immune response based on somatic recombination of immune receptors built from immunoglobulin superfamily domains;anatomical structure development;anatomical structure homeostasis;anatomical structure morphogenesis;antigen processing and presentation;biological regulation;bradykinin catabolic process;catabolic process;cell killing;cellular catabolic process;cellul…	activating MHC class I receptor activity;aminopeptidase activity;apoptotic protease activator activity;binding;caspase activator activity;caspase regulator activity;catalytic activity;cysteine-type endopeptidase activity;cysteine-type peptidase activity;endopeptidase activity;enzyme activator activity;enzyme regulator activity;exopeptidase activity;HLA-A specific activating MHC class I receptor a…	acrosomal vesicle;axoneme part;cell part;cell projection part;cytoplasmic membrane-bounded vesicle;cytoplasmic part;cytoplasmic vesicle;cytosol;extracellular membrane-bounded organelle;extracellular organelle;extracellular region part;extracellular space;extracellular vesicular exosome;intracellular membrane-bounded organelle;intracellular organelle;intracellular part;lysosome;lytic vacuole;membr…	anatomical structure development;anatomical structure morphogenesis;biological regulation;catabolic process;cell killing;cellular metabolic process;cellular process;developmental process;homeostatic process;immune system process;macromolecule metabolic process;metabolic process;multicellular organismal process;peptide metabolic process;primary metabolic process;protein maturation;protein metaboli…	cell part;cytoplasmic membrane-bounded vesicle;cytosol;extracellular organelle;extracellular space;intracellular membrane-bounded organelle;intracellular organelle;lysosome;organelle;vacuole;vesicle	Lysosome	Inhibitor_I29;Peptidase_C1	ACEVEDO_LIVER_CANCER_UP;ADDYA_ERYTHROID_DIFFERENTIATION_BY_HEMIN;APPEL_IMATINIB_RESPONSE;BAELDE_DIABETIC_NEPHROPATHY_UP;BASSO_B_LYMPHOCYTE_NETWORK;BLALOCK_ALZHEIMERS_DISEASE_UP;BMI1_DN_MEL18_DN.V1_DN;BOHN_PRIMARY_IMMUNODEFICIENCY_SYNDROM_DN;BOQUEST_STEM_CELL_DN;BYSTROEM_CORRELATED_WITH_IL5_UP;CAIRO_LIVER_DEVELOPMENT_DN;CELLULAR_MACROMOLECULE_METABOLIC_PROCESS;CELLULAR_PROTEIN_METABOLIC_PROCESS;CE…	3D-structure;Completeproteome;Directproteinsequencing;Disulfidebond;Glycoprotein;Hydrolase;Lysosome;Polymorphism;Protease;Referenceproteome;Signal;Thiolprotease;Zymogen		20.1054	19.3366	19.7285	19.1054	19.6746	19.3408	19.8221	18.2171	18.7542	19.083	18.8384	18.7987	18.7961	18.0958	18.6144	18.9141	18.9535	19.2623	19.1244	18.3735	19.107	19.2176	19.7688	19.7912	19.633	19.7116	19.9699	19.6114
+	2.51773	-0.659767	NPC2	P61916	P61916;P61916-2;Q28895	NPC2_HUMAN	NPC intracellular cholesterol transporter 2	Color2 [A=255, R=255, G=0, B=0]	1	4		alcohol metabolic process;biological regulation;chemical homeostasis;cholesterol efflux;cholesterol homeostasis;cholesterol metabolic process;cholesterol transport;establishment of localization;establishment of localization in cell;glycolipid transport;homeostatic process;intracellular cholesterol transport;intracellular lipid transport;intracellular sterol transport;intracellular transport;lipid…	binding;cholesterol binding;enzyme binding;lipid binding;protein binding;steroid binding;sterol binding	cell part;cytoplasmic part;endoplasmic reticulum;extracellular membrane-bounded organelle;extracellular organelle;extracellular region part;extracellular vesicular exosome;intracellular membrane-bounded organelle;intracellular organelle;intracellular part;lysosome;lytic vacuole;membrane-bounded organelle;membrane-bounded vesicle;organelle;vacuole;vesicle	alcohol metabolic process;biological regulation;establishment of localization;homeostatic process;lipid metabolic process;lipid transport;metabolic process;multi-organism process;primary metabolic process;response to biotic stimulus;response to stimulus;small molecule metabolic process;transport	cell part;endoplasmic reticulum;extracellular organelle;intracellular membrane-bounded organelle;intracellular organelle;lysosome;organelle;vacuole;vesicle	Lysosome	E1_DerP2_DerF2	AACTTT_UNKNOWN;ALFANO_MYC_TARGETS;ALONSO_METASTASIS_UP;BERENJENO_TRANSFORMED_BY_RHOA_DN;CELLULAR_LIPID_METABOLIC_PROCESS;CELLULAR_LOCALIZATION;CHAUHAN_RESPONSE_TO_METHOXYESTRADIOL_DN;CHEMICAL_HOMEOSTASIS;CHEN_METABOLIC_SYNDROM_NETWORK;chr14q24;COLIN_PILOCYTIC_ASTROCYTOMA_VS_GLIOBLASTOMA_DN;CTTTGT_V$LEF1_Q2;CYTOPLASM;CYTOPLASMIC_PART;DANG_REGULATED_BY_MYC_DN;DAVIES_MULTIPLE_MYELOMA_VS_MGUS_DN;DELY…	Acetylation;Alternativesplicing;Cholesterolmetabolism;Completeproteome;Directproteinsequencing;Diseasemutation;Disulfidebond;Endoplasmicreticulum;Glycoprotein;Lipidmetabolism;Lysosome;Niemann-Pickdisease;Polymorphism;Referenceproteome;Secreted;Signal;Steroidmetabolism;Sterolmetabolism		22.537	20.8782	21.8247	22.0243	23.1462	23.0725	23.1074	23.7522	23.4694	23.4662	22.8171	23.2465	23.0787	23.8157	23.7978	23.8435	23.778	23.6349	23.998	24.0884	24.7137	24.2043	22.7778	22.8244	22.3878	24.0318	23.8035	23.9326
+	3.37039	-0.643097	GC	P02774;P02774-3	P02774;P02774-2;P02774-3	VTDB_HUMAN	Vitamin D-binding protein	Color2 [A=255, R=255, G=0, B=0]	1	4		establishment of localization;fat-soluble vitamin metabolic process;lipid metabolic process;metabolic process;primary metabolic process;small molecule metabolic process;steroid metabolic process;transport;vitamin D metabolic process;vitamin metabolic process;vitamin transport	actin binding;binding;cytoskeletal protein binding;lipid binding;protein binding;steroid binding;transmembrane transporter activity;transporter activity;vitamin binding;vitamin D binding;vitamin transporter activity	blood microparticle;cell part;cytoplasmic part;cytosol;extracellular membrane-bounded organelle;extracellular organelle;extracellular region;extracellular region part;extracellular space;extracellular vesicular exosome;intracellular organelle lumen;intracellular organelle part;intracellular part;lysosomal lumen;membrane-bounded organelle;membrane-bounded vesicle;membrane-enclosed lumen;organelle;…	establishment of localization;lipid metabolic process;metabolic process;primary metabolic process;small molecule metabolic process;transport;vitamin metabolic process;vitamin transport	cell part;cytosol;extracellular organelle;extracellular region;extracellular space;organelle;vesicle		Serum_albumin;VitD-bind_III	AACTTT_UNKNOWN;ACTIN_BINDING;BROWNE_HCMV_INFECTION_30MIN_UP;CAIRO_HEPATOBLASTOMA_CLASSES_DN;CAIRO_LIVER_DEVELOPMENT_DN;CAR_HPX;CAR_IGFBP1;chr4q12;CTTTGT_V$LEF1_Q2;CYTOSKELETAL_PROTEIN_BINDING;ESTABLISHMENT_OF_LOCALIZATION;GSE17721_CTRL_VS_LPS_4H_BMDM_DN;GSE17721_PAM3CSK4_VS_CPG_16H_BMDM_UP;GSE17974_IL4_AND_ANTI_IL12_VS_UNTREATED_4H_ACT_CD4_TCELL_DN;GSE2826_WT_VS_XID_BCELL_DN;GSE29618_LAIV_VS_TIV_…	3D-structure;Actin-binding;Alternativesplicing;Completeproteome;Directproteinsequencing;Disulfidebond;Glycoprotein;Polymorphism;Referenceproteome;Repeat;Secreted;Signal;Transport;VitaminD		26.3279	25.5872	25.5867	25.5207	25.7483	25.6656	25.8042	26.2366	26.2654	26.3872	26.7217	26.5743	26.6175	26.2113	26.314	26.2716	26.6658	26.6274	26.5997	26.2766	26.3978	26.2708	26.3242	26.3929	26.337	26.9925	26.9065	26.9672
+	2.3503	-0.632152	CTSZ	Q9UBR2	Q9UBR2	CATZ_HUMAN	Cathepsin Z	Color2 [A=255, R=255, G=0, B=0]	1	4		anatomical structure morphogenesis;angiotensin maturation;biological regulation;branching morphogenesis of a tube;cellular macromolecule metabolic process;cellular metabolic process;cellular process;cellular protein metabolic process;developmental process;epithelial tube branching involved in lung morphogenesis;epithelial tube morphogenesis;hormone metabolic process;macromolecule metabolic proces…	catalytic activity;cysteine-type endopeptidase activity;cysteine-type peptidase activity;endopeptidase activity;hydrolase activity;peptidase activity;peptidase activity, acting on L-amino acid peptides	cell part;cytoplasmic part;endoplasmic reticulum;extracellular membrane-bounded organelle;extracellular organelle;extracellular region part;extracellular space;extracellular vesicular exosome;intracellular membrane-bounded organelle;intracellular organelle;intracellular part;lysosome;lytic vacuole;membrane;membrane-bounded organelle;membrane-bounded vesicle;organelle;plasma membrane;vacuole;vesic…	anatomical structure morphogenesis;biological regulation;cellular metabolic process;cellular process;developmental process;hormone metabolic process;macromolecule metabolic process;metabolic process;multicellular organismal process;primary metabolic process;protein maturation;protein metabolic process;proteolysis;proteolysis involved in cellular protein catabolic process	cell part;endoplasmic reticulum;extracellular organelle;extracellular space;intracellular membrane-bounded organelle;intracellular organelle;lysosome;membrane;organelle;plasma membrane;vacuole;vesicle	Lysosome	Peptidase_C1	APPEL_IMATINIB_RESPONSE;CASORELLI_ACUTE_PROMYELOCYTIC_LEUKEMIA_DN;CELLULAR_MACROMOLECULE_METABOLIC_PROCESS;CELLULAR_PROTEIN_METABOLIC_PROCESS;chr20q13;CYTOPLASM;CYTOPLASMIC_PART;DACOSTA_LOW_DOSE_UV_RESPONSE_VIA_ERCC3_XPCS_UP;DELACROIX_RAR_BOUND_ES;ENDOPLASMIC_RETICULUM;ENGELMANN_CANCER_PROGENITORS_UP;GAL_LEUKEMIC_STEM_CELL_UP;GSE11057_CD4_CENT_MEM_VS_PBMC_DN;GSE11057_CD4_EFF_MEM_VS_PBMC_DN;GSE110…	3D-structure;Completeproteome;Disulfidebond;Glycoprotein;Hydrolase;Lysosome;Polymorphism;Protease;Referenceproteome;Signal;Thiolprotease;Zymogen		16.6929	20.0246	19.8493	19.792	21.2749	21.3455	21.2809	21.6354	21.7893	21.691	21.5955	21.726	21.7409	21.9376	21.8245	21.7681	22.036	22.0765	22.178	22.0024	21.8574	21.7762	21.1471	21.1659	20.972	22.2351	21.9928	22.0627
+	2.53156	-0.624467	SEMA6A	Q9H2E6;Q9H2E6-2;Q9H2E6;Q9H2E6-2;Q9H3T3;Q9H3T3-3	Q9H2E6;Q9H2E6-2;O35464;O35464-2;O35464-3;Q9H2E6;Q9H2E6-2;Q9H3T3;Q9H3T3-3;O35464;O35464-2;O35464-3	SEM6A_HUMAN;SEM6A_HUMAN;SEM6B_HUMAN	Semaphorin-6A;Semaphorin-6A	Color2 [A=255, R=255, G=0, B=0]	1	4		anatomical structure development;anatomical structure morphogenesis;apoptosis;axon guidance;biological regulation;cell death;cell differentiation;cell surface receptor linked signaling pathway;cellular component organization;cellular component organization at cellular level;cellular component organization or biogenesis;cellular component organization or biogenesis at cellular level;cellular devel…	receptor activity	axon;cell part;cell projection;integral to membrane;intrinsic to membrane;membrane;membrane part;neuron projection;plasma membrane	anatomical structure development;anatomical structure morphogenesis;biological regulation;cell death;cell differentiation;cellular component organization;cellular process;cytoskeleton organization;death;developmental process;locomotion;organelle organization;response to chemical stimulus;response to external stimulus;response to stimulus;signal transduction	cell part;cell projection;membrane;neuron projection;plasma membrane	Axon guidance	PSI;Sema	AACTGGA,MIR-145;AACTTT_UNKNOWN;AAGCACA,MIR-218;ACTGTGA,MIR-27A,MIR-27B;ATACTGT,MIR-144;ATGCTGG,MIR-338;BAELDE_DIABETIC_NEPHROPATHY_UP;BENPORATH_ES_1;BENPORATH_SOX2_TARGETS;BHATTACHARYA_EMBRYONIC_STEM_CELL;BOQUEST_STEM_CELL_DN;CAGGTG_V$E12_Q6;CAGTGTT,MIR-141,MIR-200A;CATGTAA,MIR-496;CCAGGGG,MIR-331;CHEBOTAEV_GR_TARGETS_UP;CHIANG_LIVER_CANCER_SUBCLASS_CTNNB1_DN;CHIARETTI_ACUTE_LYMPHOBLASTIC_LEUKEMI…	Alternativesplicing;Cellmembrane;Completeproteome;Developmentalprotein;Differentiation;Directproteinsequencing;Disulfidebond;Glycoprotein;Membrane;Neurogenesis;Phosphoprotein;Polymorphism;Referenceproteome;Signal;Transmembrane;Transmembranehelix		15.703	17.7991	18.0306	18.5861	18.7745	18.6158	18.6026	18.4774	18.5903	18.481	17.787	18.7953	18.1762	18.4052	18.0651	18.5635	18.663	18.6959	18.4255	18.8029	18.6664	19.1122	18.7704	18.1553	18.4542	18.4446	18.9486	19.0714
+	2.84043	-0.607137	LCP1	P13796;P13796;P13797;P13797-2;P13797-3	Q61233;P13796;P13796-2;Q61233;P13797;P13797-2;P13797-3;P13796	PLSL_HUMAN;PLSL_HUMAN;PLST_HUMAN	Plastin-2;Plastin-2	Color2 [A=255, R=255, G=0, B=0]	1	4		actin cytoskeleton organization;actin filament bundle assembly;actin filament organization;actin filament-based process;anatomical structure development;anatomical structure morphogenesis;biological regulation;bone development;cell activation;cell activation involved in immune response;cell migration;cell motility;cellular component assembly;cellular component assembly at cellular level;cellular …	actin binding;actin filament binding;binding;calcium ion binding;cation binding;cytoskeletal protein binding;enzyme binding;GTPase binding;ion binding;metal ion binding;protein binding	actin cytoskeleton;actin filament;actin filament bundle;adherens junction;anchoring junction;cell junction;cell part;cell projection;cell projection membrane;cell projection part;cell-substrate adherens junction;cell-substrate junction;cytoplasm;cytoplasmic part;cytoskeletal part;cytoskeleton;cytosol;extracellular membrane-bounded organelle;extracellular organelle;extracellular region part;extrac…	anatomical structure development;anatomical structure morphogenesis;biological regulation;cell activation;cell motility;cellular component assembly;cellular component disassembly;cellular component movement;cellular component organization;cellular process;cytoskeleton organization;developmental process;extracellular matrix organization;extracellular structure organization;immune system process;lo…	cell part;cell projection;cytoplasm;cytoskeleton;cytosol;extracellular organelle;extracellular space;filopodium;intracellular non-membrane-bounded organelle;intracellular organelle;macromolecular complex;membrane;organelle;plasma membrane;protein complex;vesicle		CH;EF-hand_1;EF-hand_7	AAGCCAT,MIR-135A,MIR-135B;ACEVEDO_LIVER_CANCER_UP;AMUNDSON_POOR_SURVIVAL_AFTER_GAMMA_RADIATION_2G;AMUNDSON_POOR_SURVIVAL_AFTER_GAMMA_RADIATION_8G;ATTCTTT,MIR-186;BAELDE_DIABETIC_NEPHROPATHY_DN;BENPORATH_SUZ12_TARGETS;BLUM_RESPONSE_TO_SALIRASIB_DN;BMI1_DN.V1_UP;BMI1_DN_MEL18_DN.V1_UP;BRUINS_UVC_RESPONSE_LATE;BUYTAERT_PHOTODYNAMIC_THERAPY_STRESS_DN;CAGCTG_V$AP4_Q5;CAGGTG_V$E12_Q6;CAGTATT,MIR-200B,M…	3D-structure;Acetylation;Actin-binding;Alternativesplicing;Calcium;Celljunction;Cellmembrane;Cellprojection;Chromosomalrearrangement;Completeproteome;Cytoplasm;Cytoskeleton;Directproteinsequencing;Diseasemutation;Isopeptidebond;Membrane;Metal-binding;Phosphoprotein;Polymorphism;Referenceproteome;Repeat;Ublconjugation		17.3963	18.4408	18.8314	19.1549	19.0618	18.3572	18.3956	18.218	18.5746	17.7093	19.6455	19.8301	19.7417	18.8085	18.792	18.9347	19.033	18.8862	18.9506	19.3018	19.1626	19.078	20.0832	20.0462	19.8862	19.7286	19.1853	19.1689
+	4.51811	-0.602687	SPON1	Q9HCB6	Q9HCB6;Q9GLX9	SPON1_HUMAN	Spondin-1	Color2 [A=255, R=255, G=0, B=0]	1	4		biological adhesion;carbohydrate metabolic process;cell adhesion;cellular carbohydrate metabolic process;cellular macromolecule metabolic process;cellular metabolic process;cellular process;cellular protein metabolic process;glycosylation;macromolecule glycosylation;macromolecule metabolic process;macromolecule modification;metabolic process;post-translational protein modification;primary metabol…		cell part;cytoplasmic part;endoplasmic reticulum lumen;endoplasmic reticulum part;extracellular matrix;extracellular region part;extracellular space;intracellular organelle lumen;intracellular organelle part;intracellular part;membrane-enclosed lumen;organelle lumen;organelle part;proteinaceous extracellular matrix	biological adhesion;carbohydrate metabolic process;cell adhesion;cellular metabolic process;cellular process;macromolecule metabolic process;macromolecule modification;metabolic process;primary metabolic process;protein glycosylation;protein metabolic process;protein modification process	cell part;extracellular matrix;extracellular space;proteinaceous extracellular matrix		Reeler;Spond_N;TSP_1	AAAYWAACM_V$HFH4_01;BENPORATH_EED_TARGETS;BENPORATH_ES_WITH_H3K27ME3;BENPORATH_PRC2_TARGETS;BENPORATH_SUZ12_TARGETS;BOYLAN_MULTIPLE_MYELOMA_C_D_DN;BOYLAN_MULTIPLE_MYELOMA_PCA1_UP;CAIRO_HEPATOBLASTOMA_CLASSES_DN;chr11p14;CTCTGGA,MIR-520A,MIR-525;CUI_TCF21_TARGETS_2_UP;DEURIG_T_CELL_PROLYMPHOCYTIC_LEUKEMIA_UP;GSE13493_CD4INTCD8POS_VS_CD8POS_THYMOCYTE_DN;GSE1460_CD4_THYMOCYTE_VS_NAIVE_CD4_TCELL_ADUL…	3D-structure;Celladhesion;Completeproteome;Disulfidebond;Extracellularmatrix;Glycoprotein;Referenceproteome;Repeat;Secreted;Signal		22.0451	23.3912	23.3196	23.0881	23.3947	23.3548	23.2322	23.6305	23.6196	23.3898	23.403	23.443	23.4309	23.3785	23.365	23.301	23.4848	23.4535	23.4677	23.7981	23.7865	23.6811	23.6153	23.442	23.3278	23.6093	23.5222	23.5805
+	3.58698	-0.594249	IGHV4-28	A0A0C4DH34	A0A0C4DH34	HV428_HUMAN	Immunoglobulin heavy variable 4-28	Color2 [A=255, R=255, G=0, B=0]	1	4								V-set	chr14q32	Completeproteome;Proteomicsidentification;Referenceproteome		22.3353	22.7696	22.8027	22.6584	22.4855	22.8086	22.3639	22.34	22.2272	22.4005	23.8493	23.8153	23.6791	22.8692	23.0077	22.951	22.0232	21.798	21.7411	23.2905	24.43	23.4339	23.1807	23.1382	23.2791	22.6364	22.666	22.6506
+	2.51811	-0.57602	OMD	Q99983	Q99983	OMD_HUMAN	Osteomodulin	Color2 [A=255, R=255, G=0, B=0]	1	4		amine metabolic process;aminoglycan biosynthetic process;aminoglycan catabolic process;aminoglycan metabolic process;biological adhesion;biosynthetic process;carbohydrate biosynthetic process;carbohydrate catabolic process;carbohydrate metabolic process;catabolic process;cell adhesion;cellular biosynthetic process;cellular catabolic process;cellular metabolic process;cellular process;glycosaminog…		cell part;cytoplasmic part;extracellular matrix;extracellular membrane-bounded organelle;extracellular organelle;extracellular region;extracellular region part;extracellular vesicular exosome;Golgi apparatus part;Golgi lumen;intracellular organelle lumen;intracellular organelle part;intracellular part;lysosomal lumen;membrane-bounded organelle;membrane-bounded vesicle;membrane-enclosed lumen;orga…	amine metabolic process;biological adhesion;biosynthetic process;carbohydrate metabolic process;catabolic process;cell adhesion;cellular metabolic process;cellular process;macromolecule metabolic process;metabolic process;nitrogen compound metabolic process;polysaccharide metabolic process;primary metabolic process;small molecule metabolic process;sulfur compound metabolic process	cell part;extracellular matrix;extracellular organelle;extracellular region;organelle;proteinaceous extracellular matrix;vesicle		LRR_8;LRRNT	BEGUM_TARGETS_OF_PAX3_FOXO1_FUSION_UP;BERTUCCI_INVASIVE_CARCINOMA_DUCTAL_VS_LOBULAR_DN;BOCHKIS_FOXA2_TARGETS;BOQUEST_STEM_CELL_CULTURED_VS_FRESH_DN;BOQUEST_STEM_CELL_CULTURED_VS_FRESH_UP;BOQUEST_STEM_CELL_UP;BROWNE_HCMV_INFECTION_6HR_UP;BYSTRYKH_HEMATOPOIESIS_STEM_CELL_QTL_TRANS;CAHOY_ASTROGLIAL;chr9q22;CTTTGT_V$LEF1_Q2;GAUSSMANN_MLL_AF4_FUSION_TARGETS_B_UP;GRESHOCK_CANCER_COPY_NUMBER_UP;GSE11864…	Celladhesion;Completeproteome;Disulfidebond;Extracellularmatrix;Glycoprotein;Leucine-richrepeat;Polymorphism;Proteoglycan;Referenceproteome;Repeat;Secreted;Signal;Sulfation		18.4224	18.0556	18.6911	19.0103	19.947	19.8242	20.085	19.9845	20.087	20.0191	19.7432	19.7961	19.9254	20.5331	20.5268	20.6163	20.007	20.0163	20.2771	20.5668	20.5338	20.339	18.7464	19.0035	19.0536	20.6793	20.6354	20.6678
+	2.82081	-0.573715	SELENOP	P49908	P49908	SEPP1_HUMAN	Selenoprotein P	Color2 [A=255, R=255, G=0, B=0]	1	4		anatomical structure development;behavior;brain development;cellular metabolic process;cellular process;developmental process;growth;locomotory behavior;metabolic process;organ development;post-embryonic development;reproduction;response to chemical stimulus;response to oxidative stress;response to stimulus;response to stress;selenium compound metabolic process;sexual reproduction	binding;selenium binding	extracellular membrane-bounded organelle;extracellular organelle;extracellular region;extracellular region part;extracellular space;extracellular vesicular exosome;membrane-bounded organelle;membrane-bounded vesicle;organelle;vesicle	anatomical structure development;behavior;cellular metabolic process;cellular process;developmental process;growth;metabolic process;post-embryonic development;reproduction;response to chemical stimulus;response to oxidative stress;response to stimulus;response to stress	extracellular organelle;extracellular region;extracellular space;organelle;vesicle		SelP_C;SelP_N	AAAGACA,MIR-511;AACTTT_UNKNOWN;AFFAR_YY1_TARGETS_UP;ALCALAY_AML_BY_NPM1_LOCALIZATION_UP;ALONSO_METASTASIS_EMT_UP;ALONSO_METASTASIS_NEURAL_UP;ALONSO_METASTASIS_UP;BAKKER_FOXO3_TARGETS_UP;BALDWIN_PRKCI_TARGETS_UP;BASAKI_YBX1_TARGETS_DN;BECKER_TAMOXIFEN_RESISTANCE_UP;BENPORATH_NANOG_TARGETS;BERTUCCI_INVASIVE_CARCINOMA_DUCTAL_VS_LOBULAR_DN;BLALOCK_ALZHEIMERS_DISEASE_UP;BMI1_DN.V1_DN;BMI1_DN_MEL18_DN.…	Completeproteome;Directproteinsequencing;Glycoprotein;Phosphoprotein;Polymorphism;Referenceproteome;Secreted;Selenium;Selenocysteine;Signal		20.6899	20.728	20.4624	20.0995	21.4041	21.479	21.6292	21.6946	21.8118	21.8587	20.1089	20.087	20.3096	21.9965	22.1591	22.1221	21.9405	22.0461	21.9012	21.7565	21.8971	22.0283	20.3713	20.3133	20.4207	22.1002	22.1205	22.1689
+	3.60388	-0.521237	OLFM1	Q99784;Q99784-3;Q99784-5	Q99784;Q99784-3;Q99784-5	NOE1_HUMAN	Noelin	Color2 [A=255, R=255, G=0, B=0]	1	4		anatomical structure development;anatomical structure formation involved in morphogenesis;anatomical structure morphogenesis;atrioventricular valve formation;biological regulation;cardiac epithelial to mesenchymal transition;cell morphogenesis;cell morphogenesis involved in differentiation;cellular component assembly;cellular component morphogenesis;cellular component organization;cellular compon…	beta-amyloid binding;binding;protein binding	alpha-amino-3-hydroxy-5-methyl-4-isoxazolepropionic acid selective glutamate receptor complex;cell;cell junction;cell part;extracellular region part;extracellular space;ionotropic glutamate receptor complex;macromolecular complex;membrane part;plasma membrane part;protein complex;receptor complex;synapse	anatomical structure development;anatomical structure formation involved in morphogenesis;anatomical structure morphogenesis;biological regulation;cell morphogenesis;cellular component assembly;cellular component morphogenesis;cellular component organization;cellular process;developmental process;macromolecular complex assembly;protein complex assembly	cell;cell part;extracellular space;macromolecular complex;protein complex;receptor complex;synapse		Noelin-1;OLF	AAANWWTGC_UNKNOWN;AACTGAC,MIR-223;AACTTT_UNKNOWN;ACTGCAG,MIR-17-3P;ANATOMICAL_STRUCTURE_DEVELOPMENT;BENPORATH_ES_1;BLALOCK_ALZHEIMERS_DISEASE_DN;BOYLAN_MULTIPLE_MYELOMA_C_D_DN;BROWNE_HCMV_INFECTION_12HR_UP;BROWNE_HCMV_INFECTION_16HR_UP;BROWNE_HCMV_INFECTION_24HR_UP;CAATGCA,MIR-33;CAGTGTT,MIR-141,MIR-200A;CATGTAA,MIR-496;CATTGTYY_V$SOX9_B1;chr9q34;COLDREN_GEFITINIB_RESISTANCE_UP;CREIGHTON_ENDOCRIN…	Alternativesplicing;Celljunction;Coiledcoil;Completeproteome;Developmentalprotein;Disulfidebond;Glycoprotein;Referenceproteome;Secreted;Signal;Synapse		18.0605	19.1849	19.9208	20.0848	20.4322	20.3127	20.1976	20.7379	20.8275	20.8534	20.3378	20.1963	20.2069	20.4993	20.4275	20.5426	20.6257	20.6633	20.7993	20.9664	21.1557	20.8547	20.4445	20.2226	20.008	20.8323	20.7688	20.7938
+	3.19125	-0.480129	CALR	P27797;P27797;P29413;P29413	P27797;Q06814;P27797;P29413;P29413	CALR_HUMAN;CALR_DROME;CALR_HUMAN;CALR_DROME	Calreticulin;Calreticulin;Calreticulin	Color2 [A=255, R=255, G=0, B=0]	1	4		actin cytoskeleton organization;actin filament-based process;aging;antigen processing and presentation;antigen processing and presentation of exogenous antigen;antigen processing and presentation of exogenous peptide antigen;antigen processing and presentation of exogenous peptide antigen via MHC class I;antigen processing and presentation of exogenous peptide antigen via MHC class I, TAP-depende…	androgen receptor binding;binding;calcium ion binding;carbohydrate binding;cation binding;chaperone binding;complement binding;complement component C1q binding;DNA binding;enzyme binding;glycoprotein binding;hormone binding;hormone receptor binding;integrin binding;ion binding;iron ion binding;metal ion binding;mRNA binding;nuclear hormone receptor binding;nucleic acid binding;opsonin binding;pep…	acrosomal vesicle;adherens junction;anchoring junction;cell junction;cell part;cell surface;cell-substrate adherens junction;cell-substrate junction;cytoplasm;cytoplasmic membrane-bounded vesicle;cytoplasmic membrane-bounded vesicle lumen;cytoplasmic part;cytoplasmic vesicle;cytoplasmic vesicle part;cytosol;endocytic vesicle lumen;endoplasmic reticulum;endoplasmic reticulum lumen;endoplasmic reti…	aging;biological regulation;carbohydrate metabolic process;cell differentiation;cellular component assembly;cellular component organization;cellular homeostasis;cellular ion homeostasis;cellular localization;cellular macromolecular complex assembly;cellular membrane organization;cellular metabolic process;cellular process;cytoskeleton organization;developmental process;endocytosis;establishment o…	cell part;cell surface;cytoplasm;cytoplasmic membrane-bounded vesicle;cytosol;endoplasmic reticulum;extracellular matrix;extracellular organelle;extracellular region;extracellular space;Golgi apparatus;intracellular;intracellular membrane-bounded organelle;intracellular organelle;macromolecular complex;membrane;MHC class I peptide loading complex;nucleus;organelle;polysome;protein complex;protein…	Antigen processing and presentation;Chagas disease (American trypanosomiasis);Phagosome;Protein processing in endoplasmic reticulum	Calreticulin	APOPTOSIS_GO;BCAT_BILD_ET_AL_UP;BENPORATH_ES_CORE_NINE_CORRELATED;BENPORATH_MYC_MAX_TARGETS;BENPORATH_NANOG_TARGETS;BENPORATH_SOX2_TARGETS;BHATI_G2M_ARREST_BY_2METHOXYESTRADIOL_UP;BIOCARTA_NFAT_PATHWAY;BIOPOLYMER_METABOLIC_PROCESS;BLALOCK_ALZHEIMERS_DISEASE_DN;BROWN_MYELOID_CELL_DEVELOPMENT_DN;BROWNE_HCMV_INFECTION_48HR_DN;CALCIUM_ION_BINDING;CATION_BINDING;CATION_HOMEOSTASIS;CELL_DEVELOPMENT;CEL…	3D-structure;Acetylation;Calcium;Chaperone;Completeproteome;Cytoplasm;Directproteinsequencing;Disulfidebond;Endoplasmicreticulum;Extracellularmatrix;Glycoprotein;Lectin;Metal-binding;Referenceproteome;Repeat;Sarcoplasmicreticulum;Secreted;Signal;Zinc	Calreticulin oligomer complex;H2AX complex I;H2AX complex II;H2AX complex, isolated from cells without IR exposure	19.9033	19.7857	20.2745	20.4325	21.5394	21.5267	21.3694	21.2829	21.3387	21.0082	21.1048	21.4137	21.2746	21.2669	21.0648	21.226	21.2012	21.1356	21.158	21.6002	21.7057	21.2733	20.7544	20.8133	20.3455	21.2524	21.3162	21.1188
+	3.12203	-0.457171	FBLN1	P23142;P23142-4;P23142;P23142-4	P23142;P23142-4;P23142;P23142-2;P23142-3;P23142-4	FBLN1_HUMAN;FBLN1_HUMAN;FBLN1_HUMAN	Fibulin-1;Isoform C of Fibulin-1;Fibulin-1	Color2 [A=255, R=255, G=0, B=0]	1	4		cellular component organization;cellular component organization at cellular level;cellular component organization or biogenesis;cellular component organization or biogenesis at cellular level;cellular process;embryo implantation;extracellular matrix organization;extracellular structure organization;reproductive process;viral reproduction	binding;calcium ion binding;cation binding;enzyme activator activity;enzyme regulator activity;extracellular matrix structural constituent;ion binding;metal ion binding;peptidase activator activity;peptidase regulator activity;structural molecule activity	basement membrane;extracellular matrix;extracellular matrix part;extracellular membrane-bounded organelle;extracellular organelle;extracellular region;extracellular region part;extracellular space;extracellular vesicular exosome;membrane-bounded organelle;membrane-bounded vesicle;organelle;proteinaceous extracellular matrix;vesicle	cellular component organization;cellular process;extracellular matrix organization;extracellular structure organization;viral reproduction	extracellular matrix;extracellular organelle;extracellular region;extracellular space;organelle;proteinaceous extracellular matrix;vesicle		ANATO;cEGF;EGF_CA	BENPORATH_NANOG_TARGETS;BLALOCK_ALZHEIMERS_DISEASE_UP;BOQUEST_STEM_CELL_UP;BYSTRYKH_HEMATOPOIESIS_STEM_CELL_AND_BRAIN_QTL_TRANS;BYSTRYKH_HEMATOPOIESIS_STEM_CELL_QTL_TRANS;CELL_FRACTION;CHICAS_RB1_TARGETS_CONFLUENT;CHICAS_RB1_TARGETS_GROWING;chr22q13;CORRE_MULTIPLE_MYELOMA_DN;CTTTGT_V$LEF1_Q2;DAVICIONI_MOLECULAR_ARMS_VS_ERMS_DN;DELYS_THYROID_CANCER_DN;DOANE_RESPONSE_TO_ANDROGEN_DN;DURAND_STROMA_MA…	Alternativesplicing;Calcium;Chromosomalrearrangement;Completeproteome;Directproteinsequencing;Disulfidebond;EGF-likedomain;Extracellularmatrix;Glycoprotein;Host-virusinteraction;Polymorphism;Referenceproteome;Repeat;Secreted;Signal		21.9947	22.6214	22.8108	22.6241	22.8891	22.8423	22.7371	22.4936	22.5224	22.3167	22.0259	22.2309	22.0945	22.8481	22.9562	22.8111	22.6005	22.587	22.5676	22.964	23.2018	22.9414	22.3698	22.291	22.5472	23.2093	23.2673	23.2287
+	2.58911	0.778809	IGHG3	P01857;P01859;P01860;P01857;P01859;P01860;P01861;P01857;P01860;P01857;P01860;P01861;P01859;P01860;P01859;P01860;P01861;P01860	P01857;P0DOX5;P01860;P01859;P01857;P01861;P0DOX5;P01860;P01859;P01857;P0DOX5;P01860;P01857;P01861;P0DOX5;P01860;P01860;P01859;P01861;P01860;P01859;P01860	IGHG1_HUMAN;IGHG2_HUMAN;IGHG3_HUMAN;IGHG1_HUMAN;IGHG2_HUMAN;IGHG3_HUMAN;IGHG4_HUMAN;IGHG1_HUMAN;IGHG3_HUMAN;IGHG1_HUMAN;IGHG3_HUMAN;IGHG4_HUMAN;IGHG2_HUMAN;IGHG3_HUMAN;IGHG2_HUMAN;IGHG3_HUMAN;IGHG4_HUMAN;IGHG3_HUMAN	Immunoglobulin heavy constant gamma 1;Immunoglobulin heavy constant gamma 1;Immunoglobulin heavy constant gamma 1;Immunoglobulin heavy constant gamma 1;Immunoglobulin heavy constant gamma 2;Immunoglobulin heavy constant gamma 2;Immunoglobulin heavy constant gamma 3	Color2 [A=255, R=255, G=0, B=0]	1	4		activation of immune response;anatomical structure homeostasis;biological regulation;complement activation;complement activation, classical pathway;defense response;homeostatic process;humoral immune response;immune effector process;immune response;immune system process;innate immune response;macromolecule metabolic process;metabolic process;positive regulation of biological process;positive regu…	antigen binding;binding	blood microparticle;extracellular membrane-bounded organelle;extracellular organelle;extracellular region;extracellular region part;extracellular space;extracellular vesicular exosome;membrane-bounded organelle;membrane-bounded vesicle;organelle;vesicle	biological regulation;homeostatic process;immune system process;macromolecule metabolic process;metabolic process;primary metabolic process;protein metabolic process;response to stimulus;response to stress	extracellular organelle;extracellular region;extracellular space;organelle;vesicle		C1-set	ANTIGEN_BINDING;chr14q32;COLLIS_PRKDC_SUBSTRATES;DARWICHE_PAPILLOMA_RISK_HIGH_DN;DARWICHE_PAPILLOMA_RISK_LOW_DN;DARWICHE_SKIN_TUMOR_PROMOTER_DN;DARWICHE_SQUAMOUS_CELL_CARCINOMA_DN;GAL_LEUKEMIC_STEM_CELL_UP;GOLDRATH_ANTIGEN_RESPONSE;GRAESSMANN_APOPTOSIS_BY_SERUM_DEPRIVATION_UP;GRAESSMANN_RESPONSE_TO_MC_AND_SERUM_DEPRIVATION_UP;GSE10325_BCELL_VS_LUPUS_BCELL_UP;GSE13493_DP_VS_CD4INTCD8POS_THYMOCYTE_…	3D-structure;Chromosomalrearrangement;Completeproteome;Directproteinsequencing;Disulfidebond;Glycoprotein;ImmunoglobulinCregion;Immunoglobulindomain;Polymorphism;Referenceproteome;Repeat;Secreted		25.0301	25.1462	24.9623	24.7807	25.5625	25.6566	25.7332	26.0122	26.1939	25.8513	25.2506	25.5414	25.6485	25.4894	25.7865	25.4738	24.3557	24.5319	24.5251	22.8359	23.4125	23.0747	24.5878	24.8364	24.7651	24.1726	24.1539	24.2291
+	2.03859	0.791949	SYPL1	Q16563;Q16563-2	Q16563;Q16563-2	SYPL1_HUMAN	Synaptophysin-like protein 1	Color2 [A=255, R=255, G=0, B=0]	1	4		cell communication;cell-cell signaling;cellular process;signaling;synaptic transmission	transporter activity	cell part;clathrin-coated vesicle;coated vesicle;cytoplasmic membrane-bounded vesicle;cytoplasmic part;cytoplasmic vesicle;cytoplasmic vesicle membrane;cytoplasmic vesicle part;extracellular membrane-bounded organelle;extracellular organelle;extracellular region part;extracellular vesicular exosome;integral to membrane;integral to organelle membrane;integral to plasma membrane;integral to synapti…	cell communication;cell-cell signaling;cellular process;signaling	cell part;cytoplasmic membrane-bounded vesicle;extracellular organelle;intracellular membrane-bounded organelle;intracellular organelle;membrane;organelle;vesicle		MARVEL	ACACTAC,MIR-142-3P;AGCATTA,MIR-155;AGUIRRE_PANCREATIC_CANCER_COPY_NUMBER_UP;BENPORATH_MYC_MAX_TARGETS;BYSTRYKH_HEMATOPOIESIS_STEM_CELL_AND_BRAIN_QTL_TRANS;CAMP_UP.V1_DN;CELL_CELL_SIGNALING;CHIANG_LIVER_CANCER_SUBCLASS_UNANNOTATED_DN;chr7q22;CYCLIN_D1_UP.V1_DN;DANG_BOUND_BY_MYC;ENK_UV_RESPONSE_KERATINOCYTE_DN;FLECHNER_BIOPSY_KIDNEY_TRANSPLANT_OK_VS_DONOR_UP;FLECHNER_BIOPSY_KIDNEY_TRANSPLANT_REJECT…	Alternativesplicing;Completeproteome;Cytoplasmicvesicle;Glycoprotein;Membrane;Referenceproteome;Transmembrane;Transmembranehelix		16.7437	17.8521	18.5138	18.037	13.3881	14.0483	15.9269	16.0931	16.6953	17.8317	14.4399	14.3563	16.402	14.8437	14.6591	15.4068	14.5686	13.5336	15.5167	14.2899	16.1737	13.7953	13.9998	14.8733	13.1527	15.271	14.7284	13.6139
+	2.50846	0.843765	DCD	P81605	P81605;P81605-2	DCD_HUMAN	Dermcidin	Color2 [A=255, R=255, G=0, B=0]	1	4		cell killing;defense response;defense response to bacterium;defense response to fungus;killing of cells of other organism;multi-organism process;response to bacterium;response to biotic stimulus;response to fungus;response to other organism;response to stimulus;response to stress	catalytic activity;hydrolase activity;peptidase activity	extracellular membrane-bounded organelle;extracellular organelle;extracellular region;extracellular region part;extracellular vesicular exosome;membrane-bounded organelle;membrane-bounded vesicle;organelle;vesicle	cell killing;killing of cells of other organism;multi-organism process;response to biotic stimulus;response to stimulus;response to stress	extracellular organelle;extracellular region;organelle;vesicle		Dermcidin	CAGGTG_V$E12_Q6;chr12q13;EXTRACELLULAR_REGION;GSE29617_DAY3_VS_DAY7_TIV_FLU_VACCINE_PBMC_2008_UP;GSE37416_CTRL_VS_0H_F_TULARENSIS_LVS_NEUTROPHIL_DN	3D-structure;Acetylation;Alternativesplicing;Antibiotic;Antimicrobial;Completeproteome;Directproteinsequencing;Fungicide;Hydrolase;Manganese;Protease;Referenceproteome;Secreted;Signal		22.552	25.8317	25.8288	25.5972	23.3504	23.2218	23.378	23.2067	23.3337	23.8641	22.6666	22.4488	22.522	22.5886	23.2718	23.257	23.5566	23.4256	23.3697	22.4922	22.8312	22.4989	20.5949	20.5956	20.5396	22.0257	22.023	22.0466
+	3.16811	0.865711	GAPDH	P04406;P04406-2;P04406;P04406-2;P04797;P04406;P04797;P04797	P04406;P04406-2;P04797;P04406;P04406-2;P04797;P04406;P04797	G3P_HUMAN;G3P_HUMAN;G3P_RAT;G3P_HUMAN;G3P_RAT;G3P_RAT	Glyceraldehyde-3-phosphate dehydrogenase;Glyceraldehyde-3-phosphate dehydrogenase;Glyceraldehyde-3-phosphate dehydrogenase;Glyceraldehyde-3-phosphate dehydrogenase	Color2 [A=255, R=255, G=0, B=0]	1	4		alcohol biosynthetic process;alcohol metabolic process;apoptosis;biological regulation;biosynthetic process;carbohydrate biosynthetic process;carbohydrate metabolic process;cell death;cellular biosynthetic process;cellular carbohydrate biosynthetic process;cellular carbohydrate metabolic process;cellular component organization;cellular component organization at cellular level;cellular component o…	binding;catalytic activity;coenzyme binding;cofactor binding;cytoskeletal protein binding;glyceraldehyde-3-phosphate dehydrogenase (NAD+) (phosphorylating) activity;identical protein binding;microtubule binding;NAD binding;NADP binding;nucleotide binding;oxidoreductase activity;oxidoreductase activity, acting on the aldehyde or oxo group of donors;oxidoreductase activity, acting on the aldehyde o…	cell part;cytoplasm;cytoplasmic part;cytoskeleton;cytosol;extracellular membrane-bounded organelle;extracellular organelle;extracellular region part;extracellular vesicular exosome;intracellular membrane-bounded organelle;intracellular non-membrane-bounded organelle;intracellular organelle;intracellular organelle part;intracellular part;lipid particle;macromolecular complex;membrane;membrane-boun…	alcohol metabolic process;biological regulation;biosynthetic process;carbohydrate metabolic process;cell death;cellular component organization;cellular metabolic process;cellular process;cytoskeleton organization;death;macromolecule metabolic process;macromolecule modification;metabolic process;organelle organization;peptidyl-amino acid modification;primary metabolic process;protein metabolic pro…	cell part;cytoplasm;cytoskeleton;cytosol;extracellular organelle;intracellular membrane-bounded organelle;intracellular non-membrane-bounded organelle;intracellular organelle;lipid particle;macromolecular complex;membrane;nucleus;organelle;plasma membrane;ribonucleoprotein complex;vesicle	Alzheimer's disease;Glycolysis / Gluconeogenesis	Gp_dh_C;Gp_dh_N	ALCALA_APOPTOSIS;BENPORATH_MYC_TARGETS_WITH_EBOX;BERENJENO_TRANSFORMED_BY_RHOA_UP;BIOCARTA_GLYCOLYSIS_PATHWAY;BIOCARTA_MTA3_PATHWAY;BLALOCK_ALZHEIMERS_DISEASE_DN;BRACHAT_RESPONSE_TO_CAMPTOTHECIN_DN;BRACHAT_RESPONSE_TO_METHOTREXATE_DN;BROWNE_HCMV_INFECTION_6HR_UP;BRUINS_UVC_RESPONSE_LATE;BRUINS_UVC_RESPONSE_VIA_TP53_GROUP_A;BRUINS_UVC_RESPONSE_VIA_TP53_GROUP_D;CACGTG_V$MYC_Q2;CAGGTG_V$E12_Q6;CASOR…	3D-structure;Acetylation;ADP-ribosylation;Alternativesplicing;Apoptosis;Completeproteome;Cytoplasm;Cytoskeleton;Directproteinsequencing;Glycolysis;Membrane;Methylation;NAD;Nucleus;Oxidoreductase;Phosphoprotein;Polymorphism;Referenceproteome;S-nitrosylation;Transferase;Translationregulation;Ublconjugation	Ecsit complex (ECSIT, MT-CO2, GAPDH, TRAF6, NDUFAF1);GAIT complex;HMGB1-HMGB2-HSC70-ERP60-GAPDH complex	24.0169	23.596	23.5604	23.4617	26.254	26.1013	25.9942	23.9469	23.8707	23.708	24.8183	25.0726	24.8695	23.9777	23.7967	23.8421	23.8115	23.8131	23.977	24.3745	24.3133	24.1427	22.5417	22.4657	22.354	23.7172	23.5198	23.5568
+	3.52627	0.933977	FABP5	Q01469;Q05816	Q01469;Q05816	FABP5_HUMAN;FABP5_MOUSE	Fatty acid-binding protein 5;Fatty acid-binding protein 5	Color2 [A=255, R=255, G=0, B=0]	1	4		acylglycerol catabolic process;acylglycerol metabolic process;alcohol metabolic process;amine metabolic process;anatomical structure development;biosynthetic process;carbohydrate metabolic process;carbohydrate transport;catabolic process;cellular amine metabolic process;cellular biogenic amine metabolic process;cellular biosynthetic process;cellular carbohydrate metabolic process;cellular catabol…	binding;carboxylic acid binding;fatty acid binding;lipid binding;monocarboxylic acid binding;transporter activity	cell part;cytoplasm;cytoplasmic part;cytosol;extracellular membrane-bounded organelle;extracellular organelle;extracellular region part;extracellular vesicular exosome;intracellular organelle part;intracellular part;membrane-bounded organelle;membrane-bounded vesicle;nuclear part;nucleoplasm;organelle;organelle part;vesicle	alcohol metabolic process;amine metabolic process;anatomical structure development;biosynthetic process;carbohydrate metabolic process;carbohydrate transport;catabolic process;cellular lipid metabolic process;cellular metabolic process;cellular nitrogen compound metabolic process;cellular process;developmental process;establishment of localization;glycerol ether metabolic process;lipid metabolic …	cell part;cytoplasm;cytosol;extracellular organelle;nucleoplasm;organelle;vesicle	PPAR signaling pathway	Lipocalin	AKL_HTLV1_INFECTION_UP;AKT_UP.V1_UP;ANATOMICAL_STRUCTURE_DEVELOPMENT;BENPORATH_ES_1;BENPORATH_MYC_MAX_TARGETS;BHATTACHARYA_EMBRYONIC_STEM_CELL;BOQUEST_STEM_CELL_DN;BOYAULT_LIVER_CANCER_SUBCLASS_G123_UP;BOYLAN_MULTIPLE_MYELOMA_PCA3_UP;BRUINS_UVC_RESPONSE_LATE;BURTON_ADIPOGENESIS_5;BYSTRYKH_HEMATOPOIESIS_STEM_CELL_AND_BRAIN_QTL_TRANS;CHICAS_RB1_TARGETS_GROWING;chr8q21;CHUNG_BLISTER_CYTOTOXICITY_UP;…	3D-structure;Acetylation;Completeproteome;Cytoplasm;Directproteinsequencing;Disulfidebond;Lipid-binding;Phosphoprotein;Referenceproteome;Transport		19.2724	20.4529	19.3721	19.6775	21.2686	21.2687	21.393	21.0824	20.9995	20.8289	21.3442	21.808	21.6287	20.9018	20.8955	20.9398	21.6528	21.7078	21.7392	20.3297	20.4275	20.3514	17.2316	18.7162	18.3838	20.3079	20.1809	20.2093
+	1.81657	0.993039	ALDH3A1	P30838;P30838;P51648;P51648-2	P30838;P51648;P51648-2;P43353;P43353-2;P48448;P30838	AL3A1_HUMAN;AL3A1_HUMAN;AL3A2_HUMAN	Aldehyde dehydrogenase, dimeric NADP-preferring;Aldehyde dehydrogenase, dimeric NADP-preferring	Color2 [A=255, R=255, G=0, B=0]	1	4		aging;alcohol catabolic process;alcohol metabolic process;aldehyde catabolic process;anatomical structure development;biological regulation;catabolic process;cellular aldehyde metabolic process;cellular catabolic process;cellular lipid metabolic process;cellular metabolic process;cellular process;cellular response to chemical stimulus;cellular response to oxidative stress;cellular response to sti…	3-chloroallyl aldehyde dehydrogenase activity;alcohol dehydrogenase (NADP+) activity;aldehyde dehydrogenase (NAD) activity;aldehyde dehydrogenase [NAD(P)+] activity;aldo-keto reductase (NADP) activity;benzaldehyde dehydrogenase (NAD+) activity;catalytic activity;long-chain-alcohol oxidase activity;long-chain-aldehyde dehydrogenase activity;oxidoreductase activity;oxidoreductase activity, acting o…	cell part;cytoplasm;cytoplasmic part;cytosol;endoplasmic reticulum;endoplasmic reticulum membrane;endoplasmic reticulum part;extracellular membrane-bounded organelle;extracellular organelle;extracellular region part;extracellular space;extracellular vesicular exosome;integral to membrane;intracellular membrane-bounded organelle;intracellular organelle;intracellular organelle part;intracellular pa…	aging;alcohol metabolic process;anatomical structure development;biological regulation;catabolic process;cellular aldehyde metabolic process;cellular lipid metabolic process;cellular metabolic process;cellular process;developmental process;lipid metabolic process;metabolic process;primary metabolic process;response to chemical stimulus;response to drug;response to endogenous stimulus;response to …	cell part;cytoplasm;cytosol;endoplasmic reticulum;extracellular organelle;extracellular space;intracellular membrane-bounded organelle;intracellular organelle;membrane;microbody;nucleoplasm;organelle;peroxisome;plasma membrane;vesicle	Arginine and proline metabolism;Ascorbate and aldarate metabolism;beta-Alanine metabolism;Chloroalkane and chloroalkene degradation;Drug metabolism - cytochrome P450;Fatty acid metabolism;Glycerolipid metabolism;Glycolysis / Gluconeogenesis;Histidine metabolism;Limonene and pinene degradation;Lysine degradation;Metabolism of xenobiotics by cytochrome P450;Pentose and glucuronate interconversions;…	Aldedh	ABDULRAHMAN_KIDNEY_CANCER_VHL_DN;ALCOHOL_METABOLIC_PROCESS;ALDO_KETO_REDUCTASE_ACTIVITY;ANATOMICAL_STRUCTURE_DEVELOPMENT;BAE_BRCA1_TARGETS_UP;BAELDE_DIABETIC_NEPHROPATHY_DN;BARRIER_CANCER_RELAPSE_NORMAL_SAMPLE_UP;BECKER_TAMOXIFEN_RESISTANCE_DN;BHAT_ESR1_TARGETS_VIA_AKT1_UP;BLALOCK_ALZHEIMERS_DISEASE_UP;BROWNE_HCMV_INFECTION_12HR_UP;BROWNE_HCMV_INFECTION_16HR_UP;BROWNE_HCMV_INFECTION_18HR_DN;BRUIN…	3D-structure;Acetylation;Alternativesplicing;Cellmembrane;Completeproteome;Cytoplasm;Directproteinsequencing;Diseasemutation;Endoplasmicreticulum;Ichthyosis;Lipoprotein;Membrane;Mentalretardation;NAD;NADP;Oxidoreductase;Palmitate;Phosphoprotein;Polymorphism;Prenylation;Referenceproteome;Transmembrane;Transmembranehelix		23.8611	20.788	20.8286	20.9952	25.0578	25.0545	24.9601	22.8922	22.8817	22.8257	24.1905	24.2381	24.1597	23.4633	23.4298	23.3931	22.7187	22.7346	22.775	23.4457	23.5729	23.3419	20.8495	20.7826	20.9033	23.137	23.0274	23.0143
+	2.53119	0.993986	NAGK	Q9UJ70;Q9UJ70-2	Q9UJ70;Q9UJ70-2	NAGK_HUMAN	N-acetyl-D-glucosamine kinase	Color2 [A=255, R=255, G=0, B=0]	1	4		alcohol catabolic process;alcohol metabolic process;amino sugar catabolic process;amino sugar metabolic process;carbohydrate catabolic process;carbohydrate metabolic process;carbohydrate phosphorylation;carboxylic acid metabolic process;catabolic process;cellular carbohydrate catabolic process;cellular carbohydrate metabolic process;cellular ketone metabolic process;cellular metabolic process;cel…	adenyl nucleotide binding;adenyl ribonucleotide binding;ATP binding;binding;carbohydrate kinase activity;catalytic activity;kinase activity;N-acetylglucosamine kinase activity;N-acylmannosamine kinase activity;nucleotide binding;phosphotransferase activity, alcohol group as acceptor;purine nucleotide binding;purine ribonucleoside triphosphate binding;purine ribonucleotide binding;ribonucleotide b…	extracellular membrane-bounded organelle;extracellular organelle;extracellular region part;extracellular vesicular exosome;membrane-bounded organelle;membrane-bounded vesicle;organelle;vesicle	alcohol metabolic process;carbohydrate metabolic process;catabolic process;cellular ketone metabolic process;cellular metabolic process;cellular process;metabolic process;organic acid metabolic process;phosphorus metabolic process;primary metabolic process;small molecule metabolic process	extracellular organelle;organelle;vesicle	Amino sugar and nucleotide sugar metabolism	BcrAD_BadFG	AMINE_METABOLIC_PROCESS;AMINO_SUGAR_METABOLIC_PROCESS;BERENJENO_TRANSFORMED_BY_RHOA_DN;BIDUS_METASTASIS_DN;BYSTRYKH_HEMATOPOIESIS_STEM_CELL_QTL_TRANS;CAGGTG_V$E12_Q6;CARBOHYDRATE_METABOLIC_PROCESS;CELLULAR_CARBOHYDRATE_METABOLIC_PROCESS;CHEN_METABOLIC_SYNDROM_NETWORK;chr2p24;DOUGLAS_BMI1_TARGETS_DN;GCACTTT,MIR-17-5P,MIR-20A,MIR-106A,MIR-106B,MIR-20B,MIR-519D;GLUCOSAMINE_METABOLIC_PROCESS;GNF2_HCK…	3D-structure;Acetylation;Alternativesplicing;ATP-binding;Completeproteome;Directproteinsequencing;Kinase;Nucleotide-binding;Phosphoprotein;Polymorphism;Referenceproteome;Transferase		16.3471	15.2787	16.3972	15.4231	18.3366	18.426	17.9117	17.8998	16.0098	15.8346	14.1778	15.4818	16.6156	15.8194	16.0553	14.9086	15.6208	15.3789	17.7927	14.4554	15.9095	15.1876	14.0311	13.7201	14.511	15.7736	14.305	13.896
+	3.35033	1.03803	PSMB4	P28070	P28070	PSB4_HUMAN	Proteasome subunit beta type-4	Color2 [A=255, R=255, G=0, B=0]	1	4		activation of immune response;activation of innate immune response;anaphase-promoting complex-dependent proteasomal ubiquitin-dependent protein catabolic process;antigen processing and presentation;antigen processing and presentation of exogenous antigen;antigen processing and presentation of exogenous peptide antigen;antigen processing and presentation of exogenous peptide antigen via MHC class …	binding;catalytic activity;endopeptidase activity;hydrolase activity;lipopolysaccharide binding;peptidase activity;peptidase activity, acting on L-amino acid peptides;threonine-type endopeptidase activity;threonine-type peptidase activity	cell part;cytoplasm;cytoplasmic part;cytosol;extracellular membrane-bounded organelle;extracellular organelle;extracellular region part;extracellular vesicular exosome;intracellular membrane-bounded organelle;intracellular organelle;intracellular organelle part;intracellular part;macromolecular complex;membrane-bounded organelle;membrane-bounded vesicle;nuclear part;nucleoplasm;nucleus;organelle;…	biological regulation;catabolic process;cell cycle;cell death;cellular metabolic process;cellular nitrogen compound metabolic process;cellular process;death;immune system process;macromolecule metabolic process;macromolecule modification;metabolic process;mitotic cell cycle;nitrogen compound metabolic process;primary metabolic process;protein metabolic process;protein modification by small protei…	cell part;cytoplasm;cytosol;extracellular organelle;intracellular membrane-bounded organelle;intracellular organelle;macromolecular complex;nucleoplasm;nucleus;organelle;proteasome complex;protein complex;vesicle	Proteasome	Proteasome	ACEVEDO_LIVER_TUMOR_VS_NORMAL_ADJACENT_TISSUE_UP;ACEVEDO_NORMAL_TISSUE_ADJACENT_TO_LIVER_TUMOR_DN;BENPORATH_NANOG_TARGETS;BENPORATH_PROLIFERATION;BIOCARTA_PROTEASOME_PATHWAY;BLALOCK_ALZHEIMERS_DISEASE_DN;chr1q21;CTTTGT_V$LEF1_Q2;DITTMER_PTHLH_TARGETS_DN;ENK_UV_RESPONSE_KERATINOCYTE_UP;FLECHNER_PBL_KIDNEY_TRANSPLANT_OK_VS_DONOR_UP;GCM_ACTG1;GCM_CSNK2B;GCM_NPM1;GGAANCGGAANY_UNKNOWN;GRADE_COLON_CANC…	3D-structure;Acetylation;Completeproteome;Cytoplasm;Directproteinsequencing;Host-virusinteraction;Hydrolase;Nucleus;Phosphoprotein;Polymorphism;Protease;Proteasome;Referenceproteome;Threonineprotease;Zymogen	20S proteasome;26S proteasome;PA28-20S proteasome;PA28gamma-20S proteasome;PA700-20S-PA28 complex;SMAD1-OAZ-HsN3 complex	16.6587	14.4576	17.7481	17.6315	17.5596	17.7064	17.8737	14.987	12.4992	15.7048	17.0611	16.8429	16.1923	16.1005	14.9005	15.6904	16.5087	16.4043	14.6585	15.1869	14.2812	15.4006	13.0362	14.1049	12.3573	14.0898	14.9917	13.8667
+	3.22713	1.07341	PSMB3	P49720	P49720	PSB3_HUMAN	Proteasome subunit beta type-3	Color2 [A=255, R=255, G=0, B=0]	1	4		activation of immune response;activation of innate immune response;anaphase-promoting complex-dependent proteasomal ubiquitin-dependent protein catabolic process;antigen processing and presentation;antigen processing and presentation of exogenous antigen;antigen processing and presentation of exogenous peptide antigen;antigen processing and presentation of exogenous peptide antigen via MHC class …	catalytic activity;endopeptidase activity;hydrolase activity;peptidase activity;peptidase activity, acting on L-amino acid peptides;threonine-type endopeptidase activity;threonine-type peptidase activity	actin cytoskeleton;cell part;cytoplasm;cytoplasmic part;cytoskeleton;cytosol;extracellular membrane-bounded organelle;extracellular organelle;extracellular region part;extracellular vesicular exosome;Golgi apparatus;intracellular membrane-bounded organelle;intracellular non-membrane-bounded organelle;intracellular organelle;intracellular organelle part;intracellular part;macromolecular complex;me…	biological regulation;catabolic process;cell cycle;cell death;cellular metabolic process;cellular nitrogen compound metabolic process;cellular process;death;immune system process;macromolecule metabolic process;macromolecule modification;metabolic process;mitotic cell cycle;nitrogen compound metabolic process;primary metabolic process;protein metabolic process;protein modification by small protei…	cell part;cytoplasm;cytoskeleton;cytosol;extracellular organelle;Golgi apparatus;intracellular membrane-bounded organelle;intracellular non-membrane-bounded organelle;intracellular organelle;macromolecular complex;mitochondrion;nucleoplasm;nucleus;organelle;proteasome complex;protein complex;vesicle	Proteasome	Proteasome	BERENJENO_TRANSFORMED_BY_RHOA_UP;BIOCARTA_PROTEASOME_PATHWAY;BLALOCK_ALZHEIMERS_DISEASE_DN;CACGTG_V$MYC_Q2;chr17q12;DODD_NASOPHARYNGEAL_CARCINOMA_DN;ENK_UV_RESPONSE_KERATINOCYTE_UP;GAVIN_FOXP3_TARGETS_CLUSTER_T4;GCM_ACTG1;GCM_PSME1;GGATTA_V$PITX2_Q2;GGGCGGR_V$SP1_Q6;GRADE_COLON_AND_RECTAL_CANCER_UP;GRADE_COLON_CANCER_UP;GRUETZMANN_PANCREATIC_CANCER_UP;GSE11864_UNTREATED_VS_CSF1_IFNG_IN_MAC_DN;GSE…	3D-structure;Acetylation;Completeproteome;Cytoplasm;Directproteinsequencing;Host-virusinteraction;Hydrolase;Nucleus;Polymorphism;Protease;Proteasome;Referenceproteome;Threonineprotease	20S proteasome;26S proteasome;PA28-20S proteasome;PA28gamma-20S proteasome;PA700-20S-PA28 complex	17.6745	16.3489	17.6623	17.3434	17.821	18.1245	18.0112	17.5373	15.9288	14.9682	16.1618	16.8855	15.6944	16.39	15.3234	14.5374	17.0209	16.9159	17.0629	17.0561	15.0652	14.9793	13.7168	14.5207	15.3318	14.9474	15.2962	15.592
+	1.8489	1.0831	CXCL14	O95715	O95715;Q9WUQ5	CXL14_HUMAN	C-X-C motif chemokine 14	Color2 [A=255, R=255, G=0, B=0]	1	4		anatomical structure development;biological regulation;cell chemotaxis;cell communication;cell migration;cell motility;cell-cell signaling;cellular component movement;cellular process;cellular response to chemical stimulus;cellular response to stimulus;chemotaxis;developmental process;immune response;immune system process;inner ear development;locomotion;negative regulation of biological process;…	binding;chemokine activity;chemokine receptor binding;cytokine activity;cytokine receptor binding;G-protein-coupled receptor binding;protein binding;receptor binding	cell part;cytoplasmic part;extracellular region part;extracellular space;Golgi apparatus;intracellular membrane-bounded organelle;intracellular organelle;intracellular part;membrane-bounded organelle;organelle	anatomical structure development;biological regulation;cell communication;cell motility;cell-cell signaling;cellular component movement;cellular process;developmental process;immune system process;locomotion;response to chemical stimulus;response to external stimulus;response to stimulus;signal transduction;signaling	cell part;extracellular space;Golgi apparatus;intracellular membrane-bounded organelle;intracellular organelle;organelle	Chemokine signaling pathway;Cytokine-cytokine receptor interaction	IL8	ABBUD_LIF_SIGNALING_1_UP;BAKKER_FOXO3_TARGETS_DN;BEHAVIOR;BENPORATH_CYCLING_GENES;BENPORATH_EED_TARGETS;BENPORATH_ES_WITH_H3K27ME3;BENPORATH_PRC2_TARGETS;BENPORATH_SUZ12_TARGETS;BLALOCK_ALZHEIMERS_DISEASE_DN;BMI1_DN_MEL18_DN.V1_DN;BOQUEST_STEM_CELL_CULTURED_VS_FRESH_DN;BOQUEST_STEM_CELL_UP;BRUINS_UVC_RESPONSE_LATE;CAGGTG_V$E12_Q6;CAIRO_HEPATOBLASTOMA_DN;CELL_CELL_SIGNALING;CHEMOKINE_ACTIVITY;CHEM…	3D-structure;Chemotaxis;Completeproteome;Cytokine;Directproteinsequencing;Disulfidebond;Referenceproteome;Secreted;Signal;Ublconjugation		17.0417	18.2903	18.8663	18.6124	17.5895	17.9119	17.133	18.1933	18.0899	18.8473	16.5201	17.0563	17.3552	18.2094	16.5912	16.9737	18.3003	17.6307	17.6618	19.1379	17.4758	19.4693	15.5482	16.3499	14.8533	16.2224	18.1652	17.1732
+	2.95267	1.10712	PSMA3	P25788;P25788-2	P25788;P25788-2	PSA3_HUMAN	Proteasome subunit alpha type-3	Color2 [A=255, R=255, G=0, B=0]	1	4		activation of immune response;activation of innate immune response;anaphase-promoting complex-dependent proteasomal ubiquitin-dependent protein catabolic process;antigen processing and presentation;antigen processing and presentation of exogenous antigen;antigen processing and presentation of exogenous peptide antigen;antigen processing and presentation of exogenous peptide antigen via MHC class …	catalytic activity;endopeptidase activity;hydrolase activity;peptidase activity;peptidase activity, acting on L-amino acid peptides;threonine-type endopeptidase activity;threonine-type peptidase activity	cell part;cytoplasm;cytoplasmic part;cytosol;extracellular membrane-bounded organelle;extracellular organelle;extracellular region part;extracellular vesicular exosome;intracellular membrane-bounded organelle;intracellular organelle;intracellular organelle part;intracellular part;macromolecular complex;membrane-bounded organelle;membrane-bounded vesicle;nuclear part;nucleoplasm;nucleus;organelle;…	biological regulation;catabolic process;cell cycle;cell death;cellular metabolic process;cellular nitrogen compound metabolic process;cellular process;death;immune system process;macromolecule metabolic process;macromolecule modification;metabolic process;mitotic cell cycle;nitrogen compound metabolic process;primary metabolic process;protein metabolic process;protein modification by small protei…	cell part;cytoplasm;cytosol;extracellular organelle;intracellular membrane-bounded organelle;intracellular organelle;macromolecular complex;nucleoplasm;nucleus;organelle;proteasome complex;protein complex;vesicle	Proteasome	Proteasome;Proteasome_A_N	ACEVEDO_NORMAL_TISSUE_ADJACENT_TO_LIVER_TUMOR_DN;BAELDE_DIABETIC_NEPHROPATHY_DN;BASSO_B_LYMPHOCYTE_NETWORK;BENPORATH_MYC_TARGETS_WITH_EBOX;BENPORATH_OCT4_TARGETS;BENPORATH_PROLIFERATION;BHATI_G2M_ARREST_BY_2METHOXYESTRADIOL_UP;BHATTACHARYA_EMBRYONIC_STEM_CELL;BIOCARTA_PROTEASOME_PATHWAY;CHIARADONNA_NEOPLASTIC_TRANSFORMATION_KRAS_UP;chr14q23;CYTOPLASM;DIAZ_CHRONIC_MEYLOGENOUS_LEUKEMIA_UP;FLECHNER_…	3D-structure;Acetylation;Alternativesplicing;Completeproteome;Cytoplasm;Directproteinsequencing;Host-virusinteraction;Hydrolase;Nucleus;Phosphoprotein;Protease;Proteasome;Referenceproteome;Threonineprotease	20S proteasome;26S proteasome;DNAJB2-HSPA8-PSMA3 complex;PA28-20S proteasome;PA28gamma-20S proteasome;PA700-20S-PA28 complex	16.9853	16.2411	17.0449	17.7219	18.3466	18.3455	18.5799	16.0056	16.9857	17.2423	17.1243	17.1729	17.1312	13.9035	14.8729	13.9762	17.0549	17.0798	17.1933	16.5846	17.5725	16.0349	14.0593	14.3388	13.5002	14.9471	13.4929	15.3204
+	2.47744	1.14232	PSMB2	P49721	P49721	PSB2_HUMAN	Proteasome subunit beta type-2	Color2 [A=255, R=255, G=0, B=0]	1	4		activation of immune response;activation of innate immune response;anaphase-promoting complex-dependent proteasomal ubiquitin-dependent protein catabolic process;antigen processing and presentation;antigen processing and presentation of exogenous antigen;antigen processing and presentation of exogenous peptide antigen;antigen processing and presentation of exogenous peptide antigen via MHC class …	catalytic activity;endopeptidase activity;hydrolase activity;peptidase activity;peptidase activity, acting on L-amino acid peptides;threonine-type endopeptidase activity;threonine-type peptidase activity	cell part;cytoplasm;cytoplasmic part;cytosol;extracellular membrane-bounded organelle;extracellular organelle;extracellular region part;extracellular vesicular exosome;intracellular membrane-bounded organelle;intracellular organelle;intracellular organelle part;intracellular part;macromolecular complex;membrane;membrane-bounded organelle;membrane-bounded vesicle;nuclear part;nucleoplasm;nucleus;o…	biological regulation;catabolic process;cell cycle;cell death;cellular metabolic process;cellular nitrogen compound metabolic process;cellular process;death;immune system process;macromolecule metabolic process;macromolecule modification;metabolic process;mitotic cell cycle;nitrogen compound metabolic process;primary metabolic process;protein metabolic process;protein modification by small protei…	cell part;cytoplasm;cytosol;extracellular organelle;intracellular membrane-bounded organelle;intracellular organelle;macromolecular complex;membrane;nucleoplasm;nucleus;organelle;proteasome complex;protein complex;vesicle	Proteasome	Proteasome	ACEVEDO_LIVER_TUMOR_VS_NORMAL_ADJACENT_TISSUE_UP;BASSO_B_LYMPHOCYTE_NETWORK;BERTUCCI_MEDULLARY_VS_DUCTAL_BREAST_CANCER_UP;BIOCARTA_PROTEASOME_PATHWAY;BLALOCK_ALZHEIMERS_DISEASE_DN;CHARAFE_BREAST_CANCER_LUMINAL_VS_MESENCHYMAL_DN;chr1p34;CHUNG_BLISTER_CYTOTOXICITY_UP;DAIRKEE_CANCER_PRONE_RESPONSE_BPA_E2;DAVICIONI_MOLECULAR_ARMS_VS_ERMS_UP;DIAZ_CHRONIC_MEYLOGENOUS_LEUKEMIA_UP;DODD_NASOPHARYNGEAL_CAR…	3D-structure;Acetylation;Completeproteome;Cytoplasm;Directproteinsequencing;Host-virusinteraction;Hydrolase;Nucleus;Protease;Proteasome;Referenceproteome;Threonineprotease	20S proteasome;26S proteasome;PA28-20S proteasome;PA28gamma-20S proteasome;PA700-20S-PA28 complex	16.1373	19.9129	17.3961	18.132	18.2329	18.5533	18.4619	13.878	14.64	17.4484	17.4816	17.4505	17.6716	13.5502	14.9784	15.0885	16.1511	16.8505	16.4616	15.3813	15.0404	16.4721	15.3375	14.2876	14.744	15.1501	15.3863	15.6231
+	1.82621	1.14943	TKT	P29401;P29401-2	P29401;P29401-2	TKT_HUMAN	Transketolase	Color2 [A=255, R=255, G=0, B=0]	1	4		alcohol biosynthetic process;alcohol catabolic process;alcohol metabolic process;aldehyde biosynthetic process;biological regulation;biosynthetic process;carbohydrate biosynthetic process;carbohydrate catabolic process;carbohydrate metabolic process;catabolic process;cellular aldehyde metabolic process;cellular biosynthetic process;cellular carbohydrate biosynthetic process;cellular carbohydrate …	binding;catalytic activity;cation binding;cofactor binding;identical protein binding;ion binding;metal ion binding;protein binding;protein dimerization activity;protein homodimerization activity;transferase activity;transferase activity, transferring aldehyde or ketonic groups;transketolase activity	cell part;cytoplasmic part;cytosol;extracellular membrane-bounded organelle;extracellular organelle;extracellular region part;extracellular vesicular exosome;intracellular membrane-bounded organelle;intracellular organelle;intracellular organelle part;intracellular part;membrane-bounded organelle;membrane-bounded vesicle;microbody;nuclear part;nucleoplasm;nucleus;organelle;organelle part;peroxiso…	alcohol metabolic process;biological regulation;biosynthetic process;carbohydrate metabolic process;catabolic process;cellular aldehyde metabolic process;cellular metabolic process;cellular nitrogen compound metabolic process;cellular process;cofactor metabolic process;energy reserve metabolic process;generation of precursor metabolites and energy;heterocycle metabolic process;metabolic process;n…	cell part;cytosol;extracellular organelle;intracellular membrane-bounded organelle;intracellular organelle;microbody;nucleoplasm;nucleus;organelle;peroxisome;vesicle	Biosynthesis of ansamycins;Carbon fixation in photosynthetic organisms;Pentose phosphate pathway	Transket_pyr;Transketolase_C;Transketolase_N	ACATTCC,MIR-1,MIR-206;BAE_BRCA1_TARGETS_DN;BROWNE_HCMV_INFECTION_18HR_DN;BROWNE_HCMV_INFECTION_24HR_DN;BURTON_ADIPOGENESIS_6;CHARAFE_BREAST_CANCER_LUMINAL_VS_BASAL_DN;chr3p14;DAIRKEE_CANCER_PRONE_RESPONSE_BPA_E2;DAIRKEE_TERT_TARGETS_UP;DEURIG_T_CELL_PROLYMPHOCYTIC_LEUKEMIA_UP;GARY_CD5_TARGETS_UP;GNF2_CASP1;GOLDRATH_NAIVE_VS_MEMORY_CD8_TCELL_UP;GOTZMANN_EPITHELIAL_TO_MESENCHYMAL_TRANSITION_DN;GRAD…	3D-structure;Acetylation;Alternativesplicing;Calcium;Completeproteome;Directproteinsequencing;Magnesium;Metal-binding;Phosphoprotein;Polymorphism;Referenceproteome;Thiaminepyrophosphate;Transferase		21.1343	20.4229	20.6767	20.8085	24.4531	24.4163	24.3487	19.9521	19.7188	19.7447	22.9981	23.2014	23.086	22.1577	22.0806	21.9643	19.9087	19.8038	20.0338	21.8145	22.1339	21.8115	18.6318	18.9049	18.6453	20.9149	20.7433	20.7791
+	3.19595	1.1508	PRDX2	P32119;P32119;Q06830	P32119;P32119;Q06830	PRDX2_HUMAN;PRDX1_HUMAN;PRDX2_HUMAN	Peroxiredoxin-2;Peroxiredoxin-2	Color2 [A=255, R=255, G=0, B=0]	1	4		anatomical structure development;anatomical structure homeostasis;biological regulation;biosynthetic process;catabolic process;cell killing;cell proliferation;cellular biosynthetic process;cellular catabolic process;cellular macromolecule metabolic process;cellular metabolic process;cellular nitrogen compound metabolic process;cellular process;cellular response to chemical stimulus;cellular respo…	antioxidant activity;binding;catalytic activity;cation binding;heme binding;ion binding;iron ion binding;metal ion binding;oxidoreductase activity;oxidoreductase activity, acting on paired donors, with incorporation or reduction of molecular oxygen;oxidoreductase activity, acting on peroxide as acceptor;peroxidase activity;peroxiredoxin activity;tetrapyrrole binding;thioredoxin peroxidase activit…	cell part;chromatin;chromosomal part;cytoplasm;cytoplasmic membrane-bounded vesicle;cytoplasmic part;cytoplasmic vesicle;cytosol;euchromatin;extracellular membrane-bounded organelle;extracellular organelle;extracellular region part;extracellular space;extracellular vesicular exosome;intracellular membrane-bounded organelle;intracellular non-membrane-bounded organelle;intracellular organelle;intra…	anatomical structure development;biological regulation;biosynthetic process;catabolic process;cell killing;cell proliferation;cellular metabolic process;cellular nitrogen compound metabolic process;cellular process;developmental process;homeostatic process;immune system process;macromolecule metabolic process;metabolic process;nitrogen compound metabolic process;nucleobase-containing compound met…	cell part;cytoplasm;cytoplasmic membrane-bounded vesicle;cytosol;extracellular organelle;extracellular space;intracellular membrane-bounded organelle;intracellular non-membrane-bounded organelle;intracellular organelle;nucleolus;nucleus;organelle;vesicle	Peroxisome	1-cysPrx_C;AhpC-TSA	AMIT_EGF_RESPONSE_120_MCF10A;ANATOMICAL_STRUCTURE_DEVELOPMENT;ANTI_APOPTOSIS;ANTIOXIDANT_ACTIVITY;APOPTOSIS_GO;BAE_BRCA1_TARGETS_UP;BAUS_TFF2_TARGETS_DN;BENPORATH_SOX2_TARGETS;BLALOCK_ALZHEIMERS_DISEASE_DN;BMI1_DN.V1_DN;BMI1_DN_MEL18_DN.V1_DN;BOCHKIS_FOXA2_TARGETS;BRUECKNER_TARGETS_OF_MIRLET7A3_UP;BYSTRYKH_HEMATOPOIESIS_STEM_CELL_AND_BRAIN_QTL_CIS;BYSTRYKH_HEMATOPOIESIS_STEM_CELL_QTL_CIS;CASTELLA…	3D-structure;Acetylation;Alternativesplicing;Antioxidant;Completeproteome;Cytoplasm;Directproteinsequencing;Disulfidebond;Oxidoreductase;Peroxidase;Phosphoprotein;Polymorphism;Redox-activecenter;Referenceproteome	Sulphiredoxin-peroxiredoxin complex	18.9278	20.8677	20.902	21.0899	21.0837	21.1761	21.3272	21.6827	21.6447	21.795	23.2603	23.3053	23.2942	21.1346	21.1368	21.2181	21.9618	22.0062	22.0193	21.2075	21.494	21.1738	18.0876	18.7495	18.6246	20.8616	20.7446	20.8244
+	2.03585	1.15368	MEF-1	Q00080	Q00080	EF1A_PLAFK	Elongation factor 1-alpha	Color2 [A=255, R=255, G=0, B=0]	1	4												15.2157	18.0675	17.589	18.5742	13.7322	19.411	19.8919	15.0176	13.6239	16.0278	19.2311	18.594	19.523	14.7138	15.4668	15.6641	18.7316	18.5491	18.3009	18.6025	19.1153	18.1819	14.8943	14.2914	14.2165	15.3356	15.2715	15.9094
+	4.86644	1.16762	KRT2	A5A6M8;O95678;P02538;P04104;P04259;P04264;P12035;P13647;P35908;P48668;Q01546;Q3TTY5;Q5XKE5;Q7Z794;A5A6M8;O95678;P02538;P04104;P04259;P04264;P12035;P13647;P35908;P48668;Q01546;Q3TTY5;Q7Z794;A5A6M8;O95678;P02538;P04104;P04259;P08729;P12035;P13647;P19013;P35908;P48668;Q01546;Q14CN4;Q14CN4-2;Q14CN4-3;Q3SY84;Q3TTY5;Q5XKE5;Q7Z794;Q86Y46-2;Q8HZR5;Q9NSB2;A5A6M8;O95678;P02538;P04104;P04259;P08729;P12035;P…	P35908;Q3TTY5;Q7Z794;P13647;P50446;P12035;Q01546;O95678;Q9Z331;P48668;P04264;P02538;A5A6M6;A5A6M8;Q5XKE5;P05787;P05787-2;P04104;P04259;P35908;Q3TTY5;Q7Z794;P13647;P50446;P12035;Q01546;O95678;Q9Z331;P48668;P04264;P02538;A5A6M6;A5A6M8;P05787;P05787-2;P04104;P04259;P35908;Q3TTY5;Q7Z794;P13647;P50446;P12035;Q8HZR5;Q01546;Q7RTS7;O95678;P19013;Q9Z331;P48668;Q3SY84;Q14CN4;Q14CN4-2;Q14CN4-3;Q86Y46;Q86Y46…	K22E_HUMAN;K22E_MOUSE;K22O_HUMAN;K2C1B_HUMAN;K2C1_HUMAN;K2C1_MOUSE;K2C3_HUMAN;K2C5_HUMAN;K2C5_PANTR;K2C6A_HUMAN;K2C6B_HUMAN;K2C6C_HUMAN;K2C75_HUMAN;K2C79_HUMAN;K22E_HUMAN;K22E_MOUSE;K22O_HUMAN;K2C1B_HUMAN;K2C1_HUMAN;K2C1_MOUSE;K2C3_HUMAN;K2C5_HUMAN;K2C5_PANTR;K2C6A_HUMAN;K2C6B_HUMAN;K2C6C_HUMAN;K2C75_HUMAN;K22E_HUMAN;K22E_MOUSE;K22O_HUMAN;K2C1B_HUMAN;K2C1_MOUSE;K2C3_HUMAN;K2C4_HUMAN;K2C5_HUMAN;K2…	Keratin, type II cytoskeletal 5;Keratin, type II cytoskeletal 5;Keratin, type II cytoskeletal 5;Keratin, type II cytoskeletal 5;Keratin, type II cytoskeletal 5;Keratin, type II cytoskeletal 5;Keratin, type II cytoskeletal 5;Keratin, type II cytoskeletal 5;Keratin, type II cytoskeletal 5;Keratin, type II cytoskeletal 5;Keratin, type II cytoskeletal 5;Keratin, type II cytoskeletal 5;Keratin, type I…	Color2 [A=255, R=255, G=0, B=0]	1	4		actin cytoskeleton organization;actin filament-based process;activation of immune response;actomyosin structure organization;anatomical structure development;anatomical structure homeostasis;anatomical structure morphogenesis;axonogenesis;biological regulation;cell activation;cell differentiation;cell differentiation involved in embryonic placenta development;cell junction assembly;cell junction …	binding;binding, bridging;carbohydrate binding;cytoskeletal protein binding;dynein binding;enzyme binding;kinase binding;kinesin binding;microtubule binding;protein binding;protein binding, bridging;protein kinase binding;receptor activity;scaffold protein binding;structural constituent of cytoskeleton;structural constituent of epidermis;structural molecule activity;tubulin binding	axon;axon part;blood microparticle;cell junction;cell part;cell projection;cell projection part;cell surface;cell-cell junction;contractile fiber part;costamere;cytoplasm;cytoplasmic part;cytoskeletal part;cytoskeleton;cytosol;dystrophin-associated glycoprotein complex;extracellular matrix;extracellular membrane-bounded organelle;extracellular organelle;extracellular region part;extracellular spa…	anatomical structure development;anatomical structure morphogenesis;biological regulation;cell activation;cell differentiation;cell junction organization;cell motility;cell proliferation;cellular component assembly;cellular component morphogenesis;cellular component movement;cellular component organization;cellular process;cytoskeleton organization;developmental process;homeostatic process;immune…	cell part;cell projection;cell surface;cytoplasm;cytoskeleton;cytosol;dystrophin-associated glycoprotein complex;extracellular matrix;extracellular organelle;extracellular space;Golgi apparatus;intracellular membrane-bounded organelle;intracellular non-membrane-bounded organelle;intracellular organelle;macromolecular complex;membrane;mitochondrion;neuron projection;nucleoplasm;nucleus;organelle;p…	Amyotrophic lateral sclerosis (ALS)	DUF1388;Filament	ACEVEDO_FGFR1_TARGETS_IN_PROSTATE_CANCER_MODEL_DN;ACEVEDO_FGFR1_TARGETS_IN_PROSTATE_CANCER_MODEL_UP;ACEVEDO_LIVER_CANCER_DN;ACEVEDO_METHYLATED_IN_LIVER_CANCER_DN;ACOSTA_PROLIFERATION_INDEPENDENT_MYC_TARGETS_DN;ACTIVATION_OF_IMMUNE_RESPONSE;ACUTE_INFLAMMATORY_RESPONSE;ADDYA_ERYTHROID_DIFFERENTIATION_BY_HEMIN;AKT_UP.V1_DN;AKT_UP_MTOR_DN.V1_DN;AMIT_SERUM_RESPONSE_240_MCF10A;AMIT_SERUM_RESPONSE_480_M…	3D-structure;Acetylation;Allergen;Alternativesplicing;Amyotrophiclateralsclerosis;Cellmembrane;Citrullination;Coiledcoil;Completeproteome;Cornealdystrophy;Cytoplasm;Cytoskeleton;Directproteinsequencing;Diseasemutation;Ectodermaldysplasia;Epidermolysisbullosa;Glycoprotein;Host-virusinteraction;Hypotrichosis;Ichthyosis;Intermediatefilament;Keratin;Membrane;Methylation;Neurodegeneration;Nucleus;Palm…		23.5778	28.0652	28.1084	28.0434	25.8042	25.7554	25.7286	26.7641	26.7315	26.4906	26.506	26.4786	26.5788	25.0263	25.0744	25.0649	26.4838	26.4327	26.4604	25.4068	25.5288	25.4221	23.6617	23.6427	23.4994	24.5347	24.4087	24.4698
+	2.61182	1.17002	AHNAK	Q09666	Q09666	AHNK_HUMAN	Neuroblast differentiation-associated protein AHNAK	Color2 [A=255, R=255, G=0, B=0]	1	4		biological regulation;cellular component assembly;cellular component organization;cellular component organization or biogenesis;macromolecular complex assembly;macromolecular complex subunit organization;protein complex assembly;protein complex subunit organization;protein oligomerization;regulation of biological process;regulation of cellular metabolic process;regulation of cellular process;regu…		actin cytoskeleton;adherens junction;anchoring junction;cell junction;cell part;cell-cell contact zone;cell-cell junction;cell-substrate adherens junction;cell-substrate junction;contractile fiber part;costamere;cytoplasm;cytoplasmic part;cytoskeleton;cytosol;extracellular membrane-bounded organelle;extracellular organelle;extracellular region part;extracellular vesicular exosome;focal adhesion;i…	biological regulation;cellular component assembly;cellular component organization;macromolecular complex assembly;protein complex assembly	cell part;cytoplasm;cytoskeleton;cytosol;extracellular organelle;intracellular membrane-bounded organelle;intracellular non-membrane-bounded organelle;intracellular organelle;membrane;nucleus;organelle;plasma membrane;vesicle			ABBUD_LIF_SIGNALING_1_DN;BASSO_B_LYMPHOCYTE_NETWORK;BERTUCCI_MEDULLARY_VS_DUCTAL_BREAST_CANCER_DN;BILD_MYC_ONCOGENIC_SIGNATURE;BOYAULT_LIVER_CANCER_SUBCLASS_G1_UP;BOYLAN_MULTIPLE_MYELOMA_D_DN;BRUINS_UVC_RESPONSE_EARLY_LATE;BRUINS_UVC_RESPONSE_LATE;BRUINS_UVC_RESPONSE_VIA_TP53_GROUP_B;CAMPS_COLON_CANCER_COPY_NUMBER_DN;CHIARETTI_T_ALL_RELAPSE_PROGNOSIS;CHICAS_RB1_TARGETS_CONFLUENT;chr11q12;CROONQUI…	3D-structure;Acetylation;Alternativesplicing;Completeproteome;Nucleus;Phosphoprotein;Polymorphism;Referenceproteome;Repeat	DNA ligase IV-XRCC4-AHNK complex	16.0025	19.6022	19.432	17.9976	17.454	17.9821	17.0773	17.9765	17.842	17.8854	17.9052	17.5569	17.5304	17.2554	18.363	17.4492	18.2269	18.4562	18.3323	18.6481	18.9538	19.1208	16.4592	14.145	16.7807	17.2218	17.3052	17.5657
+	1.86931	1.23256	IGKV2-30	A0A075B6S2;A0A075B6S6;A2NJV5;P06310;P06310	A2NJV5;P06310;A0A087WW87;P01615;A0A075B6P5;A0A075B6S6;A0A075B6S2;P01614;A0A0A0MRZ7;P06310	KV229_HUMAN;KV230_HUMAN;KVD29_HUMAN;KVD30_HUMAN;KV230_HUMAN	Immunoglobulin kappa variable 2D-29;Immunoglobulin kappa variable 2-30	Color2 [A=255, R=255, G=0, B=0]	1	4		activation of immune response;biological regulation;cellular component organization;cellular component organization or biogenesis;cellular membrane organization;cellular process;complement activation;complement activation, classical pathway;defense response;endocytosis;establishment of localization;humoral immune response;immune effector process;immune response;immune system process;innate immune…	antigen binding;binding	blood microparticle;cell part;extracellular membrane-bounded organelle;extracellular organelle;extracellular region;extracellular region part;extracellular vesicular exosome;membrane;membrane-bounded organelle;membrane-bounded vesicle;organelle;plasma membrane;vesicle	biological regulation;cellular component organization;cellular membrane organization;cellular process;endocytosis;establishment of localization;immune system process;macromolecule metabolic process;membrane invagination;membrane organization;metabolic process;primary metabolic process;protein metabolic process;response to stimulus;response to stress;transport;vesicle-mediated transport	cell part;extracellular organelle;extracellular region;membrane;organelle;plasma membrane;vesicle		V-set	chr2p11	Bence-Jonesprotein;Completeproteome;Directproteinsequencing;Disulfidebond;Immunoglobulindomain;ImmunoglobulinVregion;Proteomicsidentification;Referenceproteome;Signal		16.0319	22.5108	22.4534	22.1843	14.3823	14.8447	15.684	15.1105	14.0046	14.5714	13.0556	14.8424	15.8538	14.8429	14.6164	15.8539	13.5027	14.7061	15.4211	15.7617	16.1316	15.9075	15.9618	13.9157	15.0993	15.7883	13.5082	15.0383
+	2.08851	1.23944	KRT7	A5A6M8;O43790;O95678;P02538;P04259;P08670;P08729;P12035;P13647;P48668;P78386;Q01546;Q5XKE5;Q8N1N4;Q9NSB2;A5A6M8;O95678;P02538;P04104;P04259;P08729;P12035;P13647;P19013;P35908;P48668;Q01546;Q14CN4;Q14CN4-2;Q14CN4-3;Q3SY84;Q3TTY5;Q5XKE5;Q7Z794;Q86Y46-2;Q8HZR5;Q9NSB2;A5A6M8;O95678;P02538;P04104;P04259;P08729;P12035;P13647;P35908;P48668;Q01546;Q14CN4;Q14CN4-2;Q14CN4-3;Q3SY84;Q3TTY5;Q5XKE5;Q7Z794;Q86Y…	Q14533;P78385;Q8N1N4;Q8N1N4-2;P13647;P50446;P12035;Q01546;O95678;P97861;Q9Z331;O43790;P48668;Q9DCV7;Q9NSB2;P02538;Q4FZU2;P08670;P78386;Q5R1W8;A5A6M8;Q5XKE5;P08729;A5A6N0;P05787;P05787-2;P04259;P14136;P14136-3;P14136-2;P03995;P03995-2;P35908;Q3TTY5;Q7Z794;P13647;P50446;P12035;Q8HZR5;Q01546;Q7RTS7;O95678;P19013;Q9Z331;P48668;Q3SY84;Q14CN4;Q14CN4-2;Q14CN4-3;Q86Y46;Q86Y46-2;Q9DCV7;Q9NSB2;P02538;Q4FZU…	K22O_HUMAN;K2C3_HUMAN;K2C5_HUMAN;K2C5_PANTR;K2C6A_HUMAN;K2C6B_HUMAN;K2C6C_HUMAN;K2C75_HUMAN;K2C78_HUMAN;K2C79_HUMAN;K2C7_HUMAN;KRT84_HUMAN;KRT85_HUMAN;KRT86_HUMAN;VIME_HUMAN;K22E_HUMAN;K22E_MOUSE;K22O_HUMAN;K2C1B_HUMAN;K2C1_MOUSE;K2C3_HUMAN;K2C4_HUMAN;K2C5_HUMAN;K2C5_PANTR;K2C6A_HUMAN;K2C6B_HUMAN;K2C6C_HUMAN;K2C71_HUMAN;K2C72_HUMAN;K2C73_HUMAN;K2C75_HUMAN;K2C79_HUMAN;K2C7_HUMAN;K2C7_POTTR;KRT84_H…	Keratin, type II cytoskeletal 5;Keratin, type II cytoskeletal 5;Keratin, type II cytoskeletal 5;Keratin, type II cytoskeletal 5;Keratin, type II cytoskeletal 5;Neurofilament light polypeptide;Vimentin;Keratin, type II cytoskeletal 7;Keratin, type II cytoskeletal 7;Keratin, type II cytoskeletal 7	Color2 [A=255, R=255, G=0, B=0]	1	4		actin cytoskeleton organization;actin filament-based movement;actin filament-based process;actin-mediated cell contraction;actin-myosin filament sliding;actomyosin structure organization;aging;anatomical structure development;anatomical structure morphogenesis;anterograde axon cargo transport;apoptosis;astrocyte development;astrocyte differentiation;axon cargo transport;axon regeneration;axon tra…	binding;binding, bridging;cytoskeletal protein binding;double-stranded RNA binding;dynein binding;enzyme binding;glycoprotein binding;identical protein binding;kinase binding;kinesin binding;microtubule binding;nucleic acid binding;protein binding;protein binding, bridging;protein C-terminus binding;protein kinase binding;RNA binding;scaffold protein binding;structural constituent of cytoskeleton…	adherens junction;anchoring junction;axon;axon part;cell body;cell junction;cell leading edge;cell part;cell projection;cell projection part;cell surface;cell-cell adherens junction;cell-cell junction;cell-substrate adherens junction;cell-substrate junction;C-fiber;cilium part;contractile fiber part;costamere;cytoplasm;cytoplasmic part;cytoskeletal part;cytoskeleton;cytosol;dystrophin-associated …	aging;anatomical structure development;anatomical structure morphogenesis;biological regulation;cell activation;cell communication;cell death;cell development;cell differentiation;cell junction organization;cell motility;cell proliferation;cell-cell signaling;cellular component assembly;cellular component disassembly;cellular component morphogenesis;cellular component movement;cellular component …	cell body;cell leading edge;cell part;cell projection;cell surface;cytoplasm;cytoskeleton;cytosol;dystrophin-associated glycoprotein complex;extracellular organelle;extracellular space;Golgi apparatus;intracellular membrane-bounded organelle;intracellular non-membrane-bounded organelle;intracellular organelle;macromolecular complex;membrane;microbody;mitochondrion;neuron projection;nucleoplasm;nu…	Amyotrophic lateral sclerosis (ALS);Arrhythmogenic right ventricular cardiomyopathy (ARVC);Dilated cardiomyopathy;Hypertrophic cardiomyopathy (HCM)	DUF1388;Filament;Filament_head	AAAGACA,MIR-511;AACTTT_UNKNOWN;AAGCCAT,MIR-135A,MIR-135B;ACEVEDO_FGFR1_TARGETS_IN_PROSTATE_CANCER_MODEL_DN;ACEVEDO_FGFR1_TARGETS_IN_PROSTATE_CANCER_MODEL_UP;ACEVEDO_LIVER_CANCER_DN;ACEVEDO_LIVER_CANCER_UP;ACEVEDO_METHYLATED_IN_LIVER_CANCER_DN;ACOSTA_PROLIFERATION_INDEPENDENT_MYC_TARGETS_DN;ADDYA_ERYTHROID_DIFFERENTIATION_BY_HEMIN;AKT_UP.V1_DN;AKT_UP_MTOR_DN.V1_DN;ALK_DN.V1_DN;ALK_DN.V1_UP;AMIT_SE…
+	1.72292	1.27012	IGHV1-8	A0A0B4J2H0;A0A0C4DH29;P01742;P01743;P0DP01;P0DP01	A0A0C4DH29;P0DP01;P01743;P01742;A0A0B4J2H0;P0DP01	HV103_HUMAN;HV108_HUMAN;HV146_HUMAN;HV169_HUMAN;HV69D_HUMAN;HV108_HUMAN	Immunoglobulin heavy variable 1-69D;Immunoglobulin heavy variable 1-8	Color2 [A=255, R=255, G=0, B=0]	1	4		activation of immune response;biological regulation;cellular component organization;cellular component organization or biogenesis;cellular membrane organization;cellular process;complement activation;complement activation, classical pathway;defense response;endocytosis;establishment of localization;humoral immune response;immune effector process;immune response;immune system process;innate immune…	antigen binding;binding	cell part;extracellular region;membrane;plasma membrane	biological regulation;cellular component organization;cellular membrane organization;cellular process;endocytosis;establishment of localization;immune system process;macromolecule metabolic process;membrane invagination;membrane organization;metabolic process;primary metabolic process;protein metabolic process;response to stimulus;response to stress;transport;vesicle-mediated transport	cell part;extracellular region;membrane;plasma membrane		V-set	chr14q32	Completeproteome;Directproteinsequencing;Disulfidebond;Immunoglobulindomain;ImmunoglobulinVregion;Pyrrolidonecarboxylicacid;Referenceproteome;Signal		16.1631	20.9144	21.0061	20.4161	19.8206	19.8244	19.6086	18.3209	18.7497	18.6117	20.1896	18.3748	18.5022	17.6221	16.9928	17.1631	19.4871	18.5252	19.2556	17.2967	15.1207	14.6954	16.7534	19.1971	18.707	14.5181	17.9678	16.1702
+	3.74053	1.27278	PSMA5	P28066	P28066;P28066-2	PSA5_HUMAN	Proteasome subunit alpha type-5	Color2 [A=255, R=255, G=0, B=0]	1	4		activation of immune response;activation of innate immune response;anaphase-promoting complex-dependent proteasomal ubiquitin-dependent protein catabolic process;antigen processing and presentation;antigen processing and presentation of exogenous antigen;antigen processing and presentation of exogenous peptide antigen;antigen processing and presentation of exogenous peptide antigen via MHC class …	catalytic activity;endopeptidase activity;hydrolase activity;peptidase activity;peptidase activity, acting on L-amino acid peptides;threonine-type endopeptidase activity;threonine-type peptidase activity	cell part;cytoplasm;cytoplasmic part;cytosol;extracellular membrane-bounded organelle;extracellular organelle;extracellular region part;extracellular vesicular exosome;intracellular membrane-bounded organelle;intracellular organelle;intracellular organelle part;intracellular part;macromolecular complex;membrane-bounded organelle;membrane-bounded vesicle;nuclear part;nucleoplasm;nucleus;organelle;…	biological regulation;catabolic process;cell cycle;cell death;cellular metabolic process;cellular nitrogen compound metabolic process;cellular process;death;immune system process;macromolecule metabolic process;macromolecule modification;metabolic process;mitotic cell cycle;nitrogen compound metabolic process;primary metabolic process;protein metabolic process;protein modification by small protei…	cell part;cytoplasm;cytosol;extracellular organelle;intracellular membrane-bounded organelle;intracellular organelle;macromolecular complex;nucleoplasm;nucleus;organelle;proteasome complex;protein complex;vesicle	Proteasome	Proteasome;Proteasome_A_N	BENPORATH_MYC_MAX_TARGETS;BERTUCCI_MEDULLARY_VS_DUCTAL_BREAST_CANCER_UP;BIOCARTA_PROTEASOME_PATHWAY;BLALOCK_ALZHEIMERS_DISEASE_DN;BRUINS_UVC_RESPONSE_LATE;BURTON_ADIPOGENESIS_5;CHEMNITZ_RESPONSE_TO_PROSTAGLANDIN_E2_DN;CHIANG_LIVER_CANCER_SUBCLASS_UNANNOTATED_DN;chr1p13;CONCANNON_APOPTOSIS_BY_EPOXOMICIN_UP;CTTTGT_V$LEF1_Q2;DANG_BOUND_BY_MYC;ENK_UV_RESPONSE_EPIDERMIS_UP;FLECHNER_PBL_KIDNEY_TRANSPLA…	3D-structure;Acetylation;Alternativesplicing;Completeproteome;Cytoplasm;Directproteinsequencing;Glycoprotein;Hydrolase;Nucleus;Phosphoprotein;Protease;Proteasome;Referenceproteome;Threonineprotease	20S proteasome;26S proteasome;PA28-20S proteasome;PA28gamma-20S proteasome;PA700-20S-PA28 complex	17.4099	17.5919	15.9449	17.8161	18.779	18.6491	18.8991	16.637	16.1869	16.5382	18.1341	17.9828	17.9831	14.8479	15.6775	13.8065	17.1958	16.037	17.1017	16.0364	17.5911	17.0792	14.6131	14.2577	14.4026	13.9635	15.9009	15.9377
+	5.43052	1.27548	GGCT	O75223	O75223;O75223-3	GGCT_HUMAN	Gamma-glutamylcyclotransferase	Color2 [A=255, R=255, G=0, B=0]	1	4		amine biosynthetic process;amine metabolic process;apoptotic mitochondrial changes;biosynthetic process;carboxylic acid biosynthetic process;carboxylic acid metabolic process;cellular amine metabolic process;cellular amino acid biosynthetic process;cellular amino acid metabolic process;cellular biosynthetic process;cellular component organization;cellular component organization at cellular level;…	binding;catalytic activity;gamma-glutamylcyclotransferase activity;identical protein binding;protein binding;protein dimerization activity;protein homodimerization activity;transferase activity;transferase activity, transferring acyl groups;transferase activity, transferring amino-acyl groups	cell part;cytoplasmic part;cytosol;extracellular membrane-bounded organelle;extracellular organelle;extracellular region part;extracellular vesicular exosome;intracellular part;membrane-bounded organelle;membrane-bounded vesicle;organelle;vesicle	amine metabolic process;biosynthetic process;cellular amino acid metabolic process;cellular component organization;cellular ketone metabolic process;cellular metabolic process;cellular nitrogen compound metabolic process;cellular process;metabolic process;mitochondrion organization;nitrogen compound metabolic process;organelle organization;organic acid metabolic process;peptide metabolic process;…	cell part;cytosol;extracellular organelle;organelle;vesicle	Glutathione metabolism		BENPORATH_PROLIFERATION;BROWNE_HCMV_INFECTION_48HR_UP;BRUINS_UVC_RESPONSE_LATE;BRUINS_UVC_RESPONSE_VIA_TP53_GROUP_B;CAIRO_HEPATOBLASTOMA_CLASSES_UP;CASORELLI_ACUTE_PROMYELOCYTIC_LEUKEMIA_DN;CHARAFE_BREAST_CANCER_LUMINAL_VS_MESENCHYMAL_UP;chr7p15;DELYS_THYROID_CANCER_UP;DODD_NASOPHARYNGEAL_CARCINOMA_DN;ESC_V6.5_UP_LATE.V1_DN;GATTGGY_V$NFY_Q6_01;GRAESSMANN_APOPTOSIS_BY_DOXORUBICIN_UP;GSE14000_4H_VS…	3D-structure;Acyltransferase;Alternativesplicing;Completeproteome;Phosphoprotein;Referenceproteome;Transferase		16.8574	20.5341	20.5071	20.4256	19.4333	19.4585	19.5478	20.049	19.832	19.7605	19.9427	19.2201	19.712	17.6626	17.7374	18.0757	19.3819	19.2582	19.184	17.8913	18.3353	18.2791	19.6514	18.9449	19.7814	16.517	17.9693	17.1663
+	2.81773	1.28416	H1-0	P07305;P07305-2	P07305;P07305-2	H10_HUMAN	Histone H1.0	Color2 [A=255, R=255, G=0, B=0]	1	4		apoptosis;catabolic process;cell death;cellular catabolic process;cellular component assembly;cellular component assembly at cellular level;cellular component disassembly;cellular component disassembly at cellular level;cellular component disassembly involved in apoptosis;cellular component organization;cellular component organization at cellular level;cellular component organization or biogenesi…	binding;chromatin binding;chromatin DNA binding;DNA binding;nucleic acid binding;structure-specific DNA binding	actin cytoskeleton;cell part;chromatin;chromosomal part;cytoplasmic part;cytoskeleton;euchromatin;Golgi apparatus;intracellular membrane-bounded organelle;intracellular non-membrane-bounded organelle;intracellular organelle;intracellular organelle part;intracellular part;macromolecular complex;membrane-bounded organelle;non-membrane-bounded organelle;nuclear chromatin;nuclear chromosome part;nucl…	catabolic process;cell death;cellular component assembly;cellular component disassembly;cellular component organization;cellular macromolecular complex assembly;cellular metabolic process;cellular nitrogen compound metabolic process;cellular process;chromatin organization;chromosome organization;death;DNA metabolic process;macromolecular complex assembly;macromolecule metabolic process;metabolic …	cell part;cytoskeleton;Golgi apparatus;intracellular membrane-bounded organelle;intracellular non-membrane-bounded organelle;intracellular organelle;macromolecular complex;nucleoplasm;nucleosome;nucleus;organelle		Linker_histone	AACTTT_UNKNOWN;ACACTCC,MIR-122A;BENPORATH_CYCLING_GENES;BENPORATH_EED_TARGETS;BOYAULT_LIVER_CANCER_SUBCLASS_G12_UP;BRUNO_HEMATOPOIESIS;BURTON_ADIPOGENESIS_12;CAGCTG_V$AP4_Q5;CCCNNGGGAR_V$OLF1_01;CHIARETTI_T_ALL_REFRACTORY_TO_THERAPY;CHIBA_RESPONSE_TO_TSA;chr22q13;CTTTGA_V$LEF1_Q2;CTTTGT_V$LEF1_Q2;DEBIASI_APOPTOSIS_BY_REOVIRUS_INFECTION_UP;DELPUECH_FOXO3_TARGETS_DN;DEURIG_T_CELL_PROLYMPHOCYTIC_LEU…	Acetylation;Alternativesplicing;Chromosome;Citrullination;Completeproteome;Directproteinsequencing;DNA-binding;Nucleus;Phosphoprotein;Referenceproteome;RNAediting		23.8234	14.5491	16.4266	15.1371	14.6945	16.3013	17.0488	14.9796	17.405	14.7726	17.5748	16.9065	17.3084	15.196	15.3367	15.4546	18.5301	18.2163	13.9422	14.4152	16.5671	14.9108	14.3153	13.7131	15.3876	14.7851	15.0477	13.8267
+	3.95493	1.31369	CSTA	P01040	P01040	CYTA_HUMAN	Cystatin-A	Color2 [A=255, R=255, G=0, B=0]	1	4		biological adhesion;biological regulation;cell adhesion;cell differentiation;cell-cell adhesion;cellular developmental process;cellular macromolecule metabolic process;cellular metabolic process;cellular process;cellular protein metabolic process;developmental process;epidermal cell differentiation;epithelial cell differentiation;keratinocyte differentiation;macromolecule metabolic process;macrom…	binding;binding, bridging;cysteine-type endopeptidase inhibitor activity;endopeptidase inhibitor activity;endopeptidase regulator activity;enzyme binding;enzyme inhibitor activity;enzyme regulator activity;peptidase inhibitor activity;peptidase regulator activity;protease binding;protein binding;protein binding, bridging;structural molecule activity	cell part;cornified envelope;cytoplasm;cytoskeleton;extracellular membrane-bounded organelle;extracellular organelle;extracellular region part;extracellular space;extracellular vesicular exosome;intracellular membrane-bounded organelle;intracellular non-membrane-bounded organelle;intracellular organelle;intracellular organelle part;intracellular part;membrane-bounded organelle;membrane-bounded ve…	biological adhesion;biological regulation;cell adhesion;cell differentiation;cellular metabolic process;cellular process;developmental process;macromolecule metabolic process;macromolecule modification;metabolic process;primary metabolic process;protein metabolic process;protein modification process	cell part;cytoplasm;cytoskeleton;extracellular organelle;extracellular space;intracellular membrane-bounded organelle;intracellular non-membrane-bounded organelle;intracellular organelle;nucleoplasm;nucleus;organelle;vesicle		Cystatin	ALK_DN.V1_UP;ATF2_S_UP.V1_DN;BIOPOLYMER_METABOLIC_PROCESS;BIOPOLYMER_MODIFICATION;BLUM_RESPONSE_TO_SALIRASIB_UP;BROWN_MYELOID_CELL_DEVELOPMENT_UP;BRUINS_UVC_RESPONSE_VIA_TP53_GROUP_A;CELLULAR_MACROMOLECULE_METABOLIC_PROCESS;CELLULAR_PROTEIN_METABOLIC_PROCESS;chr3q21;CHUNG_BLISTER_CYTOTOXICITY_DN;CORNIFIED_ENVELOPE;CREIGHTON_ENDOCRINE_THERAPY_RESISTANCE_1;CTTTAAR_UNKNOWN;CYTOSKELETON;DIAZ_CHRONIC_…	3D-structure;Acetylation;Celladhesion;Completeproteome;Cytoplasm;Directproteinsequencing;Ichthyosis;Polymorphism;Proteaseinhibitor;Referenceproteome;Thiolproteaseinhibitor		16.8825	22.3491	22.1131	22.0556	20.7075	20.8125	20.5093	21.5753	21.6294	21.28	21.204	20.9314	20.8598	19.7104	20.005	19.8381	21.4812	21.4775	21.3546	19.2705	19.3659	19.5776	19.4299	14.3789	19.1752	18.0223	18.9629	18.9897
+	2.90998	1.325	APEH	P13798	P13798	ACPH_HUMAN	Acylamino-acid-releasing enzyme	Color2 [A=255, R=255, G=0, B=0]	1	4		beta-amyloid metabolic process;cellular macromolecule metabolic process;cellular metabolic process;cellular process;glycoprotein metabolic process;macromolecule metabolic process;metabolic process;primary metabolic process;protein metabolic process;proteolysis	catalytic activity;endopeptidase activity;exopeptidase activity;hydrolase activity;omega peptidase activity;peptidase activity;peptidase activity, acting on L-amino acid peptides;serine hydrolase activity;serine-type endopeptidase activity;serine-type peptidase activity	cell part;cytoplasm;extracellular membrane-bounded organelle;extracellular organelle;extracellular region part;extracellular vesicular exosome;intracellular organelle part;intracellular part;membrane;membrane-bounded organelle;membrane-bounded vesicle;nuclear membrane;nuclear part;organelle;organelle membrane;organelle part;vesicle	cellular metabolic process;cellular process;macromolecule metabolic process;metabolic process;primary metabolic process;protein metabolic process;proteolysis	cell part;cytoplasm;extracellular organelle;membrane;organelle;vesicle		Peptidase_S9	CAGGTG_V$E12_Q6;chr3p21;DIAZ_CHRONIC_MEYLOGENOUS_LEUKEMIA_UP;DOUGLAS_BMI1_TARGETS_UP;ENDOPEPTIDASE_ACTIVITY;ENK_UV_RESPONSE_EPIDERMIS_UP;FORTSCHEGGER_PHF8_TARGETS_DN;GARY_CD5_TARGETS_UP;GAZDA_DIAMOND_BLACKFAN_ANEMIA_PROGENITOR_DN;GGGCGGR_V$SP1_Q6;GSE13306_TREG_VS_TCONV_LAMINA_PROPRIA_UP;GSE13411_NAIVE_VS_IGM_MEMORY_BCELL_DN;GSE13411_NAIVE_VS_MEMORY_BCELL_DN;GSE17974_0H_VS_1H_IN_VITRO_ACT_CD4_TCEL…	Acetylation;Completeproteome;Cytoplasm;Directproteinsequencing;Hydrolase;Phosphoprotein;Polymorphism;Referenceproteome		16.1276	17.6214	14.6358	18.3825	18.8836	19.0171	18.1611	17.6567	18.3758	17.6207	18.7317	19.1481	19.0815	14.8779	16.8738	17.8337	18.3847	16.8926	17.8975	17.8869	17.7728	17.4909	13.5006	12.8192	14.7325	17.841	16.5585	15.6748
+	2.08321	1.33323	S100A7	P31151	P31151;Q86SG5	S10A7_HUMAN	Protein S100-A7	Color2 [A=255, R=255, G=0, B=0]	1	4		anatomical structure development;anatomical structure formation involved in morphogenesis;angiogenesis;biological regulation;cell differentiation;cellular developmental process;cellular process;defense response;defense response to bacterium;defense response to Gram-negative bacterium;developmental process;epidermal cell differentiation;epidermis development;epithelial cell differentiation;immune …	binding;calcium ion binding;cation binding;ion binding;metal ion binding;protein binding;protein self-association;RAGE receptor binding;receptor binding;transition metal ion binding;zinc ion binding	adherens junction;anchoring junction;cell junction;cell part;cell-substrate adherens junction;cell-substrate junction;cytoplasm;cytoplasmic part;cytosol;endoplasmic reticulum;extracellular membrane-bounded organelle;extracellular organelle;extracellular region;extracellular region part;extracellular vesicular exosome;focal adhesion;intracellular membrane-bounded organelle;intracellular organelle;…	anatomical structure development;anatomical structure formation involved in morphogenesis;biological regulation;cell differentiation;cellular process;developmental process;immune system process;multi-organism process;response to biotic stimulus;response to chemical stimulus;response to oxidative stress;response to stimulus;response to stress	cell part;cytoplasm;cytosol;endoplasmic reticulum;extracellular organelle;extracellular region;intracellular membrane-bounded organelle;intracellular organelle;nucleus;organelle;vesicle		S_100	ANATOMICAL_STRUCTURE_DEVELOPMENT;AUJLA_IL22_AND_IL17A_SIGNALING;CALCIUM_ION_BINDING;CATION_BINDING;chr1q21;chr1q22;CYTOPLASM;CYTOPLASMIC_PART;CYTOSOL;DEFENSE_RESPONSE;DEFENSE_RESPONSE_TO_BACTERIUM;ECTODERM_DEVELOPMENT;ENDOPLASMIC_RETICULUM;ENK_UV_RESPONSE_EPIDERMIS_UP;EPIDERMIS_DEVELOPMENT;EXTRACELLULAR_REGION;GNF2_SPRR1B;GRADE_COLON_CANCER_UP;GSE14000_TRANSLATED_RNA_VS_MRNA_16H_LPS_DC_UP;GSE1432…	3D-structure;Acetylation;Calcium;Completeproteome;Cytoplasm;Directproteinsequencing;Disulfidebond;Metal-binding;Polymorphism;Referenceproteome;Repeat;Secreted;Zinc		16.2663	18.1276	18.2392	18.0134	17.5297	17.5782	17.7563	18.6858	19.2358	19.6556	19.2822	19.1771	19.391	18.5557	18.8121	18.0667	18.8407	19.2013	19.3338	18.8865	18.7847	18.7998	14.7374	12.3596	12.9757	19.6458	19.976	19.9882
+	1.91462	1.35546	ANXA1	A5A6M2;P04083	P04083;A5A6M2	ANXA1_HUMAN;ANXA1_PANTR	Annexin A1	Color2 [A=255, R=255, G=0, B=0]	1	4		acid secretion;alpha-beta T cell activation;alpha-beta T cell differentiation;anatomical structure development;arachidonic acid secretion;biological regulation;carboxylic acid transport;cell activation;cell differentiation;cell surface receptor linked signaling pathway;cellular component movement;cellular developmental process;cellular macromolecule metabolic process;cellular metabolic process;ce…	ATPase activity;ATPase activity, coupled;binding;binding, bridging;calcium ion binding;calcium-dependent phospholipid binding;calcium-dependent protein binding;catalytic activity;cation binding;DNA binding;DNA-dependent ATPase activity;double-stranded DNA-dependent ATPase activity;enzyme inhibitor activity;enzyme regulator activity;helicase activity;hydrolase activity;hydrolase activity, acting o…	adherens junction;anchoring junction;basolateral plasma membrane;cell junction;cell part;cell projection;cell surface;cell-substrate adherens junction;cell-substrate junction;cilium;cornified envelope;cytoplasm;cytoplasmic part;cytoskeleton;endosome;extracellular membrane-bounded organelle;extracellular organelle;extracellular region;extracellular region part;extracellular space;extracellular ves…	anatomical structure development;biological regulation;cell activation;cell differentiation;cellular component movement;cellular metabolic process;cellular nitrogen compound metabolic process;cellular process;developmental process;DNA geometric change;DNA metabolic process;establishment of localization;homeostatic process;hormone transport;immune system process;lipid transport;macromolecule metab…	cell part;cell projection;cell surface;cilium;cytoplasm;cytoskeleton;endosome;extracellular organelle;extracellular region;extracellular space;intracellular membrane-bounded organelle;intracellular non-membrane-bounded organelle;intracellular organelle;lysosome;macromolecular complex;membrane;nucleus;organelle;plasma membrane;protein complex;vacuole;vesicle		Annexin	AKL_HTLV1_INFECTION_DN;ALFANO_MYC_TARGETS;ANTI_APOPTOSIS;APOPTOSIS_GO;BAE_BRCA1_TARGETS_UP;BAELDE_DIABETIC_NEPHROPATHY_DN;BASSO_HAIRY_CELL_LEUKEMIA_DN;BENPORATH_NANOG_TARGETS;BHATI_G2M_ARREST_BY_2METHOXYESTRADIOL_UP;BILBAN_B_CLL_LPL_DN;BIOCARTA_GCR_PATHWAY;BIOPOLYMER_METABOLIC_PROCESS;BIOPOLYMER_MODIFICATION;BLALOCK_ALZHEIMERS_DISEASE_UP;BONOME_OVARIAN_CANCER_SURVIVAL_OPTIMAL_DEBULKING;BROWNE_HCM…	3D-structure;Acetylation;Annexin;Calcium;Calcium/phospholipid-binding;Cellmembrane;Cellprojection;Cilium;Completeproteome;Cytoplasm;Directproteinsequencing;Isopeptidebond;Membrane;Nucleus;PhospholipaseA2inhibitor;Phosphoprotein;Referenceproteome;Repeat		15.172	16.1516	17.1129	17.6374	21.0254	21.0444	20.9647	17.2227	16.8684	17.0757	18.5907	19.0508	18.7976	17.9459	16.9594	15.4685	20.8872	21.0062	20.951	18.8991	19.0803	19.228	13.9992	14.6653	13.3642	17.6229	16.5363	17.0309
+	3.35514	1.35789	EEF2	P13639	P13639;P58252	EF2_HUMAN	Elongation factor 2	Color2 [A=255, R=255, G=0, B=0]	1	4		biological regulation;biosynthetic process;cell differentiation;cellular biosynthetic process;cellular developmental process;cellular macromolecule biosynthetic process;cellular macromolecule metabolic process;cellular metabolic process;cellular process;cellular protein metabolic process;developmental process;gene expression;hemopoietic progenitor cell differentiation;macromolecule biosynthetic p…	binding;catalytic activity;enzyme binding;GTP binding;GTPase activity;guanyl nucleotide binding;guanyl ribonucleotide binding;hydrolase activity;hydrolase activity, acting on acid anhydrides;hydrolase activity, acting on acid anhydrides, in phosphorus-containing anhydrides;kinase binding;nucleic acid binding;nucleoside-triphosphatase activity;nucleotide binding;protein binding;protein kinase bind…	aggresome;cell part;cytoplasm;cytoplasmic part;cytosol;extracellular membrane-bounded organelle;extracellular organelle;extracellular region part;extracellular vesicular exosome;inclusion body;intracellular membrane-bounded organelle;intracellular organelle;intracellular part;macromolecular complex;membrane;membrane-bounded organelle;membrane-bounded vesicle;nucleus;organelle;plasma membrane;poly…	biological regulation;biosynthetic process;cell differentiation;cellular metabolic process;cellular process;developmental process;macromolecule metabolic process;macromolecule modification;metabolic process;peptidyl-amino acid modification;primary metabolic process;protein metabolic process;protein modification process;regulation of translation;translation;translational elongation	cell part;cytoplasm;cytosol;extracellular organelle;intracellular membrane-bounded organelle;intracellular organelle;macromolecular complex;membrane;nucleus;organelle;plasma membrane;polysome;ribonucleoprotein complex;vesicle		EFG_C;EFG_II;EFG_IV;GTP_EFTU;GTP_EFTU_D2	ACEVEDO_LIVER_CANCER_DN;ACEVEDO_NORMAL_TISSUE_ADJACENT_TO_LIVER_TUMOR_DN;BCAT_BILD_ET_AL_UP;BENPORATH_EED_TARGETS;BENPORATH_NANOG_TARGETS;BENPORATH_SOX2_TARGETS;BHATI_G2M_ARREST_BY_2METHOXYESTRADIOL_DN;BILANGES_SERUM_AND_RAPAMYCIN_SENSITIVE_GENES;BIOCARTA_EIF_PATHWAY;BLUM_RESPONSE_TO_SALIRASIB_UP;CHNG_MULTIPLE_MYELOMA_HYPERPLOID_UP;DIRMEIER_LMP1_RESPONSE_EARLY;FLOTHO_PEDIATRIC_ALL_THERAPY_RESPONS…	3D-structure;Acetylation;Completeproteome;Cytoplasm;Directproteinsequencing;Diseasemutation;Elongationfactor;GTP-binding;Isopeptidebond;Methylation;Neurodegeneration;Nucleotide-binding;Nucleus;Phosphoprotein;Proteinbiosynthesis;Referenceproteome;Spinocerebellarataxia;Ublconjugation	Nop56p-associated pre-rRNA complex	16.0241	18.3389	17.9177	18.8007	19.2411	19.0022	19.4152	15.7348	16.7191	16.8848	17.9937	18.0329	18.388	15.419	16.6227	15.3652	18.3722	18.4038	18.6957	17.4622	18.2678	17.397	14.7593	13.8622	14.4633	16.8572	16.4348	16.4593
+	2.44743	1.36306	LORICRIN	P23490	P23490	LORI_HUMAN	Loricrin	Color2 [A=255, R=255, G=0, B=0]	1	4		cell differentiation;cellular developmental process;cellular macromolecule metabolic process;cellular metabolic process;cellular process;cellular protein metabolic process;developmental process;epidermal cell differentiation;epithelial cell differentiation;keratinization;keratinocyte differentiation;macromolecule metabolic process;macromolecule modification;metabolic process;peptide cross-linking…	binding;binding, bridging;protein binding;protein binding, bridging;structural constituent of cytoskeleton;structural molecule activity	cell part;cornified envelope;cytoplasm;cytoskeleton;intracellular non-membrane-bounded organelle;intracellular organelle;intracellular organelle part;intracellular part;non-membrane-bounded organelle;nuclear part;nucleoplasm;organelle;organelle part	cell differentiation;cellular metabolic process;cellular process;developmental process;macromolecule metabolic process;macromolecule modification;metabolic process;primary metabolic process;protein metabolic process;protein modification process	cell part;cytoplasm;cytoskeleton;intracellular non-membrane-bounded organelle;intracellular organelle;nucleoplasm;organelle			ACEVEDO_METHYLATED_IN_LIVER_CANCER_DN;BASSO_B_LYMPHOCYTE_NETWORK;BIOPOLYMER_METABOLIC_PROCESS;BIOPOLYMER_MODIFICATION;BYSTRYKH_HEMATOPOIESIS_STEM_CELL_QTL_TRANS;CELL_FRACTION;CELLULAR_MACROMOLECULE_METABOLIC_PROCESS;CELLULAR_PROTEIN_METABOLIC_PROCESS;chr1q21;CORNIFIED_ENVELOPE;CYCLIN_D1_KE_.V1_UP;CYTOSKELETON;GCANCTGNY_V$MYOD_Q6;GCNP_SHH_UP_LATE.V1_DN;GOTZMANN_EPITHELIAL_TO_MESENCHYMAL_TRANSITION…	Completeproteome;Cytoplasm;Directproteinsequencing;Disulfidebond;Ichthyosis;Isopeptidebond;Keratinization;Nucleus;Palmoplantarkeratoderma;Polymorphism;Referenceproteome;Repeat		15.232	19.4925	19.8284	19.9894	19.6164	19.6858	19.5992	20.6982	20.0037	19.8226	20.3459	20.0698	20.2373	19.3456	19.0684	15.3612	20.6054	20.3011	20.6279	19.5201	20.5346	20.0493	13.1392	15.6849	12.7832	18.7801	18.9791	19.1348
+	2.95003	1.39295	COL4A2	P08572	P08572	CO4A2_HUMAN	Collagen alpha-2(IV) chain	Color2 [A=255, R=255, G=0, B=0]	1	4		anatomical structure formation involved in morphogenesis;angiogenesis;axon guidance;biological regulation;biosynthetic process;cell differentiation;cellular biosynthetic process;cellular component disassembly;cellular component disassembly at cellular level;cellular component organization;cellular component organization at cellular level;cellular component organization or biogenesis;cellular comp…	extracellular matrix structural constituent;structural molecule activity	cell part;collagen;collagen type IV;cytoplasmic part;endoplasmic reticulum lumen;endoplasmic reticulum part;extracellular matrix;extracellular matrix part;extracellular membrane-bounded organelle;extracellular organelle;extracellular region;extracellular region part;extracellular vesicular exosome;intracellular membrane-bounded organelle;intracellular organelle;intracellular organelle lumen;intra…	anatomical structure formation involved in morphogenesis;biological regulation;biosynthetic process;cell differentiation;cellular component disassembly;cellular component organization;cellular membrane organization;cellular metabolic process;cellular nitrogen compound metabolic process;cellular process;developmental process;endocytosis;establishment of localization;extracellular matrix organizati…	cell part;extracellular matrix;extracellular organelle;extracellular region;intracellular membrane-bounded organelle;intracellular organelle;organelle;vesicle	Amoebiasis;ECM-receptor interaction;Focal adhesion;Pathways in cancer;Protein digestion and absorption;Small cell lung cancer	C4;Collagen	ACCAAAG,MIR-9;ACEVEDO_LIVER_CANCER_UP;AMIT_EGF_RESPONSE_480_HELA;ANATOMICAL_STRUCTURE_DEVELOPMENT;ANATOMICAL_STRUCTURE_FORMATION;ANATOMICAL_STRUCTURE_MORPHOGENESIS;ANGIOGENESIS;BASEMENT_MEMBRANE;BERENJENO_ROCK_SIGNALING_NOT_VIA_RHOA_DN;BIOCARTA_ACE2_PATHWAY;BIOCARTA_AMI_PATHWAY;BIOCARTA_INTRINSIC_PATHWAY;BIOCARTA_PLATELETAPP_PATHWAY;BIOCARTA_VITCB_PATHWAY;BRUECKNER_TARGETS_OF_MIRLET7A3_DN;BRUINS_…	3D-structure;Angiogenesis;Basementmembrane;Collagen;Completeproteome;Directproteinsequencing;Diseasemutation;Disulfidebond;Extracellularmatrix;Glycoprotein;Hydroxylation;Polymorphism;Referenceproteome;Repeat;Secreted;Signal		19.5707	19.0295	19.1104	17.7633	18.8334	19.0664	18.6213	18.9217	18.5939	18.2408	18.8156	17.0395	17.7508	18.8151	18.2077	18.7381	17.9599	18.2014	17.8944	18.0788	18.4682	18.4693	17.4333	16.4654	15.019	18.249	19.1617	19.0736
+	3.18099	1.39392	PLBD1	Q6P4A8	Q6P4A8	PLBL1_HUMAN	Phospholipase B-like 1	Color2 [A=255, R=255, G=0, B=0]	1	4		biosynthetic process;catabolic process;cellular biosynthetic process;cellular lipid metabolic process;cellular metabolic process;cellular process;glycerolipid biosynthetic process;glycerolipid metabolic process;glycerophospholipid biosynthetic process;glycerophospholipid metabolic process;lipid biosynthetic process;lipid catabolic process;lipid metabolic process;metabolic process;organophosphate …	catalytic activity;hydrolase activity	cell part;cytoplasmic part;cytosol;intracellular membrane-bounded organelle;intracellular organelle;intracellular part;lysosome;lytic vacuole;membrane-bounded organelle;organelle;vacuole	biosynthetic process;catabolic process;cellular lipid metabolic process;cellular metabolic process;cellular process;lipid metabolic process;metabolic process;primary metabolic process;small molecule metabolic process	cell part;cytosol;intracellular membrane-bounded organelle;intracellular organelle;lysosome;organelle;vacuole		Phospholip_B	ACEVEDO_LIVER_CANCER_WITH_H3K27ME3_UP;ACEVEDO_LIVER_CANCER_WITH_H3K9ME3_UP;ATF2_UP.V1_UP;BOQUEST_STEM_CELL_CULTURED_VS_FRESH_UP;BOQUEST_STEM_CELL_UP;BRCA1_DN.V1_DN;CACGTG_V$MYC_Q2;CERVERA_SDHB_TARGETS_1_UP;CHIANG_LIVER_CANCER_SUBCLASS_CTNNB1_DN;CHIANG_LIVER_CANCER_SUBCLASS_PROLIFERATION_UP;chr12p13;COATES_MACROPHAGE_M1_VS_M2_UP;CREIGHTON_ENDOCRINE_THERAPY_RESISTANCE_5;DAVICIONI_MOLECULAR_ARMS_VS_…	Completeproteome;Disulfidebond;Glycoprotein;Hydrolase;Lipiddegradation;Lipidmetabolism;Lysosome;Polymorphism;Referenceproteome;Signal		16.1188	19.661	19.7982	19.7992	15.9991	17.7402	17.6191	17.8723	18.6125	18.4298	17.9962	17.5683	16.8116	14.2791	16.735	14.8852	18.5332	18.9606	18.8938	17.2175	15.9797	14.719	18.7173	18.62	18.6875	17.2065	18.0037	16.4337
+	2.06045	1.39806	RAN	P62825;P62826	P62825;P62826	RAN_CANLF;RAN_HUMAN	GTP-binding nuclear protein Ran	Color2 [A=255, R=255, G=0, B=0]	1	4		actin cytoskeleton organization;actin filament-based process;anatomical structure development;androgen receptor signaling pathway;biological regulation;cell cycle phase;cell cycle process;cell development;cell division;cellular component organization;cellular component organization at cellular level;cellular component organization or biogenesis;cellular component organization or biogenesis at cel…	androgen receptor binding;binding;catalytic activity;chromatin binding;GDP binding;GTP binding;GTPase activity;guanyl nucleotide binding;guanyl ribonucleotide binding;hormone receptor binding;hydrolase activity;hydrolase activity, acting on acid anhydrides;hydrolase activity, acting on acid anhydrides, in phosphorus-containing anhydrides;nuclear hormone receptor binding;nucleoside-triphosphatase …	cell part;centriole;cytoplasm;cytoplasmic membrane-bounded vesicle;cytoplasmic part;cytoplasmic vesicle;cytoskeletal part;cytosol;endosome;extracellular membrane-bounded organelle;extracellular organelle;extracellular region part;extracellular vesicular exosome;intracellular membrane-bounded organelle;intracellular non-membrane-bounded organelle;intracellular organelle;intracellular organelle par…	anatomical structure development;biological regulation;cell development;cell division;cellular component organization;cellular localization;cellular metabolic process;cellular nitrogen compound metabolic process;cellular process;cytoskeleton organization;developmental process;DNA metabolic process;establishment of localization;localization;macromolecule metabolic process;metabolic process;mitosis…	cell part;cytoplasm;cytoplasmic membrane-bounded vesicle;cytosol;endosome;extracellular organelle;intracellular membrane-bounded organelle;intracellular non-membrane-bounded organelle;intracellular organelle;macromolecular complex;membrane;midbody;nuclear pore;nucleocytoplasmic shuttling complex;nucleolus;nucleoplasm;nucleus;organelle;protein complex;vesicle	Ribosome biogenesis in eukaryotes;RNA transport	Ras	AGTCTAG,MIR-151;ALONSO_METASTASIS_EMT_UP;ALONSO_METASTASIS_UP;BENPORATH_CYCLING_GENES;BIOCARTA_RANMS_PATHWAY;BIOPOLYMER_METABOLIC_PROCESS;BORCZUK_MALIGNANT_MESOTHELIOMA_UP;BYSTRYKH_HEMATOPOIESIS_STEM_CELL_QTL_TRANS;CAHOY_ASTROCYTIC;CAIRO_HEPATOBLASTOMA_CLASSES_UP;CCTGTGA,MIR-513;CELL_CYCLE_GO_0007049;CELL_CYCLE_PHASE;CELL_CYCLE_PROCESS;CHIANG_LIVER_CANCER_SUBCLASS_UNANNOTATED_DN;chr12q24;CHROMATI…	3D-structure;Acetylation;Cellcycle;Celldivision;Completeproteome;Cytoplasm;Directproteinsequencing;GTP-binding;Host-virusinteraction;Isopeptidebond;Mitosis;Nucleotide-binding;Nucleus;Polymorphism;Proteintransport;Referenceproteome;Transport;Ublconjugation	ALL-1 supercomplex;CRM1-RAN-PHAX-CBC complex (cap binding complex);IPO13-RAN-EIF1AX complex;RANBP1-RAN-KPNB1 complex;Snurportin-CRM1-RanGTP complex;TNPO2-RAN-NXF1 complex	15.8641	16.7342	15.315	15.295	19.9317	19.22	19.4114	18.7456	19.4018	18.2642	18.893	18.1978	18.7338	18.9031	19.1421	19.0939	17.7266	19.3026	18.8837	19.5168	19.5623	19.1847	18.731	13.3941	13.4223	14.3948	18.1958	17.5491
+	3.6665	1.40977	EIF6	P56537	P56537	IF6_HUMAN	Eukaryotic translation initiation factor 6	Color2 [A=255, R=255, G=0, B=0]	1	4		cellular component assembly;cellular component assembly at cellular level;cellular component biogenesis;cellular component biogenesis at cellular level;cellular component organization;cellular component organization at cellular level;cellular component organization or biogenesis;cellular component organization or biogenesis at cellular level;cellular localization;cellular macromolecular complex a…	binding;nucleic acid binding;ribonucleoprotein binding;ribosomal large subunit binding;ribosome binding;RNA binding;translation factor activity, nucleic acid binding;translation initiation factor activity	cell part;cytoplasm;cytoskeletal part;extracellular membrane-bounded organelle;extracellular organelle;extracellular region part;extracellular vesicular exosome;intermediate filament;intracellular membrane-bounded organelle;intracellular non-membrane-bounded organelle;intracellular organelle;intracellular organelle part;intracellular part;lamin filament;macromolecular complex;membrane-bounded org…	cellular component assembly;cellular component organization;cellular localization;cellular macromolecular complex assembly;cellular process;establishment of localization;localization;macromolecular complex assembly;nuclear transport;nucleocytoplasmic transport;organelle assembly;ribonucleoprotein complex assembly;ribosomal large subunit biogenesis;ribosomal subunit export from nucleus;ribosome as…	cell part;cytoplasm;extracellular organelle;intracellular membrane-bounded organelle;intracellular non-membrane-bounded organelle;intracellular organelle;macromolecular complex;nucleolus;nucleoplasm;nucleus;organelle;protein complex;vesicle	Ribosome biogenesis in eukaryotes	eIF-6	ACTGTGA,MIR-27A,MIR-27B;BANDRES_RESPONSE_TO_CARMUSTIN_MGMT_48HR_DN;BERENJENO_TRANSFORMED_BY_RHOA_UP;BIOCARTA_EIF_PATHWAY;BLALOCK_ALZHEIMERS_DISEASE_DN;chr20q11;E2F1_UP.V1_UP;ENK_UV_RESPONSE_KERATINOCYTE_UP;GCNP_SHH_UP_LATE.V1_DN;GRADE_COLON_AND_RECTAL_CANCER_UP;GRADE_COLON_CANCER_UP;GSE11864_CSF1_VS_CSF1_IFNG_IN_MAC_DN;GSE15930_NAIVE_VS_48H_IN_VITRO_STIM_CD8_TCELL_DN;GSE15930_NAIVE_VS_48H_IN_VITR…	Alternativesplicing;Completeproteome;Cytoplasm;Initiationfactor;Nucleus;Phosphoprotein;Proteinbiosynthesis;Referenceproteome;Ribosomebiogenesis	TRBP containing complex (DICER, RPL7A, EIF6, MOV10 and subunits of the 60S ribosomal particle);TRBP containing complex (DICER, TRBP, AGO2, RPL7A, EIF6, MOV10)	16.4075	18.3568	18.7993	18.8338	18.4214	18.5143	18.3749	18.02	18.2542	18.4957	17.4688	14.7955	17.9427	14.7698	15.3532	16.8424	17.6489	17.49	18.0854	17.3502	16.7854	16.4416	13.6006	15.0494	14.1976	15.7689	16.7585	16.4139
+	4.99431	1.41886	KRT10	A5A6M5;O76013;P02533;P08727;P08779;P13645;P13646;P19012;Q04695;Q14525;Q15323;Q2M2I5;A5A6N2;P02533;P08779;P13645;Q7Z3Z0;Q9BGM5;A5A6N2;P13645;Q7Z3Z0;Q9BGM5;P02533;P08727;P08779;P13645;P19012;P35527;Q04695;Q99456;P02533;P08727;P08779;P13645;P19012;Q04695;Q99456;P02533;P08779;P13645;P13645;P13645;P13646;P13645;P13646;P19012;P13645;P13646;P19012;Q2M2I5;P13645;P13646;Q2M2I5	P08779;Q7Z3Y7;P13646;P13646-2;P13646-3;P02533;Q14525;Q92764;O76015;O76014;O76013;O76013-2;Q04695;A5A6M0;P05783;P05784;Q15323;A5A6M5;Q14532;P13645;P08727;Q2M2I5;P19012;A5A6N2;P08779;Q7Z3Y7;P02533;Q7Z3Z0;P13645;Q7Z3Y9;Q9BGM5;Q7Z3Y8;A5A6N2;Q7Z3Y7;Q7Z3Z0;P13645;Q9BGM5;Q7Z3Y8;P08779;P02533;Q04695;A5A6M0;P05784;P35527;Q99456;P13645;P08727;P19012;P08779;P02533;Q04695;A5A6M0;Q99456;P13645;P08727;P19012;P…	K1C10_HUMAN;K1C13_HUMAN;K1C14_HUMAN;K1C15_HUMAN;K1C16_HUMAN;K1C17_HUMAN;K1C19_HUMAN;K1C24_HUMAN;K1H1_HUMAN;K1H1_PANTR;KRT36_HUMAN;KT33B_HUMAN;K1C10_HUMAN;K1C14_HUMAN;K1C16_HUMAN;K1C25_HUMAN;K1C25_PANTR;K1C25_SHEEP;K1C10_HUMAN;K1C25_HUMAN;K1C25_PANTR;K1C25_SHEEP;K1C10_HUMAN;K1C12_HUMAN;K1C14_HUMAN;K1C15_HUMAN;K1C16_HUMAN;K1C17_HUMAN;K1C19_HUMAN;K1C9_HUMAN;K1C10_HUMAN;K1C12_HUMAN;K1C14_HUMAN;K1C15_…	Keratin, type I cuticular Ha1;Keratin, type I cytoskeletal 25;Keratin, type I cytoskeletal 25;Keratin, type I cytoskeletal 14;Keratin, type I cytoskeletal 14;Keratin, type I cytoskeletal 14;Keratin, type I cytoskeletal 10;Keratin, type I cytoskeletal 10;Keratin, type I cytoskeletal 10;Keratin, type I cytoskeletal 10;Keratin, type I cytoskeletal 10	Color2 [A=255, R=255, G=0, B=0]	1	4		actin cytoskeleton organization;actin filament-based process;actomyosin structure organization;aging;anatomical structure development;anatomical structure morphogenesis;biological regulation;cell communication;cell cycle;cell differentiation;cell differentiation involved in embryonic placenta development;cell junction assembly;cell junction organization;cell migration;cell motility;cell prolifera…	binding;MHC class II protein binding;MHC class II receptor activity;MHC protein binding;molecular transducer activity;protein binding;receptor activity;receptor binding;scaffold protein binding;signal transducer activity;signaling receptor activity;structural constituent of cytoskeleton;structural constituent of epidermis;structural constituent of muscle;structural molecule activity;transmembrane…	cell part;cell periphery;centriolar satellite;contractile fiber part;costamere;cytoplasm;cytoplasmic part;cytoskeletal part;cytoskeleton;cytosol;dystrophin-associated glycoprotein complex;extracellular membrane-bounded organelle;extracellular organelle;extracellular region part;extracellular space;extracellular vesicular exosome;intermediate filament;intermediate filament cytoskeleton;intracellul…	aging;anatomical structure development;anatomical structure morphogenesis;biological regulation;cell communication;cell cycle;cell differentiation;cell junction organization;cell motility;cell proliferation;cellular component assembly;cellular component movement;cellular component organization;cellular process;cytoskeleton organization;developmental process;establishment of localization;Golgi ves…	cell part;cytoplasm;cytoskeleton;cytosol;dystrophin-associated glycoprotein complex;extracellular organelle;extracellular space;intracellular membrane-bounded organelle;intracellular non-membrane-bounded organelle;intracellular organelle;macromolecular complex;membrane;microtubule organizing center;nucleolus;nucleus;organelle;plasma membrane;protein complex;vesicle		Filament	AACTTT_UNKNOWN;ACEVEDO_FGFR1_TARGETS_IN_PROSTATE_CANCER_MODEL_DN;ACEVEDO_LIVER_CANCER_WITH_H3K9ME3_UP;ACEVEDO_METHYLATED_IN_LIVER_CANCER_DN;ACOSTA_PROLIFERATION_INDEPENDENT_MYC_TARGETS_DN;ACTIN_CYTOSKELETON_ORGANIZATION_AND_BIOGENESIS;ACTIN_FILAMENT_BASED_PROCESS;AFFAR_YY1_TARGETS_UP;AGUIRRE_PANCREATIC_CANCER_COPY_NUMBER_UP;AKT_UP.V1_DN;ALCALAY_AML_BY_NPM1_LOCALIZATION_UP;AMIT_EGF_RESPONSE_480_HE…	3D-structure;Acetylation;Alternativesplicing;Cellcycle;Coiledcoil;Completeproteome;Cornealdystrophy;Cytoplasm;Directproteinsequencing;Diseasemutation;Disulfidebond;Ectodermaldysplasia;Epidermolysisbullosa;Glycoprotein;Host-virusinteraction;Ichthyosis;Intermediatefilament;Keratin;Nucleus;Palmoplantarkeratoderma;Phosphoprotein;Polymorphism;Referenceproteome		24.2156	30.1754	30.2433	30.1251	27.4993	27.4216	27.4096	27.9426	27.9707	27.4584	27.1325	27.2539	27.1212	26.9578	26.8167	26.7777	27.5712	27.5372	27.5981	26.2375	26.2818	26.0188	24.8826	24.6269	24.6478	25.3218	25.4178	25.5164
+	3.66764	1.43046	IGLV7-46	A0A075B6I9;A0A075B6I9;P04211	A0A075B6I9;P04211;A0A075B6I9	LV746_HUMAN;LV743_HUMAN;LV746_HUMAN	Immunoglobulin lambda variable 7-46;Immunoglobulin lambda variable 7-46	Color2 [A=255, R=255, G=0, B=0]	1	4		activation of immune response;biological regulation;cellular component organization;cellular component organization or biogenesis;cellular membrane organization;cellular process;complement activation;complement activation, classical pathway;defense response;endocytosis;establishment of localization;humoral immune response;immune effector process;immune response;immune system process;innate immune…	antigen binding;binding	cell part;extracellular region;membrane;plasma membrane	biological regulation;cellular component organization;cellular membrane organization;cellular process;endocytosis;establishment of localization;immune system process;macromolecule metabolic process;membrane invagination;membrane organization;metabolic process;primary metabolic process;protein metabolic process;response to stimulus;response to stress;transport;vesicle-mediated transport	cell part;extracellular region;membrane;plasma membrane		V-set	chr22q11	Completeproteome;Disulfidebond;Immunoglobulindomain;ImmunoglobulinVregion;Proteomicsidentification;Referenceproteome;Signal		17.0394	19.9669	20.0292	20.1834	18.5942	18.6631	18.4261	19.0363	18.9371	19.0847	18.9695	19.1314	18.7131	18.2809	18.7532	18.488	18.5298	18.3949	18.0658	18.9495	19.6697	18.7888	14.1883	14.592	14.8311	17.4707	17.3898	17.3133
+	1.87335	1.45382	IGKV1D-16	P01601	P01601	KVD16_HUMAN	Immunoglobulin kappa variable 1D-16	Color2 [A=255, R=255, G=0, B=0]	1	4		activation of immune response;biological regulation;cellular component organization;cellular component organization or biogenesis;cellular membrane organization;cellular process;complement activation;complement activation, classical pathway;defense response;endocytosis;establishment of localization;humoral immune response;immune effector process;immune response;immune system process;innate immune…	antigen binding;binding	cell part;extracellular membrane-bounded organelle;extracellular organelle;extracellular region;extracellular region part;extracellular vesicular exosome;membrane;membrane-bounded organelle;membrane-bounded vesicle;organelle;plasma membrane;vesicle	biological regulation;cellular component organization;cellular membrane organization;cellular process;endocytosis;establishment of localization;immune system process;macromolecule metabolic process;membrane invagination;membrane organization;metabolic process;primary metabolic process;protein metabolic process;response to stimulus;response to stress;transport;vesicle-mediated transport	cell part;extracellular organelle;extracellular region;membrane;organelle;plasma membrane;vesicle		V-set		Completeproteome;Disulfidebond;Immunoglobulindomain;ImmunoglobulinVregion;Referenceproteome;Signal		16.4285	21.7984	21.482	21.3865	19.8876	19.9844	19.569	20.169	20.1427	19.4065	21.071	21.7259	21.587	20.4006	14.4545	17.7465	18.6795	18.3538	18.3838	15.2988	15.8028	15.359	15.3984	15.2573	20.6989	17.948	17.9896	18.6979
+	2.21951	1.45658	CSN1S1	P02662	P02662	CASA1_BOVIN	Alpha-S1-casein	Color2 [A=255, R=255, G=0, B=0]	1	4												16.2263	19.819	20.2334	19.4893	18.3781	18.4509	18.4437	18.9694	19.6894	19.6861	17.7656	17.4492	17.7141	17.9912	18.185	18.3155	20.6668	20.4736	20.3736	15.6743	16.5355	14.6255	13.7052	14.4288	12.6438	17.2028	17.4955	17.3031
+	2.22021	1.46126	ATP5F1B	P06576;P06576;Q05825	A7ZC37;P06576;B9KES3;A7I177;Q05825;A7H017;P00829;A7H1I1;P06576;Q05825;Q0BQE8;P00829	ATPB_HUMAN;ATPB_DROME;ATPB_HUMAN	ATP synthase subunit beta, mitochondrial;ATP synthase subunit beta, mitochondrial	Color2 [A=255, R=255, G=0, B=0]	1	4		anatomical structure formation involved in morphogenesis;angiogenesis;ATP biosynthetic process;ATP hydrolysis coupled proton transport;ATP metabolic process;ATP synthesis coupled proton transport;biological regulation;biosynthetic process;cation homeostasis;cation transport;cell differentiation;cellular biosynthetic process;cellular cation homeostasis;cellular chemical homeostasis;cellular compon…	active transmembrane transporter activity;adenyl nucleotide binding;adenyl ribonucleotide binding;ATP binding;ATPase activity;ATPase activity, coupled;ATPase activity, coupled to movement of substances;ATPase activity, coupled to transmembrane movement of ions;ATPase activity, coupled to transmembrane movement of substances;binding;catalytic activity;cation transmembrane transporter activity;cati…	cell part;cell surface;cytoplasmic part;extracellular membrane-bounded organelle;extracellular organelle;extracellular region part;extracellular vesicular exosome;intracellular membrane-bounded organelle;intracellular non-membrane-bounded organelle;intracellular organelle;intracellular organelle lumen;intracellular organelle part;intracellular part;macromolecular complex;membrane;membrane part;me…	anatomical structure formation involved in morphogenesis;biological regulation;biosynthetic process;cell differentiation;cellular component organization;cellular homeostasis;cellular ion homeostasis;cellular metabolic process;cellular nitrogen compound metabolic process;cellular process;developmental process;establishment of localization;generation of precursor metabolites and energy;heterocycle …	cell part;cell surface;extracellular organelle;intracellular membrane-bounded organelle;intracellular non-membrane-bounded organelle;intracellular organelle;macromolecular complex;membrane;mitochondrion;nucleus;organelle;plasma membrane;protein complex;proton-transporting two-sector ATPase complex;vesicle	Alzheimer's disease;Huntington's disease;Oxidative phosphorylation;Parkinson's disease	ATP-synt_ab;ATP-synt_ab_C;ATP-synt_ab_N	ALCALA_APOPTOSIS;APPIERTO_RESPONSE_TO_FENRETINIDE_DN;BENPORATH_MYC_MAX_TARGETS;BLALOCK_ALZHEIMERS_DISEASE_DN;CAMP_UP.V1_UP;chr12q13;CYTOPLASM;CYTOPLASMIC_PART;DANG_BOUND_BY_MYC;DIAZ_CHRONIC_MEYLOGENOUS_LEUKEMIA_UP;ENK_UV_RESPONSE_KERATINOCYTE_DN;ENVELOPE;FLECHNER_BIOPSY_KIDNEY_TRANSPLANT_OK_VS_DONOR_DN;GAVIN_FOXP3_TARGETS_CLUSTER_T7;GCANCTGNY_V$MYOD_Q6;GCM_ACTG1;GCM_APEX1;GCM_CBFB;GCM_CSNK2B;GCM_…	Acetylation;ATP-binding;ATPsynthesis;CF(1);Completeproteome;Directproteinsequencing;Glycoprotein;Hydrogeniontransport;Hydrolase;Iontransport;Membrane;Mitochondrion;Mitochondrioninnermembrane;Nucleotide-binding;Phosphoprotein;Polymorphism;Referenceproteome;Transitpeptide;Transport	F1F0-ATP synthase (EC 3.6.3.14), mitochondrial	19.7586	16.9915	18.5392	15.5999	18.7004	17.6623	18.0533	13.2079	18.3992	16.7724	19.8391	20.3098	19.9771	16.438	16.7988	17.9504	16.2962	17.9802	16.6899	20.0907	19.6965	19.4879	14.1944	14.0827	13.279	15.2287	15.3291	17.7545
+	2.92759	1.46139	KRT79	A5A6M8;O43790;O95678;P02538;P04259;P08670;P08729;P12035;P13647;P48668;P78386;Q01546;Q5XKE5;Q8N1N4;Q9NSB2;A5A6M8;O95678;P02538;P04104;P04259;P04264;P12035;P13647;P35908;P48668;Q01546;Q3TTY5;Q5XKE5;Q7Z794;A5A6M8;O95678;P02538;P04104;P04259;P08729;P12035;P13647;P19013;P35908;P48668;Q01546;Q14CN4;Q14CN4-2;Q14CN4-3;Q3SY84;Q3TTY5;Q5XKE5;Q7Z794;Q86Y46-2;Q8HZR5;Q9NSB2;A5A6M8;O95678;P02538;P04104;P04259;P…	Q14533;P78385;Q8N1N4;Q8N1N4-2;P13647;P50446;P12035;Q01546;O95678;P97861;Q9Z331;O43790;P48668;Q9DCV7;Q9NSB2;P02538;Q4FZU2;P08670;P78386;Q5R1W8;A5A6M8;Q5XKE5;P08729;A5A6N0;P05787;P05787-2;P04259;P14136;P14136-3;P14136-2;P03995;P03995-2;P35908;Q3TTY5;Q7Z794;P13647;P50446;P12035;Q01546;O95678;Q9Z331;P48668;P04264;P02538;A5A6M6;A5A6M8;Q5XKE5;P05787;P05787-2;P04104;P04259;P35908;Q3TTY5;Q7Z794;P13647;P5…	K22O_HUMAN;K2C3_HUMAN;K2C5_HUMAN;K2C5_PANTR;K2C6A_HUMAN;K2C6B_HUMAN;K2C6C_HUMAN;K2C75_HUMAN;K2C78_HUMAN;K2C79_HUMAN;K2C7_HUMAN;KRT84_HUMAN;KRT85_HUMAN;KRT86_HUMAN;VIME_HUMAN;K22E_HUMAN;K22E_MOUSE;K22O_HUMAN;K2C1B_HUMAN;K2C1_HUMAN;K2C1_MOUSE;K2C3_HUMAN;K2C5_HUMAN;K2C5_PANTR;K2C6A_HUMAN;K2C6B_HUMAN;K2C6C_HUMAN;K2C75_HUMAN;K2C79_HUMAN;K22E_HUMAN;K22E_MOUSE;K22O_HUMAN;K2C1B_HUMAN;K2C1_MOUSE;K2C3_HUMA…	Keratin, type II cytoskeletal 5;Keratin, type II cytoskeletal 5;Keratin, type II cytoskeletal 5;Keratin, type II cytoskeletal 5;Keratin, type II cytoskeletal 5;Keratin, type II cytoskeletal 5;Keratin, type II cytoskeletal 5;Keratin, type II cytoskeletal 75;Keratin, type II cytoskeletal 3;Keratin, type II cytoskeletal 79	Color2 [A=255, R=255, G=0, B=0]	1	4		actin cytoskeleton organization;actin filament-based movement;actin filament-based process;actin-mediated cell contraction;actin-myosin filament sliding;activation of immune response;actomyosin structure organization;aging;anatomical structure development;anatomical structure homeostasis;anatomical structure morphogenesis;apoptosis;astrocyte development;astrocyte differentiation;Bergmann glial ce…	binding;carbohydrate binding;double-stranded RNA binding;enzyme binding;glycoprotein binding;identical protein binding;nucleic acid binding;protein binding;protein C-terminus binding;receptor activity;RNA binding;scaffold protein binding;structural constituent of cytoskeleton;structural constituent of epidermis;structural constituent of eye lens;structural molecule activity	adherens junction;anchoring junction;blood microparticle;cell body;cell junction;cell leading edge;cell part;cell projection;cell surface;cell-cell junction;cell-substrate adherens junction;cell-substrate junction;contractile fiber part;costamere;cytoplasm;cytoplasmic part;cytoskeletal part;cytoskeleton;cytosol;dystrophin-associated glycoprotein complex;extracellular matrix;extracellular membrane…	aging;anatomical structure development;anatomical structure morphogenesis;biological regulation;cell activation;cell death;cell development;cell differentiation;cell junction organization;cell motility;cell proliferation;cellular component assembly;cellular component disassembly;cellular component morphogenesis;cellular component movement;cellular component organization;cellular process;cytoskele…	cell body;cell leading edge;cell part;cell projection;cell surface;cytoplasm;cytoskeleton;cytosol;dystrophin-associated glycoprotein complex;extracellular matrix;extracellular organelle;extracellular space;Golgi apparatus;intracellular membrane-bounded organelle;intracellular non-membrane-bounded organelle;intracellular organelle;macromolecular complex;membrane;microbody;mitochondrion;neuron proj…		Filament;Filament_head	AAAGACA,MIR-511;AACTTT_UNKNOWN;ACEVEDO_FGFR1_TARGETS_IN_PROSTATE_CANCER_MODEL_DN;ACEVEDO_FGFR1_TARGETS_IN_PROSTATE_CANCER_MODEL_UP;ACEVEDO_LIVER_CANCER_DN;ACEVEDO_LIVER_CANCER_UP;ACEVEDO_METHYLATED_IN_LIVER_CANCER_DN;ACOSTA_PROLIFERATION_INDEPENDENT_MYC_TARGETS_DN;ACTIVATION_OF_IMMUNE_RESPONSE;ACUTE_INFLAMMATORY_RESPONSE;AKT_UP.V1_DN;AKT_UP_MTOR_DN.V1_DN;ALK_DN.V1_UP;AMIT_SERUM_RESPONSE_240_MCF10…	3D-structure;Acetylation;Allergen;Alternativesplicing;Cataract;Cellmembrane;Citrullination;Coiledcoil;Completeproteome;Cornealdystrophy;Cytoplasm;Cytoskeleton;Directproteinsequencing;Diseasemutation;Ectodermaldysplasia;Epidermolysisbullosa;Glycoprotein;Host-virusinteraction;Hypotrichosis;Ichthyosis;Intermediatefilament;Keratin;Leukodystrophy;Membrane;Methylation;Nucleus;Palmoplantarkeratoderma;Ph…		16.139	18.2231	16.6129	18.2214	16.1295	15.1528	14.0763	19.4649	19.0581	19.3872	16.0962	14.7856	14.8052	18.2696	17.5278	18.0112	16.2772	16.7636	17.0942	12.3904	15.3598	15.8218	19.8851	20.0206	19.844	14.2228	14.0956	14.6812
+	3.75155	1.46877	PSMB6	P28072	P28072	PSB6_HUMAN	Proteasome subunit beta type-6	Color2 [A=255, R=255, G=0, B=0]	1	4		activation of immune response;activation of innate immune response;anaphase-promoting complex-dependent proteasomal ubiquitin-dependent protein catabolic process;antigen processing and presentation;antigen processing and presentation of exogenous antigen;antigen processing and presentation of exogenous peptide antigen;antigen processing and presentation of exogenous peptide antigen via MHC class …	catalytic activity;endopeptidase activity;hydrolase activity;peptidase activity;peptidase activity, acting on L-amino acid peptides;threonine-type endopeptidase activity;threonine-type peptidase activity	cell part;cytoplasm;cytoplasmic part;cytosol;extracellular membrane-bounded organelle;extracellular organelle;extracellular region part;extracellular vesicular exosome;Golgi apparatus;intracellular membrane-bounded organelle;intracellular organelle;intracellular organelle part;intracellular part;macromolecular complex;membrane-bounded organelle;membrane-bounded vesicle;nuclear part;nucleoplasm;nu…	biological regulation;catabolic process;cell cycle;cell death;cellular metabolic process;cellular nitrogen compound metabolic process;cellular process;death;immune system process;macromolecule metabolic process;macromolecule modification;metabolic process;mitotic cell cycle;nitrogen compound metabolic process;primary metabolic process;protein metabolic process;protein modification by small protei…	cell part;cytoplasm;cytosol;extracellular organelle;Golgi apparatus;intracellular membrane-bounded organelle;intracellular organelle;macromolecular complex;nucleoplasm;nucleus;organelle;proteasome complex;protein complex;vesicle	Proteasome	Proteasome	BASAKI_YBX1_TARGETS_UP;BIOCARTA_PROTEASOME_PATHWAY;BLALOCK_ALZHEIMERS_DISEASE_DN;BORCZUK_MALIGNANT_MESOTHELIOMA_UP;BYSTRYKH_HEMATOPOIESIS_STEM_CELL_AND_BRAIN_QTL_CIS;BYSTRYKH_HEMATOPOIESIS_STEM_CELL_QTL_CIS;BYSTRYKH_SCP2_QTL;CASORELLI_ACUTE_PROMYELOCYTIC_LEUKEMIA_DN;CHARAFE_BREAST_CANCER_LUMINAL_VS_MESENCHYMAL_DN;CHESLER_BRAIN_QTL_CIS;chr17p13;GCM_BECN1;GSE1460_CORD_VS_ADULT_BLOOD_NAIVE_CD4_TCELL…	3D-structure;Acetylation;Completeproteome;Cytoplasm;Directproteinsequencing;Host-virusinteraction;Hydrolase;Nucleus;Polymorphism;Protease;Proteasome;Referenceproteome;Threonineprotease;Zymogen	20S proteasome;26S proteasome;PA28-20S proteasome;PA28gamma-20S proteasome;PA700-20S-PA28 complex	15.4197	18.964	18.9814	19.3445	19.1353	18.9476	18.9791	18.1277	18.3154	18.1895	18.1338	18.3985	18.2696	17.4444	17.2295	16.4443	18.0553	17.9919	18.2375	17.3537	17.291	16.9606	12.0899	14.8976	15.4923	16.1544	16.4214	16.5642
+	5.46591	1.47919	KRT9	P02533;P08727;P08779;P13645;P19012;P35527;Q04695;Q99456;P35527	P08779;P02533;Q04695;A5A6M0;P05784;P35527;Q99456;P13645;P08727;P19012;P35527	K1C10_HUMAN;K1C12_HUMAN;K1C14_HUMAN;K1C15_HUMAN;K1C16_HUMAN;K1C17_HUMAN;K1C19_HUMAN;K1C9_HUMAN;K1C9_HUMAN	Keratin, type I cytoskeletal 14;Keratin, type I cytoskeletal 9	Color2 [A=255, R=255, G=0, B=0]	1	4		actin cytoskeleton organization;actin filament-based process;actomyosin structure organization;aging;anatomical structure development;anatomical structure morphogenesis;biological regulation;cell differentiation;cell differentiation involved in embryonic placenta development;cell junction assembly;cell junction organization;cell migration;cell motility;cell proliferation;cell-substrate junction a…	binding;MHC class II protein binding;MHC class II receptor activity;MHC protein binding;molecular transducer activity;protein binding;receptor activity;receptor binding;scaffold protein binding;signal transducer activity;signaling receptor activity;structural constituent of cytoskeleton;structural constituent of epidermis;structural constituent of muscle;structural molecule activity;transmembrane…	cell part;cell periphery;contractile fiber part;costamere;cytoplasm;cytoplasmic part;cytoskeletal part;cytoskeleton;cytosol;dystrophin-associated glycoprotein complex;extracellular membrane-bounded organelle;extracellular organelle;extracellular region part;extracellular space;extracellular vesicular exosome;intermediate filament;intracellular membrane-bounded organelle;intracellular non-membrane…	aging;anatomical structure development;anatomical structure morphogenesis;biological regulation;cell differentiation;cell junction organization;cell motility;cell proliferation;cellular component assembly;cellular component movement;cellular component organization;cellular process;cytoskeleton organization;developmental process;immune system process;locomotion;molting cycle;multicellular organism…	cell part;cytoplasm;cytoskeleton;cytosol;dystrophin-associated glycoprotein complex;extracellular organelle;extracellular space;intracellular membrane-bounded organelle;intracellular non-membrane-bounded organelle;intracellular organelle;macromolecular complex;membrane;nucleus;organelle;plasma membrane;protein complex;vesicle		Filament	ACEVEDO_FGFR1_TARGETS_IN_PROSTATE_CANCER_MODEL_DN;ACEVEDO_LIVER_CANCER_WITH_H3K9ME3_UP;ACOSTA_PROLIFERATION_INDEPENDENT_MYC_TARGETS_DN;ACTIN_CYTOSKELETON_ORGANIZATION_AND_BIOGENESIS;ACTIN_FILAMENT_BASED_PROCESS;AFFAR_YY1_TARGETS_UP;AGUIRRE_PANCREATIC_CANCER_COPY_NUMBER_UP;AKT_UP.V1_DN;AMIT_EGF_RESPONSE_480_HELA;AMIT_SERUM_RESPONSE_120_MCF10A;AMIT_SERUM_RESPONSE_480_MCF10A;ANATOMICAL_STRUCTURE_DEV…	3D-structure;Alternativesplicing;Coiledcoil;Completeproteome;Cornealdystrophy;Cytoplasm;Directproteinsequencing;Diseasemutation;Disulfidebond;Ectodermaldysplasia;Epidermolysisbullosa;Host-virusinteraction;Ichthyosis;Intermediatefilament;Keratin;Nucleus;Palmoplantarkeratoderma;Phosphoprotein;Polymorphism;Referenceproteome		25.709	29.8131	29.7962	29.694	27.7	27.6938	27.649	27.779	27.6231	27.5713	27.3133	27.33	27.4009	26.627	26.5454	26.5609	28.6404	28.6651	28.5702	26.1376	26.1104	26.1322	23.9297	23.7489	23.807	25.3787	25.3639	25.389
+	3.9346	1.51883	KPRP	Q5T749	Q5T749	KPRP_HUMAN	Keratinocyte proline-rich protein	Color2 [A=255, R=255, G=0, B=0]	1	4				cell part;cytoplasm;extracellular membrane-bounded organelle;extracellular organelle;extracellular region part;extracellular vesicular exosome;intracellular part;membrane-bounded organelle;membrane-bounded vesicle;organelle;vesicle		cell part;cytoplasm;extracellular organelle;organelle;vesicle			chr1q21;DARWICHE_PAPILLOMA_RISK_HIGH_UP;DARWICHE_PAPILLOMA_RISK_LOW_UP;DARWICHE_SKIN_TUMOR_PROMOTER_DN;DARWICHE_SQUAMOUS_CELL_CARCINOMA_DN;GGCAGCT,MIR-22;GSE19825_NAIVE_VS_IL2RALOW_DAY3_EFF_CD8_TCELL_UP;GSE30083_SP3_VS_SP4_THYMOCYTE_UP;GSE33513_TCF7_KO_VS_HET_EARLY_THYMIC_PROGENITOR_UP;GSE7852_TREG_VS_TCONV_THYMUS_DN	Completeproteome;Cytoplasm;Phosphoprotein;Polymorphism;Referenceproteome		20.1066	22.8251	22.6989	22.4103	20.7298	20.9143	20.5683	21.413	21.3916	21.4437	20.4793	20.7964	21.2863	20.1997	20.3243	19.5433	21.7336	21.7033	21.4927	17.9851	19.8963	19.5394	17.8584	17.2599	17.4765	19.3025	19.1121	18.9616
+	5.76486	1.53902	BLMH	Q13867	Q13867	BLMH_HUMAN	Bleomycin hydrolase	Color2 [A=255, R=255, G=0, B=0]	1	4		antigen processing and presentation;antigen processing and presentation of peptide antigen;antigen processing and presentation of peptide antigen via MHC class I;cellular macromolecule metabolic process;cellular metabolic process;cellular process;cellular protein metabolic process;immune system process;macromolecule metabolic process;macromolecule modification;metabolic process;primary metabolic …	aminopeptidase activity;carboxypeptidase activity;catalytic activity;cysteine-type endopeptidase activity;cysteine-type peptidase activity;endopeptidase activity;exopeptidase activity;hydrolase activity;peptidase activity;peptidase activity, acting on L-amino acid peptides	cell part;cytoplasm;cytoplasmic part;cytosol;extracellular membrane-bounded organelle;extracellular organelle;extracellular region part;extracellular vesicular exosome;intracellular membrane-bounded organelle;intracellular organelle;intracellular organelle part;intracellular part;membrane-bounded organelle;membrane-bounded vesicle;nuclear part;nucleoplasm;nucleus;organelle;organelle part;vesicle	cellular metabolic process;cellular process;immune system process;macromolecule metabolic process;macromolecule modification;metabolic process;primary metabolic process;protein metabolic process;protein modification by small protein conjugation or removal;protein modification process;proteolysis;response to chemical stimulus;response to drug;response to stimulus	cell part;cytoplasm;cytosol;extracellular organelle;intracellular membrane-bounded organelle;intracellular organelle;nucleoplasm;nucleus;organelle;vesicle		Peptidase_C1_2	ACOSTA_PROLIFERATION_INDEPENDENT_MYC_TARGETS_UP;ALFANO_MYC_TARGETS;AMINOPEPTIDASE_ACTIVITY;ATGCTGC,MIR-103,MIR-107;BASSO_B_LYMPHOCYTE_NETWORK;BORCZUK_MALIGNANT_MESOTHELIOMA_UP;BROWNE_HCMV_INFECTION_16HR_UP;BROWNE_HCMV_INFECTION_24HR_UP;CAIRO_HEPATOBLASTOMA_CLASSES_UP;CARBOXYPEPTIDASE_ACTIVITY;CASORELLI_ACUTE_PROMYELOCYTIC_LEUKEMIA_DN;CELLULAR_MACROMOLECULE_METABOLIC_PROCESS;CELLULAR_PROTEIN_METAB…	3D-structure;Acetylation;Completeproteome;Cytoplasm;Directproteinsequencing;Hydrolase;Polymorphism;Protease;Referenceproteome;Thiolprotease		19.3588	21.784	21.6489	21.8294	20.9025	20.8887	20.8474	20.7905	20.8867	20.7835	20.0402	20.3594	20.0449	19.5261	19.0088	19.4627	20.8063	20.9033	21.0886	19.2886	19.5752	19.4335	14.8179	19.8081	16.6985	19.2796	19.0148	19.011
+	5.90243	1.54592	KRT1	A5A6M8;O95678;P02538;P04104;P04259;P04264;P12035;P13647;P35908;P48668;Q01546;Q3TTY5;Q5XKE5;Q7Z794;A5A6M8;O95678;P02538;P04104;P04259;P04264;P12035;P13647;P35908;P48668;Q01546;Q3TTY5;Q7Z794;A5A6M8;O95678;P02538;P04104;P04259;P08729;P12035;P13647;P19013;P35908;P48668;Q01546;Q14CN4;Q14CN4-2;Q14CN4-3;Q3SY84;Q3TTY5;Q5XKE5;Q7Z794;Q86Y46-2;Q8HZR5;Q9NSB2;A5A6M8;O95678;P02538;P04104;P04259;P08729;P12035;P…	P35908;Q3TTY5;Q7Z794;P13647;P50446;P12035;Q01546;O95678;Q9Z331;P48668;P04264;P02538;A5A6M6;A5A6M8;Q5XKE5;P05787;P05787-2;P04104;P04259;P35908;Q3TTY5;Q7Z794;P13647;P50446;P12035;Q01546;O95678;Q9Z331;P48668;P04264;P02538;A5A6M6;A5A6M8;P05787;P05787-2;P04104;P04259;P35908;Q3TTY5;Q7Z794;P13647;P50446;P12035;Q8HZR5;Q01546;Q7RTS7;O95678;P19013;Q9Z331;P48668;Q3SY84;Q14CN4;Q14CN4-2;Q14CN4-3;Q86Y46;Q86Y46…	K22E_HUMAN;K22E_MOUSE;K22O_HUMAN;K2C1B_HUMAN;K2C1_HUMAN;K2C1_MOUSE;K2C3_HUMAN;K2C5_HUMAN;K2C5_PANTR;K2C6A_HUMAN;K2C6B_HUMAN;K2C6C_HUMAN;K2C75_HUMAN;K2C79_HUMAN;K22E_HUMAN;K22E_MOUSE;K22O_HUMAN;K2C1B_HUMAN;K2C1_HUMAN;K2C1_MOUSE;K2C3_HUMAN;K2C5_HUMAN;K2C5_PANTR;K2C6A_HUMAN;K2C6B_HUMAN;K2C6C_HUMAN;K2C75_HUMAN;K22E_HUMAN;K22E_MOUSE;K22O_HUMAN;K2C1B_HUMAN;K2C1_MOUSE;K2C3_HUMAN;K2C4_HUMAN;K2C5_HUMAN;K2…	Keratin, type II cytoskeletal 5;Keratin, type II cytoskeletal 5;Keratin, type II cytoskeletal 5;Keratin, type II cytoskeletal 5;Keratin, type II cytoskeletal 5;Keratin, type II cytoskeletal 1;Keratin, type II cytoskeletal 1;Keratin, type II cytoskeletal 6B;Keratin, type II cytoskeletal 1;Keratin, type II cytoskeletal 1;Keratin, type II cytoskeletal 1	Color2 [A=255, R=255, G=0, B=0]	1	4		actin cytoskeleton organization;actin filament-based process;activation of immune response;actomyosin structure organization;anatomical structure development;anatomical structure homeostasis;anatomical structure morphogenesis;biological regulation;cell activation;cell differentiation;cell differentiation involved in embryonic placenta development;cell junction assembly;cell junction organization;…	binding;carbohydrate binding;enzyme binding;protein binding;receptor activity;scaffold protein binding;structural constituent of cytoskeleton;structural constituent of epidermis;structural molecule activity	blood microparticle;cell junction;cell part;cell surface;cell-cell junction;contractile fiber part;costamere;cytoplasm;cytoplasmic part;cytoskeletal part;cytoskeleton;cytosol;dystrophin-associated glycoprotein complex;extracellular matrix;extracellular membrane-bounded organelle;extracellular organelle;extracellular region part;extracellular space;extracellular vesicular exosome;Golgi apparatus;i…	anatomical structure development;anatomical structure morphogenesis;biological regulation;cell activation;cell differentiation;cell junction organization;cell motility;cell proliferation;cellular component assembly;cellular component movement;cellular component organization;cellular process;cytoskeleton organization;developmental process;homeostatic process;immune system process;locomotion;macrom…	cell part;cell surface;cytoplasm;cytoskeleton;cytosol;dystrophin-associated glycoprotein complex;extracellular matrix;extracellular organelle;extracellular space;Golgi apparatus;intracellular membrane-bounded organelle;intracellular non-membrane-bounded organelle;intracellular organelle;macromolecular complex;membrane;mitochondrion;nucleoplasm;nucleus;organelle;plasma membrane;protein complex;ves…		Filament	ACEVEDO_FGFR1_TARGETS_IN_PROSTATE_CANCER_MODEL_DN;ACEVEDO_FGFR1_TARGETS_IN_PROSTATE_CANCER_MODEL_UP;ACEVEDO_LIVER_CANCER_DN;ACEVEDO_METHYLATED_IN_LIVER_CANCER_DN;ACOSTA_PROLIFERATION_INDEPENDENT_MYC_TARGETS_DN;ACTIVATION_OF_IMMUNE_RESPONSE;ACUTE_INFLAMMATORY_RESPONSE;AKT_UP.V1_DN;AKT_UP_MTOR_DN.V1_DN;AMIT_SERUM_RESPONSE_240_MCF10A;AMIT_SERUM_RESPONSE_480_MCF10A;ANATOMICAL_STRUCTURE_DEVELOPMENT;AN…	3D-structure;Acetylation;Allergen;Alternativesplicing;Cellmembrane;Citrullination;Coiledcoil;Completeproteome;Cornealdystrophy;Cytoplasm;Cytoskeleton;Directproteinsequencing;Diseasemutation;Ectodermaldysplasia;Epidermolysisbullosa;Glycoprotein;Host-virusinteraction;Hypotrichosis;Ichthyosis;Intermediatefilament;Keratin;Membrane;Methylation;Nucleus;Palmoplantarkeratoderma;Phosphoprotein;Polymorphis…		25.6806	30.6526	30.6122	30.4982	28.3669	28.2928	28.2897	28.4356	28.4047	28.1387	27.9685	28.0269	27.9494	27.5783	27.6121	27.5915	28.932	28.997	28.9288	26.7053	26.9853	26.764	24.6868	24.6316	24.6042	26.1535	26.095	26.1114
+	2.70643	1.55683	PSMA7	O14818	O14818;O14818-2	PSA7_HUMAN	Proteasome subunit alpha type-7	Color2 [A=255, R=255, G=0, B=0]	1	4		activation of immune response;activation of innate immune response;anaphase-promoting complex-dependent proteasomal ubiquitin-dependent protein catabolic process;antigen processing and presentation;antigen processing and presentation of exogenous antigen;antigen processing and presentation of exogenous peptide antigen;antigen processing and presentation of exogenous peptide antigen via MHC class …	binding;catalytic activity;endopeptidase activity;hydrolase activity;identical protein binding;peptidase activity;peptidase activity, acting on L-amino acid peptides;protein binding;threonine-type endopeptidase activity;threonine-type peptidase activity	cell part;cytoplasm;cytoplasmic part;cytosol;extracellular membrane-bounded organelle;extracellular organelle;extracellular region part;extracellular vesicular exosome;intracellular membrane-bounded organelle;intracellular organelle;intracellular organelle part;intracellular part;macromolecular complex;membrane-bounded organelle;membrane-bounded vesicle;nuclear part;nucleoplasm;nucleus;organelle;…	biological regulation;catabolic process;cell cycle;cell death;cellular metabolic process;cellular nitrogen compound metabolic process;cellular process;death;immune system process;macromolecule metabolic process;macromolecule modification;metabolic process;mitotic cell cycle;nitrogen compound metabolic process;primary metabolic process;protein metabolic process;protein modification by small protei…	cell part;cytoplasm;cytosol;extracellular organelle;intracellular membrane-bounded organelle;intracellular organelle;macromolecular complex;nucleoplasm;nucleus;organelle;proteasome complex;protein complex;vesicle	Proteasome	Proteasome;Proteasome_A_N	AGUIRRE_PANCREATIC_CANCER_COPY_NUMBER_UP;APPIERTO_RESPONSE_TO_FENRETINIDE_UP;BERENJENO_TRANSFORMED_BY_RHOA_UP;BIOCARTA_ACTINY_PATHWAY;BIOCARTA_PROTEASOME_PATHWAY;BLALOCK_ALZHEIMERS_DISEASE_DN;CHANG_CORE_SERUM_RESPONSE_UP;chr20q13;DIAZ_CHRONIC_MEYLOGENOUS_LEUKEMIA_UP;DODD_NASOPHARYNGEAL_CARCINOMA_DN;GARCIA_TARGETS_OF_FLI1_AND_DAX1_DN;GARY_CD5_TARGETS_DN;GCAAAAA,MIR-129;GINESTIER_BREAST_CANCER_20Q1…	3D-structure;Acetylation;Alternativesplicing;Completeproteome;Cytoplasm;Directproteinsequencing;Glycoprotein;Host-virusinteraction;Hydrolase;Nucleus;Phosphoprotein;Protease;Proteasome;Referenceproteome;Threonineprotease	20S proteasome;26S proteasome;PA28-20S proteasome;PA28gamma-20S proteasome;PA700-20S-PA28 complex	16.5086	18.6911	15.34	19.7987	19.681	20.0261	20.1569	18.6712	19.6437	18.4097	19.6556	19.888	19.3273	15.6686	17.8602	18.3482	18.8277	19.1928	19.5645	19.781	14.7469	18.9453	14.8946	13.4801	15.6164	17.136	14.0026	17.3932
+	6.1377	1.56586	DSG1	Q02413	Q02413	DSG1_HUMAN	Desmoglein-1	Color2 [A=255, R=255, G=0, B=0]	1	4		apoptosis;biological adhesion;biological regulation;calcium-dependent cell-cell adhesion;cell adhesion;cell death;cell junction assembly;cell junction organization;cell-cell adhesion;cell-cell junction assembly;cell-cell junction organization;cellular component assembly;cellular component assembly at cellular level;cellular component disassembly;cellular component disassembly at cellular level;ce…	binding;calcium ion binding;cation binding;gamma-catenin binding;ion binding;metal ion binding;protein binding;toxin binding	anchoring junction;apical plasma membrane;cell junction;cell part;cell-cell junction;cytoplasmic part;cytosol;desmosome;extracellular membrane-bounded organelle;extracellular organelle;extracellular region part;extracellular vesicular exosome;integral to membrane;internal side of plasma membrane;intracellular part;intrinsic to membrane;lateral plasma membrane;membrane;membrane part;membrane-bound…	biological adhesion;biological regulation;cell adhesion;cell death;cell junction organization;cellular component assembly;cellular component disassembly;cellular component organization;cellular process;death;multicellular organismal process;regulation of protein stability;response to chemical stimulus;response to endogenous stimulus;response to stimulus	cell part;cytosol;extracellular organelle;membrane;organelle;plasma membrane;vesicle	Staphylococcus aureus infection	Cadherin;Cadherin_C	ALFANO_MYC_TARGETS;CHANG_IMMORTALIZED_BY_HPV31_DN;CHIANG_LIVER_CANCER_SUBCLASS_CTNNB1_UP;chr18q12;CHYLA_CBFA2T3_TARGETS_UP;CTTTGA_V$LEF1_Q2;CYCLIN_D1_KE_.V1_DN;GGGTGGRR_V$PAX4_03;GGGYGTGNY_UNKNOWN;GSE12845_IGD_POS_BLOOD_VS_NAIVE_TONSIL_BCELL_UP;GSE13306_TREG_VS_TCONV_LAMINA_PROPRIA_UP;GSE15324_ELF4_KO_VS_WT_NAIVE_CD8_TCELL_DN;GSE17974_IL4_AND_ANTI_IL12_VS_UNTREATED_72H_ACT_CD4_TCELL_UP;GSE18791_C…	Alternativesplicing;Calcium;Celladhesion;Celljunction;Cellmembrane;Cleavageonpairofbasicresidues;Completeproteome;Glycoprotein;Hypotrichosis;Membrane;Metal-binding;Palmoplantarkeratoderma;Phosphoprotein;Polymorphism;Referenceproteome;Repeat;Signal;Transmembrane;Transmembranehelix		19.0994	23.2305	23.1774	23.0827	22.0122	22.0037	21.8188	21.9898	21.9932	21.6892	21.6524	21.7789	21.8439	21.1155	20.7673	20.8061	22.7603	22.6948	22.916	20.4148	20.6245	20.3826	17.1039	18.2588	18.1665	19.4536	19.9152	19.9013
+	1.63039	1.57026	KRT13	A5A6M5;O76011;P13646;Q14525;Q15323;Q9C075;A5A6M5;O76013;P02533;P08727;P08779;P13645;P13646;P19012;Q04695;Q14525;Q15323;Q2M2I5;P02533;P08727;P08779;P13646;P19012;Q04695;P02533;P08779;P13646;P02533;P08779;P13646;P19012;P02533;P08779;P13646;P19012;Q04695;P13645;P13646;P13645;P13646;P19012;P13645;P13646;P19012;Q2M2I5;P13645;P13646;Q2M2I5;P13646;P13646;P19012;P13646;P19012;Q99456	O76011;Q9C075;O76009;P13646;P13646-2;P13646-3;P35900;A5A6P3;Q14525;Q15323;A5A6M5;Q6A162;P08779;Q7Z3Y7;P13646;P13646-2;P13646-3;P02533;Q14525;Q92764;O76015;O76014;O76013;O76013-2;Q04695;A5A6M0;P05783;P05784;Q15323;A5A6M5;Q14532;P13645;P08727;Q2M2I5;P19012;P08779;P13646;P13646-3;P02533;P35900;Q04695;A5A6M0;P08727;P19012;P19012-2;Q8N1A0;Q8N1A0-2;P08779;P13646;P13646-2;P13646-3;P02533;P19012;P08779;P…	K1C13_HUMAN;K1C23_HUMAN;K1H1_HUMAN;K1H1_PANTR;KRT34_HUMAN;KT33B_HUMAN;K1C10_HUMAN;K1C13_HUMAN;K1C14_HUMAN;K1C15_HUMAN;K1C16_HUMAN;K1C17_HUMAN;K1C19_HUMAN;K1C24_HUMAN;K1H1_HUMAN;K1H1_PANTR;KRT36_HUMAN;KT33B_HUMAN;K1C13_HUMAN;K1C14_HUMAN;K1C15_HUMAN;K1C16_HUMAN;K1C17_HUMAN;K1C19_HUMAN;K1C13_HUMAN;K1C14_HUMAN;K1C16_HUMAN;K1C13_HUMAN;K1C14_HUMAN;K1C15_HUMAN;K1C16_HUMAN;K1C13_HUMAN;K1C14_HUMAN;K1C15_H…	Keratin, type I cuticular Ha1;Keratin, type I cuticular Ha1;Keratin, type I cytoskeletal 14;Keratin, type I cytoskeletal 14;Keratin, type I cytoskeletal 14;Keratin, type I cytoskeletal 14;Keratin, type I cytoskeletal 10;Keratin, type I cytoskeletal 10;Keratin, type I cytoskeletal 10;Keratin, type I cytoskeletal 10;Keratin, type I cytoskeletal 13;Keratin, type I cytoskeletal 13;Keratin, type I cyt…	Color2 [A=255, R=255, G=0, B=0]	1	4		actin cytoskeleton organization;actin filament-based process;actomyosin structure organization;aging;anatomical structure development;anatomical structure morphogenesis;apoptosis;biological regulation;cell communication;cell cycle;cell death;cell differentiation;cell differentiation involved in embryonic placenta development;cell junction assembly;cell junction organization;cell migration;cell mo…	binding;MHC class II protein binding;MHC class II receptor activity;MHC protein binding;molecular transducer activity;protein binding;receptor activity;receptor binding;scaffold protein binding;signal transducer activity;signaling receptor activity;structural constituent of cytoskeleton;structural constituent of epidermis;structural constituent of muscle;structural molecule activity;transmembrane…	cell part;cell periphery;centriolar satellite;contractile fiber part;costamere;cytoplasm;cytoplasmic part;cytoskeletal part;cytoskeleton;cytosol;dystrophin-associated glycoprotein complex;extracellular membrane-bounded organelle;extracellular organelle;extracellular region part;extracellular space;extracellular vesicular exosome;intermediate filament;intermediate filament cytoskeleton;intracellul…	aging;anatomical structure development;anatomical structure morphogenesis;biological regulation;cell communication;cell cycle;cell death;cell differentiation;cell junction organization;cell motility;cell proliferation;cellular component assembly;cellular component movement;cellular component organization;cellular process;cytoskeleton organization;death;developmental process;establishment of local…	cell part;cytoplasm;cytoskeleton;cytosol;dystrophin-associated glycoprotein complex;extracellular organelle;extracellular space;intracellular membrane-bounded organelle;intracellular non-membrane-bounded organelle;intracellular organelle;macromolecular complex;membrane;microtubule organizing center;nucleolus;nucleus;organelle;plasma membrane;protein complex;vesicle		Filament	AACTTT_UNKNOWN;ACEVEDO_FGFR1_TARGETS_IN_PROSTATE_CANCER_MODEL_DN;ACEVEDO_LIVER_CANCER_UP;ACEVEDO_LIVER_CANCER_WITH_H3K9ME3_UP;ACEVEDO_METHYLATED_IN_LIVER_CANCER_DN;ACOSTA_PROLIFERATION_INDEPENDENT_MYC_TARGETS_DN;ACTIN_CYTOSKELETON_ORGANIZATION_AND_BIOGENESIS;ACTIN_FILAMENT_BASED_PROCESS;AFFAR_YY1_TARGETS_UP;AGUIRRE_PANCREATIC_CANCER_COPY_NUMBER_UP;AKT_UP.V1_DN;AKT_UP.V1_UP;AKT_UP_MTOR_DN.V1_UP;AL…	3D-structure;Acetylation;Alternativesplicing;Apoptosis;Cellcycle;Coiledcoil;Completeproteome;Cornealdystrophy;Cytoplasm;Directproteinsequencing;Diseasemutation;Disulfidebond;Ectodermaldysplasia;Epidermolysisbullosa;Glycoprotein;Host-virusinteraction;Ichthyosis;Intermediatefilament;Keratin;Nucleus;Palmoplantarkeratoderma;Phosphoprotein;Polymorphism;Referenceproteome		20.2942	16.7502	16.8375	17.546	17.9305	18.2237	18.3489	21.2043	21.238	21.0812	19.236	19.1226	19.239	20.3078	20.2865	20.2084	24.3848	24.4571	24.7359	17.7653	18.576	18.0608	12.8152	15.4525	14.2099	20.9232	20.9076	20.8253
+	2.9019	1.57902	TGM1	P22735	P22735;P22735-2;P22758	TGM1_HUMAN	Protein-glutamine gamma-glutamyltransferase K	Color2 [A=255, R=255, G=0, B=0]	1	4		anatomical structure morphogenesis;cell differentiation;cell envelope organization;cellular component organization;cellular component organization or biogenesis;cellular developmental process;cellular macromolecule metabolic process;cellular metabolic process;cellular process;cellular protein metabolic process;developmental process;epidermal cell differentiation;epithelial cell differentiation;ex…	binding;catalytic activity;cation binding;ion binding;metal ion binding;protein-glutamine gamma-glutamyltransferase activity;transferase activity;transferase activity, transferring acyl groups;transferase activity, transferring amino-acyl groups	adherens junction;anchoring junction;cell junction;cell part;cell-cell adherens junction;cell-cell junction;cornified envelope;cytoskeleton;extracellular membrane-bounded organelle;extracellular organelle;extracellular region part;extracellular vesicular exosome;intracellular non-membrane-bounded organelle;intracellular organelle;intracellular part;intrinsic to membrane;membrane part;membrane-bou…	anatomical structure morphogenesis;cell differentiation;cell envelope organization;cellular component organization;cellular metabolic process;cellular process;developmental process;external encapsulating structure organization;macromolecule metabolic process;macromolecule modification;metabolic process;primary metabolic process;protein metabolic process;protein modification process	cell part;cytoskeleton;extracellular organelle;intracellular non-membrane-bounded organelle;intracellular organelle;organelle;vesicle		Transglut_C;Transglut_core;Transglut_N	ALTEMEIER_RESPONSE_TO_LPS_WITH_MECHANICAL_VENTILATION;AMIT_SERUM_RESPONSE_240_MCF10A;BILD_MYC_ONCOGENIC_SIGNATURE;CAGGTG_V$E12_Q6;chr14q11;CORNIFIED_ENVELOPE;COULOUARN_TEMPORAL_TGFB1_SIGNATURE_DN;CTIP_DN.V1_DN;CTTTGA_V$LEF1_Q2;CYTOSKELETON;DODD_NASOPHARYNGEAL_CARCINOMA_UP;ENK_UV_RESPONSE_EPIDERMIS_UP;ESC_J1_UP_EARLY.V1_DN;ESC_J1_UP_LATE.V1_DN;ESC_V6.5_UP_EARLY.V1_DN;ESC_V6.5_UP_LATE.V1_DN;FORTSCH…	3D-structure;Acyltransferase;Alternativesplicing;Calcium;Completeproteome;Diseasemutation;Ichthyosis;Keratinization;Lipoprotein;Membrane;Metal-binding;Phosphoprotein;Polymorphism;Referenceproteome;Transferase		16.8233	21.4213	21.4343	21.6811	20.0787	19.3119	19.6869	21.5414	21.6384	21.3644	19.5943	20.1719	20.4596	20.1887	20.3058	20.6912	21.3084	21.3888	21.3581	19.8003	20.9205	19.668	14.3939	14.5312	15.1982	19.686	20.3908	21.0974
+	5.50609	1.58206	CPA4	Q9UI42;Q9UI42-2	Q9UI42;Q9UI42-2	CBPA4_HUMAN	Carboxypeptidase A4	Color2 [A=255, R=255, G=0, B=0]	1	4		cellular component organization;cellular component organization at cellular level;cellular component organization or biogenesis;cellular component organization or biogenesis at cellular level;cellular macromolecule metabolic process;cellular metabolic process;cellular process;cellular protein metabolic process;chromatin modification;chromatin organization;chromosome organization;covalent chromati…	binding;carboxypeptidase activity;catalytic activity;cation binding;exopeptidase activity;hydrolase activity;ion binding;metal ion binding;metallocarboxypeptidase activity;metalloexopeptidase activity;metallopeptidase activity;peptidase activity;peptidase activity, acting on L-amino acid peptides;transition metal ion binding;zinc ion binding	extracellular region	cellular component organization;cellular metabolic process;cellular process;chromatin modification;chromatin organization;chromosome organization;histone modification;macromolecule metabolic process;macromolecule modification;metabolic process;organelle organization;peptidyl-amino acid modification;primary metabolic process;protein acylation;protein metabolic process;protein modification process	extracellular region		Peptidase_M14;Propep_M14	BMI1_DN.V1_UP;BMI1_DN_MEL18_DN.V1_UP;BRUINS_UVC_RESPONSE_LATE;CAGGTCC,MIR-492;CAGGTG_V$E12_Q6;CHICAS_RB1_TARGETS_CONFLUENT;chr7q32;CTACCTC,LET-7A,LET-7B,LET-7C,LET-7D,LET-7E,LET-7F,MIR-98,LET-7G,LET-7I;CTGCAGY_UNKNOWN;GSE13493_CD4INTCD8POS_VS_CD8POS_THYMOCYTE_UP;GSE24634_NAIVE_CD4_TCELL_VS_DAY10_IL4_CONV_TREG_UP;GSE3982_EOSINOPHIL_VS_BASOPHIL_UP;GSE3982_EOSINOPHIL_VS_NEUTROPHIL_UP;GSE3982_EOSINOP…	3D-structure;Alternativesplicing;Carboxypeptidase;Completeproteome;Disulfidebond;Glycoprotein;Hydrolase;Metal-binding;Metalloprotease;Polymorphism;Protease;Referenceproteome;Secreted;Signal;Zinc;Zymogen		16.2575	18.4957	18.7046	18.8775	15.0612	15.6641	16.1266	18.1319	17.9939	17.4364	14.3959	15.1978	15.6358	14.9858	16.013	14.9678	17.4378	17.1969	16.8346	14.7748	16.2116	14.7856	13.8457	16.9039	13.2534	14.864	14.4393	14.021
+	4.67659	1.60057	SERPINB12	Q96P63-2	Q96P63;Q96P63-2	SPB12_HUMAN	Isoform 2 of Serpin B12	Color2 [A=255, R=255, G=0, B=0]	1	4		biological regulation;cell differentiation;cellular developmental process;cellular process;developmental process;hemopoietic progenitor cell differentiation;negative regulation of biological process;negative regulation of catabolic process;negative regulation of catalytic activity;negative regulation of endopeptidase activity;negative regulation of hydrolase activity;negative regulation of macrom…	binding;endopeptidase inhibitor activity;endopeptidase regulator activity;enzyme binding;enzyme inhibitor activity;enzyme regulator activity;peptidase inhibitor activity;peptidase regulator activity;protein binding;serine-type endopeptidase inhibitor activity	cell part;cytoplasm;extracellular membrane-bounded organelle;extracellular organelle;extracellular region part;extracellular space;extracellular vesicular exosome;intracellular part;membrane-bounded organelle;membrane-bounded vesicle;organelle;vesicle	biological regulation;cell differentiation;cellular process;developmental process	cell part;cytoplasm;extracellular organelle;extracellular space;organelle;vesicle		Serpin	ACEVEDO_LIVER_CANCER_WITH_H3K27ME3_UP;ACEVEDO_METHYLATED_IN_LIVER_CANCER_DN;BRUINS_UVC_RESPONSE_VIA_TP53_GROUP_A;chr18q21;ENZYME_INHIBITOR_ACTIVITY;ENZYME_REGULATOR_ACTIVITY;GSE14026_TH1_VS_TH17_UP;GSE17974_IL4_AND_ANTI_IL12_VS_UNTREATED_6H_ACT_CD4_TCELL_UP;GSE2706_R848_VS_LPS_2H_STIM_DC_UP;IWANAGA_CARCINOGENESIS_BY_KRAS_UP;PROTEASE_INHIBITOR_ACTIVITY;SERINE_TYPE_ENDOPEPTIDASE_INHIBITOR_ACTIVITY;…	Alternativesplicing;Completeproteome;Cytoplasm;Polymorphism;Proteaseinhibitor;Referenceproteome;Serineproteaseinhibitor		15.4438	22.4531	22.3266	22.3304	20.3079	20.6022	20.7084	20.5144	20.3563	20.7051	19.7549	19.9401	19.8153	19.5489	19.4116	19.702	21.0343	21.0586	21.175	18.7889	19.1817	19.103	15.0816	14.8192	17.7877	18.4045	19.2998	18.5593
+	6.63166	1.61334	DSC1	Q08554-2;Q08554-2;Q14574-2	Q08554;Q08554-2;Q14574-2;Q02487-2;Q08554-2	DSC1_HUMAN;DSC1_HUMAN;DSC3_HUMAN	Isoform 1B of Desmocollin-1;Isoform 1B of Desmocollin-1	Color2 [A=255, R=255, G=0, B=0]	1	4		biological adhesion;biological regulation;cell adhesion;cell communication;cell-cell adhesion;cellular process;cellular response to external stimulus;cellular response to extracellular stimulus;cellular response to nutrient levels;cellular response to starvation;cellular response to stimulus;cellular response to stress;chordate embryonic development;developmental process;embryo development;embryo…	binding;calcium ion binding;cation binding;gamma-catenin binding;ion binding;metal ion binding;protein binding	adherens junction;anchoring junction;cell junction;cell part;cell-cell adherens junction;cell-cell contact zone;cell-cell junction;cytoplasm;cytoplasmic part;cytoplasmic vesicle;desmosome;extracellular membrane-bounded organelle;extracellular organelle;extracellular region;extracellular region part;extracellular vesicular exosome;gap junction;integral to membrane;intercalated disc;intracellular o…	biological adhesion;biological regulation;cell adhesion;cell communication;cellular process;developmental process;embryo development;regulation of protein stability;response to external stimulus;response to extracellular stimulus;response to starvation;response to stimulus;response to stress	cell part;cytoplasm;extracellular organelle;extracellular region;intracellular organelle;membrane;organelle;plasma membrane;vesicle	Arrhythmogenic right ventricular cardiomyopathy (ARVC)	Cadherin;Cadherin_C;Cadherin_pro	AAAGACA,MIR-511;ACEVEDO_LIVER_CANCER_WITH_H3K27ME3_UP;AIGNER_ZEB1_TARGETS;ALCALAY_AML_BY_NPM1_LOCALIZATION_UP;ATGAAGG,MIR-205;BENPORATH_EED_TARGETS;BENPORATH_ES_WITH_H3K27ME3;BENPORATH_PRC2_TARGETS;BENPORATH_SUZ12_TARGETS;BLALOCK_ALZHEIMERS_DISEASE_DN;BLALOCK_ALZHEIMERS_DISEASE_UP;CELL_FRACTION;CELL_JUNCTION;CHANG_IMMORTALIZED_BY_HPV31_DN;CHARAFE_BREAST_CANCER_LUMINAL_VS_BASAL_DN;chr18q12;DELYS_T…	Alternativesplicing;Calcium;Cardiomyopathy;Celladhesion;Celljunction;Cellmembrane;Cleavageonpairofbasicresidues;Completeproteome;Directproteinsequencing;Diseasemutation;Glycoprotein;Hypotrichosis;Membrane;Metal-binding;Phosphoprotein;Polymorphism;Referenceproteome;Repeat;Signal;Transmembrane;Transmembranehelix		19.0384	22.1176	22.1693	21.7282	20.6751	20.6196	20.5257	20.4967	20.3444	20.0375	20.4082	20.2742	20.506	19.7905	19.2311	18.6139	21.5108	21.5216	21.606	19.3362	19.1164	19.1752	17.9475	16.8515	18.277	18.3499	18.4816	17.8993
[truncated: 54 more rows]
[truncated: 54 more columns]

## Sheet: Aqueous Humor ARC-PVC
Significant	-LOG(P-value)	Difference	Genes	Protein.Group	Protein.Ids	Protein.Names	First.Protein.Description	Symbol color	Symbol type	Symbol size	Show label	GOBP name	GOMF name	GOCC name	GOBP slim name	GOCC slim name	KEGG name	Pfam	GSEA	Keywords	Corum	DC	DC	DC	DC	DC	DC	DC	DC	DC	DC	DC	DC	DC	DC	DC	DC	DC	DC	DC	ARC	ARC	ARC	ARC	ARC	ARC	ARC	ARC	ARC
[truncated: 536 more rows]
[truncated: 54 more columns]

[truncated: 4 more sheets: Anterior Capsule ARC-DC, Anterior Capsule ARC-PVC, Cassette ARC-DC, Cassette ARC-PVC]
